# Supplementary material for: 2-Phenyl-4,5-di-p-tolyl-1H-imidazol-3-ium picrate
Source: IUCrdata. 2025 Oct 14;10(Pt 10):x250877. doi: 10.1107/S2414314625008776 (PMC12598891; doi:10.1107/S2414314625008776)
Supplement: Supplementary file 1 [file x-10-x250877-sup1.cif]

##############################################################################
#                                                                            #
# This CIF contains the data for a data article accepted for                 #
# publication in IUCrData. It conforms to the requirements of                #
# Notes for Authors for IUCrData, and has been                               #
# peer reviewed under the auspices of IUCrData.                              #
#                                                                            #
# Full details of the Crystallographic Information File format               #
# are given in the paper "The Crystallographic Information File (CIF):       #
# a New Standard Archive File for Crystallography" by S. R. Hall, F. H.      #
# Allen and I. D. Brown [Acta Cryst. (1991), A47, 655-685].                  #
#                                                                            #
# The current version of the core CIF dictionary is obtainable from          #
# ftp://ftp.iucr.org/pub/cif_core.dic.                                       #
#                                                                            #
# Software is freely available for graphical display of the structure(s)     #
# in this CIF. For information consult the CIF software page                 #
# http://www.iucr.org/resources/cif/software.                                #
#                                                                            #
# This file may be used for bona fide research purposes within the           #
# scientific community so long as proper attribution is given to the data    # 
# article from which it was obtained.                                        #
#                                                                            #
##############################################################################
data_I
_audit_creation_method
;
Olex2 1.5
(compiled 2025.07.13 svn.rb7424aed for OlexSys, GUI svn.r7314)
;
_journal_date_recd_electronic     2025-09-26
_journal_date_accepted     2025-10-08
_journal_name_full     'IUCrData'
_journal_year     2025
_journal_volume     10
_journal_issue      1
_journal_page_first     0
_journal_page_last     0
_journal_paper_category     HO
_journal_paper_doi     10.1107/S2414314625008776
_journal_coeditor_code     BT4182
_publ_contact_author_name     'Peter Solo'
_publ_contact_author_address
;
Department of Chemistry, St. Joseph's College (A), Jakhama, Nagaland, 797001, India
Department of Environmental Studies, St. Xavier College, Jalukie, Nagaland, India
;
_publ_contact_author_email     'solopeter82@gmail.com'
_publ_contact_author_fax     ?
_publ_contact_author_phone     '+91 7628857743'
_publ_section_title
;
2-Phenyl-4,5-di-<i>p</i>-tolyl-1<i>H</i>-imidazol-3-ium picrate
;
loop_
    _publ_author_name
    _publ_author_footnote
    _publ_author_address
    'Solo, Peter' .
;
Department of Chemistry, St. Joseph's College (A), Jakhama, Nagaland, 797001,
India
Department of Environmental Studies, St. Xavier College, Jalukie, Nagaland,
India
;
    'Pillay, Michael' .
;
Department of Life and Consumer Sciences,
College of Agriculture and Environmental Sciences, Florida Campus,
University of South Africa,
Johannesburg 1709, South Africa
;
    'doss, M. Arockia' .
;
School of Science and Humanities, 
St. Joseph University, Emmanuel Educity, Tindivanam-604307, India
;
    'William Raja, Tharsius Raja' .
;
Department of Life and Consumer Sciences,
College of Agriculture and Environmental Sciences, Florida Campus,
University of South Africa,
Johannesburg 1709, South Africa

Postgraduate and Research Department of Biotechnology, 
Bishop Heber College (Autonomous), Tiruchirappalli, 
Tamil Nadu - 620 017, India
;
_publ_section_synopsis
;
The title molecular salt, C~23~H~21~N~2~^+^\\cdotC~6~H~2~N~3~O~7~^-^, featuring
discrete ion pairs, crystallizes from ethanol through slow solvent
evaporation. In the crystal, the imidazolium cation and the picrate anion are
linked by N---H...O hydrogen bonds as a result of proton transfer from picric
acid to the pyrimidine-type nitrogen atom of the imidazole ring.
;
_chemical_name_systematic
;
4,5-Bis(4-methylphenyl)-2-phenyl-1<i>H</i>-imidazol-3-ium
2,4,6-trinitrobenzen-1-olate
;
_chemical_name_common
;
2-Phenyl-4,5-di-<i>p</i>-tolyl-1<i>H</i>-imidazol-3-ium picrate
;
_chemical_formula_moiety     'C23 H21 N2 +, C6 H2 N3 O7 -'
_chemical_formula_sum     'C29 H23 N5 O7'
_chemical_formula_iupac     'C23 H21 N2 +, C6 H2 N3 O7 -'
_chemical_formula_weight     553.52
_chemical_melting_point     ?
_chemical_absolute_configuration     unk
_space_group_crystal_system     monoclinic
_space_group_name_H-M_alt     'P 1 21 1'
_space_group_name_Hall     'P 2yb'
loop_
    _space_group_symop_operation_xyz
    'x, y, z'
    '-x, y+1/2, -z'
_cell_length_a     12.742(4)
_cell_length_b     7.705(2)
_cell_length_c     13.799(4)
_cell_angle_alpha     90
_cell_angle_beta     106.104(9)
_cell_angle_gamma     90
_cell_volume     1301.6(7)
_cell_formula_units_Z     2
_cell_measurement_reflns_used     2231
_cell_measurement_theta_min     3.06
_cell_measurement_theta_max     15.61
_cell_measurement_temperature     296.15
_exptl_crystal_description     block
_exptl_crystal_colour     'clear orangish orange'
_exptl_crystal_size_max     0.54
_exptl_crystal_size_mid     0.37
_exptl_crystal_size_min     0.21
_exptl_crystal_density_diffrn     1.412
_exptl_crystal_density_meas     ?
_exptl_crystal_density_method     ?
_exptl_crystal_F_000     576
_exptl_absorpt_coefficient_mu     0.103
_exptl_absorpt_correction_type     multi-scan
_exptl_absorpt_process_details
;
(SADABS; Krause <i>et al.</i>,  2015)
;
_exptl_absorpt_correction_T_min     0.5560
_exptl_absorpt_correction_T_max     0.7457
_diffrn_ambient_temperature     296.15
_diffrn_source     ?
_diffrn_source_power     0.0
_diffrn_source_voltage     0.0
_diffrn_source_current     0.0
_diffrn_radiation_type     MoK\a
_diffrn_radiation_wavelength     0.71073
_diffrn_measurement_device_type     'Bruker APEXII CCD'
_diffrn_measurement_method     '\f and \w scans'
_diffrn_detector_area_resol_mean     ?
_diffrn_reflns_number     34163
_diffrn_reflns_av_R_equivalents     0.1468
_diffrn_reflns_av_unetI/netI     0.1646
_diffrn_reflns_theta_min     1.536
_diffrn_reflns_theta_max     28.178
_diffrn_reflns_theta_full     25.242
_diffrn_measured_fraction_theta_max     0.949
_diffrn_measured_fraction_theta_full     0.939
_diffrn_reflns_limit_h_min     -16
_diffrn_reflns_limit_h_max     16
_diffrn_reflns_limit_k_min     -10
_diffrn_reflns_limit_k_max     10
_diffrn_reflns_limit_l_min     -18
_diffrn_reflns_limit_l_max     18
_diffrn_standards_number     0
_refine_special_details
;
The hydrogen atoms were located in a difference map and refined as riding on
their parent atom with <i>U</i>(H)=1.2<i>U</i>~eq~(C,<i>N</i>) or with
<i>U</i>(<i>H</i>)=1.5<i>U</i>~eq~(C~methyl~). The methyl groups were allowed
to rotate but not to tip. Bond lengths were set to C~aromatic~---H=0.93 \%A,
C~methyl~---H=0.96 \%A or N---H=0.86 \%A. The reflection 113 with a high
error/e.s.d. was omitted. The absolute structure could not be reliably
determined.
;
_reflns_number_total     6024
_reflns_number_gt     2712
_reflns_threshold_expression     'I > 2\s(I)'
_refine_ls_structure_factor_coef     Fsqd
_refine_ls_matrix_type     full
_refine_ls_R_factor_all     0.1299
_refine_ls_R_factor_gt     0.0486
_refine_ls_wR_factor_gt     0.0889
_refine_ls_wR_factor_ref     0.1101
_refine_ls_goodness_of_fit_ref     0.781
_refine_ls_restrained_S_all     0.781
_refine_ls_number_reflns     6024
_refine_ls_number_parameters     373
_refine_ls_number_restraints     1
_refine_ls_hydrogen_treatment     constr
_refine_ls_weighting_scheme     calc
_refine_ls_weighting_details
                      'w=1/[\s^2^(Fo^2^)+(0.0002P)^2^] where P=(Fo^2^+2Fc^2^)/3'
_atom_sites_solution_hydrogens     geom
_atom_sites_solution_primary     iterative
_atom_sites_solution_secondary     ?
_refine_ls_shift/su_max     0.000
_refine_ls_shift/su_mean     0.000
_refine_diff_density_max     0.190
_refine_diff_density_min     -0.223
_refine_ls_extinction_method
;
SHELXL (Sheldrick, 2015)
;
_refine_ls_extinction_coef     0.044(3)
_refine_ls_extinction_expression
                                  'Fc^*^=kFc[1+0.001xFc^2^\l^3^/sin(2\q)]^-1/4^'
_refine_ls_abs_structure_details
;
Flack <i>x</i> determined using 899 quotients
[(<i>I</i>^+^)-(<i>I</i>^-^)]/[(<i>I</i>^+^)+(<i>I</i>^-^)]
(Parsons <i>et al.</i>, 2013)
;
_refine_ls_abs_structure_Flack     -0.6(10)
loop_
    _atom_type_symbol
    _atom_type_description
    _atom_type_scat_dispersion_real
    _atom_type_scat_dispersion_imag
    _atom_type_scat_source
    'C' 'C' 0.0033 0.0016
                         'International Tables Vol C Tables 4.2.6.8 and 6.1.1.4'
    'H' 'H' 0.0000 0.0000
                         'International Tables Vol C Tables 4.2.6.8 and 6.1.1.4'
    'N' 'N' 0.0061 0.0033
                         'International Tables Vol C Tables 4.2.6.8 and 6.1.1.4'
    'O' 'O' 0.0106 0.0060
                         'International Tables Vol C Tables 4.2.6.8 and 6.1.1.4'
_computing_data_collection
;
APEX2 (Bruker, 2018)
;
_computing_cell_refinement
;
SAINT V8.38A (Bruker, 2018)
;
_computing_data_reduction
;
SAINT V8.38A (Bruker, 2018)
;
_computing_structure_solution
;
<i>olex2.solve 1.3</i> (Bourhis <i>et al.</i>, 2015)
;
_computing_structure_refinement
;
<i>SHELXL2025/1</i> (Sheldrick, 2015)
;
_computing_molecular_graphics
;
Olex2 1.5 (Dolomanov <i>et al.</i>, 2009)
;
_computing_publication_material
;
Olex2 1.5 (Dolomanov <i>et al.</i>, 2009)
;
loop_
    _atom_site_type_symbol
    _atom_site_label
    _atom_site_fract_x
    _atom_site_fract_y
    _atom_site_fract_z
    _atom_site_U_iso_or_equiv
    _atom_site_adp_type
    _atom_site_calc_flag
    _atom_site_occupancy
    _atom_site_disorder_assembly
    _atom_site_disorder_group
    N N2 0.1455(3) 0.4635(5) 0.6434(3) 0.0353(9) Uani d 1 . .
    H H2 0.204991 0.472435 0.625931 0.042 Uiso calc 1 . .
    C C6 0.0959(4) 0.3741(6) 0.4234(4) 0.0415(13) Uani d 1 . .
    H H6 0.162582 0.331685 0.462316 0.050 Uiso calc 1 . .
    C C7 0.0462(4) 0.4459(6) 0.5787(4) 0.0368(11) Uani d 1 . .
    N N1 -0.0236(3) 0.4355(5) 0.6348(3) 0.0386(10) Uani d 1 . .
    H H1 -0.093134 0.423540 0.611141 0.046 Uiso calc 1 . .
    C C4 0.0203(4) 0.4394(6) 0.4693(3) 0.0360(11) Uani d 1 . .
    C C9 0.0310(3) 0.4467(6) 0.7360(4) 0.0363(11) Uani d 1 . .
    C C5 -0.0802(4) 0.4957(6) 0.4111(4) 0.0412(12) Uani d 1 . .
    H H5 -0.132117 0.534895 0.441872 0.049 Uiso calc 1 . .
    C C8 0.1397(4) 0.4657(6) 0.7430(4) 0.0366(11) Uani d 1 . .
    C C19 0.4130(4) 0.6144(7) 0.9053(4) 0.0469(13) Uani d 1 . .
    H H19 0.472630 0.677979 0.898547 0.056 Uiso calc 1 . .
    C C14 -0.0819(4) 0.5508(7) 0.9555(4) 0.0492(14) Uani d 1 . .
    H H14 -0.069251 0.628777 1.008899 0.059 Uiso calc 1 . .
    C C17 0.2351(3) 0.4888(6) 0.8283(4) 0.0364(11) Uani d 1 . .
    C C21 0.3248(4) 0.4501(6) 1.0046(4) 0.0470(13) Uani d 1 . .
    H H21 0.323852 0.403536 1.066524 0.056 Uiso calc 1 . .
    C C3 -0.1037(4) 0.4940(7) 0.3068(4) 0.0518(14) Uani d 1 . .
    H H3 -0.170721 0.534100 0.267071 0.062 Uiso calc 1 . .
    C C20 0.4132(4) 0.5484(7) 0.9988(4) 0.0438(12) Uani d 1 . .
    C C10 -0.0321(3) 0.4392(6) 0.8110(3) 0.0366(11) Uani d 1 . .
    C C13 -0.1652(4) 0.4350(7) 0.9426(4) 0.0444(13) Uani d 1 . .
    C C12 -0.1807(4) 0.3139(7) 0.8643(4) 0.0492(14) Uani d 1 . .
    H H12 -0.235320 0.230534 0.855861 0.059 Uiso calc 1 . .
    C C11 -0.1149(4) 0.3177(6) 0.7992(4) 0.0446(13) Uani d 1 . .
    H H11 -0.126600 0.237484 0.746928 0.054 Uiso calc 1 . .
    C C22 0.2380(4) 0.4186(6) 0.9218(4) 0.0432(12) Uani d 1 . .
    H H22 0.180566 0.349515 0.928332 0.052 Uiso calc 1 . .
    C C18 0.3248(4) 0.5864(6) 0.8218(4) 0.0421(13) Uani d 1 . .
    H H18 0.325491 0.633899 0.760009 0.051 Uiso calc 1 . .
    C C15 -0.0146(4) 0.5563(6) 0.8909(4) 0.0431(12) Uani d 1 . .
    H H15 0.041371 0.637548 0.901175 0.052 Uiso calc 1 . .
    C C1 0.0714(5) 0.3723(7) 0.3190(4) 0.0503(14) Uani d 1 . .
    H H1A 0.122127 0.330259 0.287650 0.060 Uiso calc 1 . .
    C C2 -0.0266(4) 0.4322(7) 0.2630(4) 0.0546(14) Uani d 1 . .
    H H2A -0.042059 0.431438 0.193043 0.066 Uiso calc 1 . .
    C C16 -0.2424(4) 0.4338(8) 1.0085(4) 0.0632(16) Uani d 1 . .
    H H16A -0.239347 0.322774 1.040684 0.095 Uiso calc 1 . .
    H H16B -0.315538 0.455267 0.967645 0.095 Uiso calc 1 . .
    H H16C -0.221361 0.522742 1.058898 0.095 Uiso calc 1 . .
    C C23 0.5059(4) 0.5911(8) 1.0920(4) 0.0642(16) Uani d 1 . .
    H H23A 0.568917 0.522917 1.091822 0.096 Uiso calc 1 . .
    H H23B 0.483715 0.565050 1.151483 0.096 Uiso calc 1 . .
    H H23C 0.523601 0.712117 1.091616 0.096 Uiso calc 1 . .
    C C27 -0.3190(3) 0.4287(6) 0.6040(3) 0.0333(10) Uani d 1 . .
    C C30 -0.4345(3) 0.1636(6) 0.5786(3) 0.0369(12) Uani d 1 . .
    H H30 -0.450352 0.053799 0.550363 0.044 Uiso calc 1 . .
    O O5 -0.2399(2) 0.5161(4) 0.5940(2) 0.0441(9) Uani d 1 . .
    O O6 -0.1960(3) 0.2302(4) 0.5072(3) 0.0556(11) Uani d 1 . .
    N N5 -0.2878(3) 0.1788(5) 0.5019(3) 0.0398(10) Uani d 1 . .
    C C28 -0.3917(3) 0.4906(6) 0.6609(4) 0.0375(11) Uani d 1 . .
    O O2 -0.6564(3) 0.2124(5) 0.6833(3) 0.0601(11) Uani d 1 . .
    N N3 -0.5892(3) 0.1346(6) 0.6499(3) 0.0466(11) Uani d 1 . .
    O O7 -0.3302(3) 0.0599(5) 0.4435(3) 0.0565(10) Uani d 1 . .
    C C25 -0.4968(3) 0.2334(6) 0.6359(4) 0.0363(11) Uani d 1 . .
    C C26 -0.3495(3) 0.2567(6) 0.5636(4) 0.0330(11) Uani d 1 . .
    O O1 -0.5950(3) -0.0189(5) 0.6298(3) 0.0656(11) Uani d 1 . .
    C C29 -0.4759(4) 0.3960(6) 0.6778(4) 0.0380(12) Uani d 1 . .
    H H29 -0.518172 0.441016 0.717033 0.046 Uiso calc 1 . .
    N N4 -0.3740(4) 0.6648(6) 0.7051(4) 0.0566(13) Uani d 1 . .
    O O4 -0.3466(4) 0.7787(5) 0.6561(4) 0.0891(16) Uani d 1 . .
    O O3 -0.3909(4) 0.6874(6) 0.7847(4) 0.1012(17) Uani d 1 . .
loop_
    _atom_site_aniso_label
    _atom_site_aniso_U_11
    _atom_site_aniso_U_22
    _atom_site_aniso_U_33
    _atom_site_aniso_U_12
    _atom_site_aniso_U_13
    _atom_site_aniso_U_23
    N2 0.029(2) 0.047(2) 0.034(2) -0.0015(17) 0.0146(19) 0.0012(19)
    C6 0.044(3) 0.042(3) 0.043(4) -0.002(2) 0.021(3) -0.003(2)
    C7 0.035(3) 0.041(3) 0.039(3) 0.000(2) 0.018(3) -0.001(2)
    N1 0.032(2) 0.045(2) 0.041(3) -0.0023(18) 0.015(2) 0.001(2)
    C4 0.039(3) 0.036(2) 0.035(3) -0.004(2) 0.016(2) 0.000(2)
    C9 0.034(3) 0.043(3) 0.033(3) -0.003(2) 0.011(2) -0.002(2)
    C5 0.039(3) 0.043(3) 0.044(3) 0.002(2) 0.015(3) -0.001(2)
    C8 0.034(3) 0.043(3) 0.035(3) -0.002(2) 0.015(2) 0.002(2)
    C19 0.032(3) 0.058(3) 0.053(4) -0.007(2) 0.015(3) -0.006(3)
    C14 0.055(3) 0.054(3) 0.049(4) -0.003(3) 0.031(3) -0.004(3)
    C17 0.031(2) 0.042(3) 0.039(3) -0.001(2) 0.014(2) -0.002(2)
    C21 0.049(3) 0.053(3) 0.039(3) 0.003(3) 0.013(3) 0.008(3)
    C3 0.052(3) 0.059(3) 0.040(3) 0.004(3) 0.006(3) -0.003(3)
    C20 0.041(3) 0.051(3) 0.038(3) 0.004(2) 0.009(3) -0.006(3)
    C10 0.031(2) 0.047(3) 0.034(3) 0.005(2) 0.013(2) 0.003(2)
    C13 0.044(3) 0.055(3) 0.042(3) 0.004(3) 0.024(3) 0.006(3)
    C12 0.040(3) 0.059(3) 0.053(4) -0.008(2) 0.021(3) 0.005(3)
    C11 0.042(3) 0.053(3) 0.042(3) -0.004(2) 0.016(3) -0.001(3)
    C22 0.037(3) 0.049(3) 0.046(3) -0.005(2) 0.014(3) 0.005(3)
    C18 0.038(3) 0.050(3) 0.040(3) -0.003(2) 0.014(3) 0.001(3)
    C15 0.042(3) 0.050(3) 0.041(3) -0.009(2) 0.017(3) -0.005(3)
    C1 0.058(4) 0.053(3) 0.047(4) 0.005(3) 0.027(3) -0.004(3)
    C2 0.067(4) 0.063(3) 0.035(3) 0.001(3) 0.017(3) -0.008(3)
    C16 0.060(3) 0.077(4) 0.067(4) 0.005(3) 0.040(3) 0.012(3)
    C23 0.053(4) 0.078(4) 0.053(4) 0.004(3) 0.001(3) -0.006(3)
    C27 0.030(2) 0.035(2) 0.036(3) 0.004(2) 0.011(2) 0.002(2)
    C30 0.031(3) 0.043(3) 0.035(3) -0.001(2) 0.007(2) -0.003(2)
    O5 0.0352(18) 0.0435(19) 0.056(2) -0.0024(15) 0.0174(18) -0.0037(16)
    O6 0.039(2) 0.052(2) 0.087(3) -0.0079(17) 0.035(2) -0.022(2)
    N5 0.036(2) 0.042(2) 0.043(3) -0.0043(19) 0.013(2) -0.007(2)
    C28 0.036(3) 0.034(2) 0.044(3) 0.001(2) 0.012(2) -0.007(2)
    O2 0.040(2) 0.072(3) 0.077(3) 0.0015(18) 0.031(2) 0.003(2)
    N3 0.039(3) 0.057(3) 0.046(3) -0.007(2) 0.015(2) 0.000(2)
    O7 0.042(2) 0.071(3) 0.060(3) -0.0120(19) 0.0192(19) -0.031(2)
    C25 0.028(2) 0.043(3) 0.038(3) -0.001(2) 0.010(2) 0.001(2)
    C26 0.030(3) 0.036(3) 0.035(3) 0.004(2) 0.013(2) -0.005(2)
    O1 0.064(2) 0.064(3) 0.076(3) -0.026(2) 0.032(2) -0.017(2)
    C29 0.030(2) 0.051(3) 0.036(3) 0.008(2) 0.013(2) 0.000(2)
    N4 0.054(3) 0.047(3) 0.076(4) 0.004(2) 0.032(3) -0.013(3)
    O4 0.107(4) 0.046(2) 0.139(5) 0.001(2) 0.074(3) -0.002(3)
    O3 0.140(4) 0.090(3) 0.098(4) -0.033(3) 0.074(4) -0.051(3)
_geom_special_details
;
 All esds (except the esd in the dihedral angle between two l.s. planes)
 are estimated using the full covariance matrix.  The cell esds are taken
 into account individually in the estimation of esds in distances, angles
 and torsion angles; correlations between esds in cell parameters are only
 used when they are defined by crystal symmetry.  An approximate (isotropic)
 treatment of cell esds is used for estimating esds involving l.s. planes.
;
loop_
    _geom_bond_atom_site_label_1
    _geom_bond_atom_site_label_2
    _geom_bond_site_symmetry_2
    _geom_bond_distance
    _geom_bond_publ_flag
    N2 H2 . 0.8600 ?
    N2 C7 . 1.337(5) ?
    N2 C8 . 1.397(5) ?
    C6 H6 . 0.9300 ?
    C6 C4 . 1.387(6) ?
    C6 C1 . 1.386(7) ?
    C7 N1 . 1.333(5) ?
    C7 C4 . 1.454(6) ?
    N1 H1 . 0.8600 ?
    N1 C9 . 1.380(5) ?
    C4 C5 . 1.379(6) ?
    C9 C8 . 1.369(6) ?
    C9 C10 . 1.476(6) ?
    C5 H5 . 0.9300 ?
    C5 C3 . 1.387(7) ?
    C8 C17 . 1.449(6) ?
    C19 H19 . 0.9300 ?
    C19 C20 . 1.387(7) ?
    C19 C18 . 1.386(6) ?
    C14 H14 . 0.9300 ?
    C14 C13 . 1.360(7) ?
    C14 C15 . 1.397(6) ?
    C17 C22 . 1.389(6) ?
    C17 C18 . 1.392(6) ?
    C21 H21 . 0.9300 ?
    C21 C20 . 1.378(6) ?
    C21 C22 . 1.373(6) ?
    C3 H3 . 0.9300 ?
    C3 C2 . 1.374(7) ?
    C20 C23 . 1.522(7) ?
    C10 C11 . 1.386(6) ?
    C10 C15 . 1.395(6) ?
    C13 C12 . 1.399(7) ?
    C13 C16 . 1.514(6) ?
    C12 H12 . 0.9300 ?
    C12 C11 . 1.389(6) ?
    C11 H11 . 0.9300 ?
    C22 H22 . 0.9300 ?
    C18 H18 . 0.9300 ?
    C15 H15 . 0.9300 ?
    C1 H1A . 0.9300 ?
    C1 C2 . 1.355(7) ?
    C2 H2A . 0.9300 ?
    C16 H16A . 0.9600 ?
    C16 H16B . 0.9600 ?
    C16 H16C . 0.9600 ?
    C23 H23A . 0.9600 ?
    C23 H23B . 0.9600 ?
    C23 H23C . 0.9600 ?
    C27 O5 . 1.252(5) ?
    C27 C28 . 1.451(5) ?
    C27 C26 . 1.448(6) ?
    C30 H30 . 0.9300 ?
    C30 C25 . 1.375(6) ?
    C30 C26 . 1.363(6) ?
    O6 N5 . 1.218(4) ?
    N5 O7 . 1.240(5) ?
    N5 C26 . 1.440(5) ?
    C28 C29 . 1.370(6) ?
    C28 N4 . 1.466(6) ?
    O2 N3 . 1.234(5) ?
    N3 C25 . 1.460(6) ?
    N3 O1 . 1.213(5) ?
    C25 C29 . 1.375(6) ?
    C29 H29 . 0.9300 ?
    N4 O4 . 1.218(6) ?
    N4 O3 . 1.188(6) ?
loop_
    _geom_angle_atom_site_label_1
    _geom_angle_atom_site_label_2
    _geom_angle_atom_site_label_3
    _geom_angle_site_symmetry_1
    _geom_angle_site_symmetry_3
    _geom_angle
    _geom_angle_publ_flag
    C7 N2 H2 . . 124.5 ?
    C7 N2 C8 . . 111.1(3) ?
    C8 N2 H2 . . 124.5 ?
    C4 C6 H6 . . 120.2 ?
    C1 C6 H6 . . 120.2 ?
    C1 C6 C4 . . 119.6(5) ?
    N2 C7 C4 . . 126.6(4) ?
    N1 C7 N2 . . 106.2(4) ?
    N1 C7 C4 . . 127.2(4) ?
    C7 N1 H1 . . 124.7 ?
    C7 N1 C9 . . 110.7(4) ?
    C9 N1 H1 . . 124.7 ?
    C6 C4 C7 . . 120.1(4) ?
    C5 C4 C6 . . 119.9(4) ?
    C5 C4 C7 . . 120.1(4) ?
    N1 C9 C10 . . 119.1(4) ?
    C8 C9 N1 . . 107.1(4) ?
    C8 C9 C10 . . 133.8(5) ?
    C4 C5 H5 . . 120.0 ?
    C4 C5 C3 . . 120.0(4) ?
    C3 C5 H5 . . 120.0 ?
    N2 C8 C17 . . 122.7(4) ?
    C9 C8 N2 . . 104.9(4) ?
    C9 C8 C17 . . 132.4(4) ?
    C20 C19 H19 . . 119.7 ?
    C18 C19 H19 . . 119.7 ?
    C18 C19 C20 . . 120.6(5) ?
    C13 C14 H14 . . 119.0 ?
    C13 C14 C15 . . 122.1(5) ?
    C15 C14 H14 . . 119.0 ?
    C22 C17 C8 . . 120.4(4) ?
    C22 C17 C18 . . 117.3(5) ?
    C18 C17 C8 . . 122.2(4) ?
    C20 C21 H21 . . 119.0 ?
    C22 C21 H21 . . 119.0 ?
    C22 C21 C20 . . 122.1(5) ?
    C5 C3 H3 . . 120.5 ?
    C2 C3 C5 . . 119.0(5) ?
    C2 C3 H3 . . 120.5 ?
    C19 C20 C23 . . 120.5(5) ?
    C21 C20 C19 . . 117.7(5) ?
    C21 C20 C23 . . 121.7(5) ?
    C11 C10 C9 . . 119.3(4) ?
    C11 C10 C15 . . 118.6(4) ?
    C15 C10 C9 . . 122.0(4) ?
    C14 C13 C12 . . 118.4(4) ?
    C14 C13 C16 . . 122.7(5) ?
    C12 C13 C16 . . 118.9(5) ?
    C13 C12 H12 . . 119.9 ?
    C11 C12 C13 . . 120.2(4) ?
    C11 C12 H12 . . 119.9 ?
    C10 C11 C12 . . 121.0(5) ?
    C10 C11 H11 . . 119.5 ?
    C12 C11 H11 . . 119.5 ?
    C17 C22 H22 . . 119.6 ?
    C21 C22 C17 . . 120.8(4) ?
    C21 C22 H22 . . 119.6 ?
    C19 C18 C17 . . 121.5(5) ?
    C19 C18 H18 . . 119.3 ?
    C17 C18 H18 . . 119.3 ?
    C14 C15 H15 . . 120.2 ?
    C10 C15 C14 . . 119.5(4) ?
    C10 C15 H15 . . 120.2 ?
    C6 C1 H1A . . 120.1 ?
    C2 C1 C6 . . 119.7(5) ?
    C2 C1 H1A . . 120.1 ?
    C3 C2 H2A . . 119.1 ?
    C1 C2 C3 . . 121.7(5) ?
    C1 C2 H2A . . 119.1 ?
    C13 C16 H16A . . 109.5 ?
    C13 C16 H16B . . 109.5 ?
    C13 C16 H16C . . 109.5 ?
    H16A C16 H16B . . 109.5 ?
    H16A C16 H16C . . 109.5 ?
    H16B C16 H16C . . 109.5 ?
    C20 C23 H23A . . 109.5 ?
    C20 C23 H23B . . 109.5 ?
    C20 C23 H23C . . 109.5 ?
    H23A C23 H23B . . 109.5 ?
    H23A C23 H23C . . 109.5 ?
    H23B C23 H23C . . 109.5 ?
    O5 C27 C28 . . 122.5(4) ?
    O5 C27 C26 . . 126.0(4) ?
    C26 C27 C28 . . 111.5(3) ?
    C25 C30 H30 . . 120.3 ?
    C26 C30 H30 . . 120.3 ?
    C26 C30 C25 . . 119.5(4) ?
    O6 N5 O7 . . 121.1(4) ?
    O6 N5 C26 . . 120.1(4) ?
    O7 N5 C26 . . 118.8(4) ?
    C27 C28 N4 . . 118.6(4) ?
    C29 C28 C27 . . 124.4(4) ?
    C29 C28 N4 . . 116.9(4) ?
    O2 N3 C25 . . 117.7(4) ?
    O1 N3 O2 . . 123.7(4) ?
    O1 N3 C25 . . 118.6(4) ?
    C30 C25 N3 . . 119.2(4) ?
    C29 C25 C30 . . 121.5(4) ?
    C29 C25 N3 . . 119.3(4) ?
    C30 C26 C27 . . 124.2(4) ?
    C30 C26 N5 . . 117.3(4) ?
    N5 C26 C27 . . 118.5(4) ?
    C28 C29 C25 . . 118.8(4) ?
    C28 C29 H29 . . 120.6 ?
    C25 C29 H29 . . 120.6 ?
    O4 N4 C28 . . 117.6(5) ?
    O3 N4 C28 . . 118.2(5) ?
    O3 N4 O4 . . 124.1(5) ?
loop_
    _geom_torsion_atom_site_label_1
    _geom_torsion_atom_site_label_2
    _geom_torsion_atom_site_label_3
    _geom_torsion_atom_site_label_4
    _geom_torsion_site_symmetry_1
    _geom_torsion_site_symmetry_2
    _geom_torsion_site_symmetry_3
    _geom_torsion_site_symmetry_4
    _geom_torsion
    _geom_torsion_publ_flag
    N2 C7 N1 C9 . . . . 0.0(5) ?
    N2 C7 C4 C6 . . . . 29.4(7) ?
    N2 C7 C4 C5 . . . . -151.6(4) ?
    N2 C8 C17 C22 . . . . -151.9(4) ?
    N2 C8 C17 C18 . . . . 30.7(7) ?
    C6 C4 C5 C3 . . . . -2.8(7) ?
    C6 C1 C2 C3 . . . . -0.5(8) ?
    C7 N2 C8 C9 . . . . 0.5(5) ?
    C7 N2 C8 C17 . . . . -178.0(4) ?
    C7 N1 C9 C8 . . . . 0.3(5) ?
    C7 N1 C9 C10 . . . . 179.6(4) ?
    C7 C4 C5 C3 . . . . 178.2(4) ?
    N1 C7 C4 C6 . . . . -150.7(5) ?
    N1 C7 C4 C5 . . . . 28.4(7) ?
    N1 C9 C8 N2 . . . . -0.5(5) ?
    N1 C9 C8 C17 . . . . 177.9(5) ?
    N1 C9 C10 C11 . . . . 43.5(6) ?
    N1 C9 C10 C15 . . . . -133.3(5) ?
    C4 C6 C1 C2 . . . . -0.9(7) ?
    C4 C7 N1 C9 . . . . -180.0(4) ?
    C4 C5 C3 C2 . . . . 1.3(7) ?
    C9 C8 C17 C22 . . . . 30.0(8) ?
    C9 C8 C17 C18 . . . . -147.4(5) ?
    C9 C10 C11 C12 . . . . -175.8(4) ?
    C9 C10 C15 C14 . . . . 175.5(4) ?
    C5 C3 C2 C1 . . . . 0.3(8) ?
    C8 N2 C7 N1 . . . . -0.3(5) ?
    C8 N2 C7 C4 . . . . 179.7(4) ?
    C8 C9 C10 C11 . . . . -137.5(5) ?
    C8 C9 C10 C15 . . . . 45.8(8) ?
    C8 C17 C22 C21 . . . . -175.4(4) ?
    C8 C17 C18 C19 . . . . 176.8(4) ?
    C14 C13 C12 C11 . . . . -2.6(8) ?
    C20 C19 C18 C17 . . . . -1.4(7) ?
    C20 C21 C22 C17 . . . . -1.4(7) ?
    C10 C9 C8 N2 . . . . -179.6(5) ?
    C10 C9 C8 C17 . . . . -1.3(9) ?
    C13 C14 C15 C10 . . . . -0.5(8) ?
    C13 C12 C11 C10 . . . . 0.8(7) ?
    C11 C10 C15 C14 . . . . -1.3(7) ?
    C22 C17 C18 C19 . . . . -0.8(6) ?
    C22 C21 C20 C19 . . . . -0.8(7) ?
    C22 C21 C20 C23 . . . . 176.5(5) ?
    C18 C19 C20 C21 . . . . 2.2(7) ?
    C18 C19 C20 C23 . . . . -175.2(5) ?
    C18 C17 C22 C21 . . . . 2.1(7) ?
    C15 C14 C13 C12 . . . . 2.5(8) ?
    C15 C14 C13 C16 . . . . -176.6(4) ?
    C15 C10 C11 C12 . . . . 1.1(7) ?
    C1 C6 C4 C7 . . . . -178.4(4) ?
    C1 C6 C4 C5 . . . . 2.5(7) ?
    C16 C13 C12 C11 . . . . 176.5(5) ?
    C27 C28 C29 C25 . . . . -2.3(7) ?
    C27 C28 N4 O4 . . . . 38.3(7) ?
    C27 C28 N4 O3 . . . . -144.3(5) ?
    C30 C25 C29 C28 . . . . 0.7(7) ?
    O5 C27 C28 C29 . . . . -176.7(5) ?
    O5 C27 C28 N4 . . . . 2.4(7) ?
    O5 C27 C26 C30 . . . . 178.0(5) ?
    O5 C27 C26 N5 . . . . -3.2(7) ?
    O6 N5 C26 C27 . . . . 20.9(6) ?
    O6 N5 C26 C30 . . . . -160.2(4) ?
    C28 C27 C26 C30 . . . . -1.0(6) ?
    C28 C27 C26 N5 . . . . 177.8(4) ?
    O2 N3 C25 C30 . . . . -165.4(4) ?
    O2 N3 C25 C29 . . . . 12.7(6) ?
    N3 C25 C29 C28 . . . . -177.4(4) ?
    O7 N5 C26 C27 . . . . -158.8(4) ?
    O7 N5 C26 C30 . . . . 20.1(6) ?
    C25 C30 C26 C27 . . . . -0.3(7) ?
    C25 C30 C26 N5 . . . . -179.2(4) ?
    C26 C27 C28 C29 . . . . 2.4(6) ?
    C26 C27 C28 N4 . . . . -178.6(4) ?
    C26 C30 C25 N3 . . . . 178.7(4) ?
    C26 C30 C25 C29 . . . . 0.6(7) ?
    O1 N3 C25 C30 . . . . 15.6(6) ?
    O1 N3 C25 C29 . . . . -166.2(5) ?
    C29 C28 N4 O4 . . . . -142.6(5) ?
    C29 C28 N4 O3 . . . . 34.8(7) ?
    N4 C28 C29 C25 . . . . 178.6(5) ?
loop_
    _geom_hbond_atom_site_label_D
    _geom_hbond_atom_site_label_H
    _geom_hbond_atom_site_label_A
    _geom_hbond_site_symmetry_A
    _geom_hbond_distance_DH
    _geom_hbond_distance_HA
    _geom_hbond_distance_DA
    _geom_hbond_angle_DHA
    _geom_hbond_publ_flag
    N2 H2 O2 1_655 0.86 2.64 3.107(5) 115.1 yes
    N2 H2 O7 2_556 0.86 2.18 3.016(4) 163.0 yes
    N1 H1 O5 . 0.86 1.95 2.727(5) 149.0 yes
    N1 H1 O6 . 0.86 2.23 2.878(5) 132.6 yes
    C21 H21 O3 2_547 0.93 2.60 3.450(7) 153 yes
_shelx_space_group_comment
;
The symmetry employed for this shelxl refinement is uniquely defined
by the following loop, which should always be used as a source of
symmetry information in preference to the above space-group names.
They are only intended as comments.
;
_shelx_estimated_absorpt_T_min     0.950
_shelx_estimated_absorpt_T_max     0.980
_shelx_hkl_file
;
   0  -1   0    0.10    6.40
   0   1   0   13.00    5.60
   0  -2   0 7088.09  676.93
   0  -2   0 6859.31  673.23
   0   2   0 6677.43  669.93
   0   2   0 7184.98  672.33
   0   2   0 7106.29  671.13
   0   2   0 7482.85  671.53
   0  -2   0 6736.33  669.83
   0  -2   0 6994.70  684.83
   0  -3   0    1.20    9.90
   0   3   0   -1.90    3.30
   0   3   0    4.60    8.00
   0  -3   0    2.50    6.60
   0  -3   0   13.50   11.80
   0   3   0    1.90    5.30
   0   3   0    1.60    8.00
   0  -3   0   -3.90    4.00
   0   3   0   -1.60    3.90
   0  -4   0 3285.37  319.57
   0   4   0 3097.79  311.67
   0   4   0 3388.06  314.77
   0   4   0 2878.21  303.37
   0   4   0 3278.17  313.87
   0  -4   0 2988.60  338.87
   0  -4   0 3147.08  311.97
   0  -4   0 3099.89  323.67
   0  -5   0   -5.20    8.50
   0   5   0   13.60   12.40
   0   5   0    1.70    5.70
   0  -5   0    5.10   11.70
   0   5   0   -1.20    7.10
   0  -5   0    3.60   14.90
   0   5   0   -5.50    5.70
   0  -5   0   16.80   23.10
   0   5   0   -1.40    7.30
   0   6   0   71.09   31.60
   0  -6   0  227.38   76.19
   0   6   0  217.58   49.20
   0  -6   0  190.88   48.50
   0   6   0  152.18   39.00
   0   6   0  152.18   37.50
   0  -6   0  195.18   42.10
   0  -6   0  157.58   50.49
   0  -7   0   -2.80   14.20
   0   7   0   -3.90   13.80
   0   7   0   -6.50    9.60
   0  -7   0   -5.10   16.90
   0   7   0   -4.70   13.70
   0   7   0   -6.10    6.80
   0  -7   0    6.00   14.50
   0   8   0   18.00   16.90
   0   8   0   56.89   30.90
   0  -8   0   62.39   28.30
   0   8   0   65.19   29.30
   0  -8   0   23.70   29.20
   0   8   0   28.10   21.30
   0  -8   0   88.79   42.70
   0   9   0    2.90   14.30
   0  -9   0   31.30   32.80
   0   9   0   17.40   20.00
   0   9   0   -8.40   12.70
   0  -9   0   14.10   28.30
   0   9   0   41.20   37.00
   0   9   0    7.80   22.80
   0  10   0    7.80   19.90
   0 -10   0    6.30   25.50
   0  10   0    2.90   24.30
   0  10   0   14.70   29.10
   0 -10   0    6.60   21.70
   1   0   0   23.00    8.90
  -1   0   0   19.50    8.30
  -1   0   0   22.60    5.50
   1  -1   0  148.29   27.00
   1   1   0  150.38   18.10
  -1  -1   0  151.08   20.50
  -1   1   0  115.59   20.50
  -1  -1   0  144.19   18.20
   1  -2   0 9402.86  893.91
   1  -2   0 9239.28  879.61
   1  -2   0 9178.88  881.11
   1   2   0 8925.31  879.61
   1   2   0 9095.09  880.71
   1   2   0 8922.21  879.41
   1  -2   0 9703.03  891.01
   1   2   0 8758.62  880.01
  -1  -2   0 9255.77  880.71
  -1  -2   0 9999.00  898.61
  -1   2   0 9200.58  879.61
  -1  -2   0 9495.75  885.21
  -1  -2   0 8912.81  879.71
  -1  -2   0 9422.16  883.71
   1   3   0   40.10   14.10
   1   3   0   47.50   15.50
   1  -3   0   43.00   20.60
   1   3   0   38.50   10.40
   1  -3   0   49.80   17.10
   1   3   0   36.50   13.30
   1  -3   0   63.49   16.50
   1  -3   0   29.70   20.40
   1   3   0   44.60   15.50
  -1   3   0   68.59   19.40
  -1   3   0   29.40   12.20
  -1  -3   0   49.70   25.30
  -1   3   0   56.09   18.90
  -1  -3   0   44.20   18.40
  -1   3   0   36.40   16.30
  -1  -3   0   38.30   16.20
  -1   3   0   33.20   10.40
  -1  -3   0   36.70   14.00
   1   4   0  102.99   27.00
   1   4   0  105.09   25.90
   1   4   0   93.59   26.30
   1  -4   0  140.29   29.90
   1   4   0  136.09   29.10
   1  -4   0  146.99   47.40
   1  -4   0  138.59   40.30
   1  -4   0  113.29   28.90
  -1  -4   0  115.29   33.00
  -1  -4   0  118.49   45.00
  -1  -4   0  122.19   28.30
  -1  -4   0  127.89   32.60
  -1   4   0  118.99   31.70
  -1   4   0   59.69   24.10
  -1   4   0  101.59   28.40
  -1   4   0   90.19   25.00
  -1   4   0  129.79   22.50
   1   5   0   98.59   29.20
   1   5   0  143.49   32.30
   1  -5   0  138.79   43.60
   1  -5   0  146.99   33.50
   1   5   0  118.69   31.80
   1   5   0  121.99   29.40
   1  -5   0   88.49   42.50
   1   5   0   93.09   27.20
   1  -5   0  100.39   32.50
  -1  -5   0  101.59   29.50
  -1  -5   0   63.39   38.40
  -1  -5   0  119.99   38.80
  -1   5   0  138.59   32.80
  -1   5   0   40.50   22.80
  -1  -5   0  116.39   37.60
  -1   5   0  112.99   22.00
  -1   5   0  124.69   34.80
  -1   5   0   88.39   29.60
   1   6   0   77.59   30.30
   1  -6   0   54.49   33.40
   1   6   0   64.29   25.30
   1   6   0   23.50   16.60
   1  -6   0   53.29   24.70
   1  -6   0  101.79   32.90
   1   6   0   86.19   27.70
   1  -6   0   53.89   39.30
  -1  -6   0   44.50   24.80
  -1   6   0   26.80   20.60
  -1   6   0   32.60   21.00
  -1  -6   0   82.49   44.20
  -1  -6   0   64.69   42.10
  -1   6   0   47.10   22.70
  -1  -6   0   37.50   19.60
  -1   6   0   67.29   28.80
   1  -7   0    4.40   28.90
   1   7   0    8.30   17.60
   1   7   0   12.90   14.90
   1   7   0   65.89   28.10
   1  -7   0   42.70   28.40
   1   7   0   21.10   18.00
   1  -7   0   28.30   21.70
  -1   7   0   43.90   25.80
  -1  -7   0   24.80   31.60
  -1   7   0   27.90   20.20
  -1   7   0    2.30   12.90
  -1  -7   0   42.60   29.50
  -1  -7   0   15.30   16.60
  -1   7   0   14.30   16.50
   1  -8   0   47.00   40.10
   1   8   0   73.79   34.30
   1  -8   0   74.79   35.60
   1   8   0   65.99   32.80
   1   8   0   24.70   24.40
   1   8   0   72.09   35.20
  -1   8   0   72.89   35.30
  -1   8   0   39.00   29.60
  -1  -8   0  101.09   42.70
  -1   8   0   67.49   32.70
  -1   8   0   80.39   31.40
  -1   8   0   97.19   38.20
  -1  -8   0   98.79   37.80
  -1  -8   0   48.40   45.30
   1   9   0   -8.40   12.30
   1   9   0   -6.10   14.30
   1  -9   0   16.70   27.90
   1   9   0    0.60   22.80
   1   9   0   24.90   26.10
   1   9   0   19.30   23.80
   1  -9   0    0.20   12.10
  -1   9   0   -2.40   21.50
  -1   9   0    1.20   23.30
  -1  -9   0    6.30   21.60
  -1  -9   0   22.50   25.40
  -1   9   0   20.30   30.10
  -1   9   0   -1.40   22.50
  -1   9   0   68.59   35.20
  -1  -9   0    1.60   22.50
   1 -10   0   -5.00   20.30
   1  10   0   11.60   36.70
   1  10   0   10.40   20.60
   1  10   0   13.10   29.80
  -1  10   0    6.70   19.10
  -1 -10   0    0.40   17.60
  -1  10   0   16.30   24.30
  -1 -10   0  -19.00   33.00
   2   0   0  784.52   90.99
  -2   0   0  787.32   83.19
  -2   0   0  903.01   92.39
   2  -1   0  250.77   45.00
   2   1   0  245.18   33.60
   2   1   0  242.38   31.10
  -2   1   0  270.07   33.70
  -2  -1   0  287.17   32.30
  -2   1   0  306.97   32.90
  -2  -1   0  244.38   49.10
  -2  -1   0  270.17   33.70
  -2   1   0  278.87   32.80
  -2  -1   0  271.97   34.80
  -2   1   0  272.37   32.10
  -2  -1   0  272.07   32.40
  -2  -1   0  257.37   36.10
  -2  -1   0  267.17   31.80
   2   2   0  629.54   72.19
   2   2   0  673.03   74.39
   2   2   0  669.73   72.59
   2  -2   0  663.53   85.89
   2   2   0  691.53   73.19
   2  -2   0  668.33   83.29
   2   2   0  696.53   74.29
  -2   2   0  641.84   75.49
  -2  -2   0  665.53   77.09
  -2  -2   0  685.93   75.09
  -2   2   0  814.22   79.79
  -2  -2   0  471.65   82.09
  -2  -2   0  735.13   78.89
  -2   2   0  561.24   74.29
  -2  -2   0  738.43   73.89
  -2  -2   0  630.34   73.39
  -2  -2   0  730.63   73.89
  -2  -2   0  714.53   74.49
  -2   2   0  728.73   73.09
  -2   2   0  706.53   72.29
   2   3   0 2442.06  241.58
   2   3   0 2519.15  246.18
   2   3   0 2436.86  244.48
   2  -3   0 2336.57  244.28
   2  -3   0 2569.44  263.37
   2  -3   0 2410.56  263.47
   2   3   0 2577.54  244.88
   2   3   0 2332.07  245.88
  -2   3   0 2366.66  251.27
  -2  -3   0 2529.35  251.27
  -2   3   0 2371.56  241.88
  -2  -3   0 2400.16  252.37
  -2  -3   0 2446.16  269.67
  -2  -3   0 2455.45  244.88
  -2   3   0 2516.15  244.38
  -2  -3   0 2412.96  246.08
  -2  -3   0 2642.04  246.08
   2  -4   0  321.07   53.19
   2  -4   0  392.86   82.89
   2   4   0  337.37   54.69
   2   4   0  365.16   48.40
   2  -4   0  349.37   71.29
   2   4   0  293.97   51.49
   2   4   0  338.67   52.39
   2   4   0  303.57   40.90
  -2   4   0  350.26   64.29
  -2  -4   0  376.66   56.29
  -2  -4   0  384.46   55.19
  -2   4   0  329.57   43.00
  -2   4   0  243.18   54.99
  -2   4   0  276.17   55.89
  -2  -4   0  384.26   84.49
  -2  -4   0  379.46   49.10
  -2   4   0  372.66   54.79
  -2  -4   0  408.66   65.99
   2   5   0  189.18   41.30
   2  -5   0  217.48   44.70
   2   5   0  242.68   45.00
   2  -5   0  256.37   74.09
   2  -5   0  202.58   59.39
   2   5   0  190.38   41.40
   2   5   0  216.98   41.60
  -2  -5   0  175.28   46.70
  -2   5   0  193.98   32.80
  -2  -5   0  207.18   50.29
  -2  -5   0  203.38   43.70
  -2   5   0  113.69   38.50
  -2  -5   0  137.19   59.59
  -2   5   0  234.08   43.20
  -2   5   0  139.39   42.90
  -2   5   0  141.09   41.60
   2  -6   0   84.79   49.60
   2  -6   0   49.50   25.90
   2   6   0   39.50   23.70
   2   6   0   74.79   25.90
   2  -6   0   57.59   36.80
   2   6   0   72.69   27.10
   2   6   0  100.59   31.40
  -2   6   0   61.29   29.50
  -2  -6   0   69.49   31.20
  -2   6   0   76.49   26.60
  -2  -6   0   84.89   48.40
  -2   6   0   53.29   27.30
  -2  -6   0   38.30   21.70
  -2   6   0   59.39   27.40
   2   7   0   49.60   24.20
   2   7   0   11.60   20.00
   2  -7   0   28.30   27.40
   2   7   0   30.10   21.10
   2  -7   0   59.29   50.69
   2   7   0   43.50   25.50
  -2   7   0   29.10   26.50
  -2  -7   0   56.19   28.30
  -2   7   0   48.70   23.40
  -2  -7   0   58.59   34.50
  -2   7   0   37.50   23.90
  -2   7   0   36.30   25.60
  -2  -7   0   31.40   39.10
   2   8   0   15.00   21.90
   2   8   0   21.20   22.90
   2   8   0   17.40   24.80
   2  -8   0   -5.50   12.30
   2  -8   0   12.70   32.80
   2   8   0   -3.40   12.40
  -2  -8   0   -1.40   20.60
  -2   8   0    3.60   13.70
  -2   8   0    0.00   20.10
  -2  -8   0    7.60   14.40
  -2   8   0    7.20   16.70
  -2   8   0    9.70   22.60
  -2  -8   0    6.30   19.40
  -2   8   0    9.30   22.50
   2   9   0   12.60   32.50
   2   9   0   21.70   22.40
   2  -9   0    5.30   18.00
   2   9   0   23.90   26.60
   2   9   0   20.10   24.40
  -2  -9   0   12.20   18.40
  -2  -9   0   -3.00   15.00
  -2   9   0   32.80   27.00
  -2   9   0   15.00   19.90
  -2   9   0   45.50   32.00
  -2   9   0   16.30   26.60
  -2  -9   0   30.60   36.00
   2  10   0   29.00   38.90
   2 -10   0   -1.40   20.70
   2  10   0   27.70   25.50
   2  10   0   -6.50   25.80
  -2  10   0   -1.20   29.80
  -2 -10   0    0.20   16.40
  -2 -10   0    5.60   22.50
  -2 -10   0   12.80   39.80
  -2  10   0   18.50   27.60
   3   0   0 2205.38  228.68
  -3   0   0 2198.98  219.48
  -3   0   0 2157.28  227.98
  -3   0   0 2205.38  216.68
  -3   0   0 2174.28  219.48
  -3   0   0 2254.47  217.18
   3  -1   0 1255.37  139.89
   3   1   0 1154.88  126.29
   3   1   0 1237.58  133.59
  -3   1   0 1315.87  128.79
  -3  -1   0 1253.37  125.39
  -3  -1   0 1244.08  133.69
  -3  -1   0 1258.17  128.29
  -3  -1   0 1202.88  124.29
  -3   1   0 1197.78  124.69
  -3  -1   0 1236.08  134.99
  -3   1   0 1188.78  126.59
  -3  -1   0 1257.07  126.49
  -3  -1   0 1151.98  124.39
  -3   1   0 1266.17  125.29
  -3  -1   0 1155.98  127.59
   3  -2   0  438.96   73.69
   3   2   0  359.16   49.60
   3   2   0  380.06   49.40
   3   2   0  456.55   53.79
   3  -2   0  520.55   62.69
   3   2   0  396.96   49.30
  -3   2   0  409.46   47.60
  -3  -2   0  383.56   54.59
  -3   2   0  438.16   54.39
  -3  -2   0  351.06   51.29
  -3  -2   0  445.96   52.89
  -3  -2   0  429.86   51.49
  -3   2   0  472.65   52.89
  -3  -2   0  457.35   66.49
  -3  -2   0  383.66   49.60
  -3  -2   0  416.36   50.39
  -3   2   0  409.96   50.59
  -3   2   0  519.55   54.39
  -3  -2   0  360.06   57.59
   3  -3   0   61.29   15.90
   3   3   0   57.79   16.80
   3   3   0   74.09   21.30
   3  -3   0   77.69   30.00
   3   3   0   42.30   15.20
   3   3   0   52.29   16.80
   3   3   0   59.79   19.20
  -3   3   0   47.40   15.40
  -3  -3   0   71.69   19.80
  -3  -3   0   55.49   20.00
  -3  -3   0   51.39   17.60
  -3   3   0   64.39   18.40
  -3   3   0  100.09   28.10
  -3  -3   0   40.50   15.50
  -3   3   0   64.79   23.20
  -3  -3   0   47.60   28.40
  -3  -3   0   41.90   19.90
  -3  -3   0   50.89   18.50
  -3  -3   0   41.10   18.70
  -3   3   0   62.89   21.50
   3   4   0  171.48   38.70
   3  -4   0  173.88   53.59
   3  -4   0  189.58   55.29
   3   4   0  194.68   34.10
   3  -4   0  167.38   34.20
   3   4   0  212.48   39.50
   3   4   0  159.38   35.00
   3   4   0  193.78   39.70
  -3   4   0  224.18   48.50
  -3  -4   0  212.38   63.99
  -3  -4   0  176.38   37.20
  -3   4   0  175.08   42.90
  -3   4   0  230.58   40.60
  -3  -4   0  216.48   46.40
  -3  -4   0  185.48   39.60
  -3  -4   0  197.48   45.10
  -3   4   0  174.58   33.20
  -3   4   0  250.77   51.79
   3   5   0  214.28   45.70
   3  -5   0  293.67   75.39
   3   5   0  270.47   52.49
   3   5   0  280.87   52.29
   3  -5   0  244.38   48.10
   3  -5   0  251.77   72.89
   3   5   0  308.47   51.59
  -3   5   0  246.08   42.40
  -3  -5   0  336.07   55.39
  -3  -5   0  259.27   58.39
  -3  -5   0  282.07   82.19
  -3   5   0  237.28   57.79
  -3  -5   0  233.18   57.19
  -3   5   0  312.57   62.09
  -3  -5   0  311.27   55.99
  -3   5   0  163.08   47.40
  -3   5   0  316.47   52.79
   3  -6   0   91.09   30.00
   3   6   0  108.19   35.20
   3  -6   0  179.58   60.09
   3  -6   0   91.89   51.49
   3   6   0   90.89   32.60
   3   6   0  134.89   35.20
   3   6   0   93.89   32.50
  -3  -6   0   34.90   32.40
  -3  -6   0  115.69   35.40
  -3  -6   0  120.29   40.80
  -3   6   0  133.89   40.90
  -3   6   0   78.59   35.70
  -3   6   0  101.29   32.30
  -3   6   0  112.69   38.90
   3   7   0    1.00   15.80
   3  -7   0    4.70   26.00
   3  -7   0   -1.50   27.80
   3   7   0    4.40   11.60
   3   7   0   -1.00    9.10
   3  -7   0   -5.00   15.40
   3   7   0  -11.10    9.50
  -3   7   0   -6.00   15.10
  -3   7   0    8.00   16.40
  -3   7   0    7.10   16.10
  -3  -7   0   -7.30    9.60
  -3   7   0   -5.40   11.70
  -3  -7   0    0.70   24.50
  -3   7   0   14.00   18.10
  -3  -7   0   -3.30   20.20
   3  -8   0   58.79   46.70
   3   8   0   62.49   29.70
   3   8   0   75.89   33.70
   3   8   0   48.10   29.40
   3   8   0   77.39   33.80
  -3  -8   0   98.59   37.10
  -3   8   0   69.89   36.40
  -3  -8   0    7.00   22.10
  -3   8   0   78.89   30.80
  -3   8   0   55.69   36.60
  -3   8   0   91.09   37.50
  -3  -8   0   76.89   38.50
   3   9   0   -1.60   18.60
   3  -9   0   -1.30   29.60
   3   9   0   18.80   24.10
   3   9   0   -2.00   29.60
   3   9   0   -8.50   13.70
  -3   9   0   -7.90   14.90
  -3  -9   0   -4.40   17.50
  -3   9   0   11.50   17.40
  -3   9   0   18.90   25.70
  -3   9   0   -7.20   23.50
  -3  -9   0   -5.30   29.30
  -3  -9   0    1.60   13.40
   3  10   0   14.30   26.50
   3  10   0   -6.30   17.40
  -3  10   0   26.20   32.30
  -3 -10   0   14.80   23.50
  -3  10   0   18.50   27.90
   4   0   0  399.76   52.69
   4   0   0  399.66   69.09
  -4   0   0  412.76   46.20
  -4   0   0  361.46   50.39
  -4   0   0  437.56   52.89
  -4   0   0  422.96   62.69
  -4   0   0  368.06   47.90
  -4   0   0  374.46   48.20
   4  -1   0  581.24   81.79
   4   1   0  573.24   76.59
   4  -1   0  509.95   68.19
  -4  -1   0  589.64   69.89
  -4  -1   0  576.84   65.99
  -4   1   0  547.05   68.59
  -4   1   0  555.14   61.89
  -4   1   0  620.94   69.39
  -4  -1   0  612.74   75.69
  -4  -1   0  582.14   69.49
  -4  -1   0  561.94   76.29
  -4  -1   0  532.25   65.19
  -4  -1   0  598.14   66.39
  -4   1   0  554.14   65.29
  -4  -1   0  583.84   64.89
  -4   1   0  583.44   65.79
   4  -2   0  802.92  101.79
   4   2   0  834.92   93.29
   4   2   0  812.22   93.49
   4   2   0  806.92  101.99
   4  -2   0  947.51  116.89
   4   2   0  804.82   95.09
   4   2   0  854.81   98.09
  -4  -2   0  883.21   99.19
  -4  -2   0  860.61  103.09
  -4   2   0  899.21   95.59
  -4  -2   0  837.02   97.89
  -4   2   0  964.30   96.49
  -4  -2   0  886.31  112.89
  -4  -2   0  869.01   94.79
  -4  -2   0  894.11   95.09
  -4  -2   0  833.22   96.89
  -4   2   0  804.62   95.09
  -4   2   0  790.72   89.09
  -4  -2   0  877.91   94.79
  -4   2   0  898.71   99.39
   4  -3   0  148.29   42.40
   4  -3   0  127.49   22.00
   4   3   0  103.19   26.00
   4   3   0  147.99   28.80
   4  -3   0  103.39   39.70
   4   3   0  129.49   29.40
   4   3   0  105.39   29.20
   4   3   0  110.89   27.00
  -4  -3   0  110.29   26.90
  -4  -3   0  143.89   31.10
  -4  -3   0  106.29   30.80
  -4   3   0  152.78   34.10
  -4  -3   0  106.39   27.40
  -4  -3   0  108.29   31.40
  -4   3   0  126.79   33.30
  -4   3   0  127.29   30.00
  -4  -3   0  111.99   27.80
  -4   3   0   99.59   25.50
  -4  -3   0  113.09   44.00
  -4  -3   0  126.69   32.50
  -4   3   0  112.19   25.00
   4  -4   0  168.28   54.79
   4  -4   0  159.38   50.79
   4  -4   0  154.58   32.30
   4   4   0  176.38   35.50
   4   4   0  177.68   40.90
   4   4   0  186.58   37.00
   4   4   0  180.28   38.30
   4   4   0  168.18   39.10
  -4  -4   0  235.58   46.60
  -4   4   0  252.87   51.49
  -4   4   0  239.78   42.00
  -4  -4   0  184.38   45.90
  -4  -4   0  177.28   39.40
  -4   4   0  186.28   46.00
  -4  -4   0  219.68   43.50
  -4   4   0  150.38   33.70
  -4  -4   0  198.28   46.60
  -4   4   0  199.38   45.00
  -4  -4   0  164.98   58.39
  -4  -4   0  212.38   40.40
   4  -5   0   97.39   44.40
   4   5   0   19.40   15.20
   4   5   0   36.50   20.90
   4  -5   0   34.80   17.50
   4   5   0   39.20   21.00
   4  -5   0   19.90   22.30
   4   5   0   22.00   17.80
  -4   5   0   50.29   25.30
  -4  -5   0   39.80   21.80
  -4  -5   0   63.29   29.40
  -4  -5   0   24.50   18.60
  -4   5   0   54.79   28.10
  -4  -5   0   35.40   19.80
  -4  -5   0    4.80   25.70
  -4   5   0   55.59   23.20
  -4   5   0   41.70   17.90
  -4   5   0   59.99   27.40
   4  -6   0  197.68   73.39
   4   6   0  293.97   54.49
   4  -6   0  210.48   75.39
   4   6   0  201.48   49.80
   4   6   0  145.79   43.00
   4   6   0  199.48   47.50
  -4   6   0  243.08   50.29
  -4   6   0  233.08   59.49
  -4  -6   0  266.67   63.19
  -4  -6   0  214.58   50.59
  -4   6   0  229.88   57.99
  -4  -6   0  151.98   67.09
  -4   6   0  164.48   51.29
   4  -7   0   15.50   37.90
   4   7   0   -5.60   10.10
   4   7   0    4.90   15.10
   4   7   0   20.90   17.60
   4  -7   0    2.90   23.30
   4   7   0    5.00   14.50
  -4  -7   0   -9.80   27.10
  -4  -7   0    3.00   16.00
  -4  -7   0    0.00   12.60
  -4   7   0   -0.40   19.00
  -4   7   0   -1.80   13.70
  -4   7   0    6.10   13.70
  -4   7   0  -12.40   12.50
   4  -8   0   40.60   38.70
   4   8   0   56.99   30.00
   4   8   0   29.40   22.60
   4   8   0   15.50   21.10
   4   8   0   44.30   28.50
  -4   8   0   30.90   32.10
  -4   8   0   39.50   28.80
  -4  -8   0   -0.20   18.60
  -4   8   0   74.99   37.50
  -4  -8   0   34.10   25.00
  -4  -8   0   32.50   36.00
  -4   8   0   31.10   25.50
   4   9   0   -5.10   21.80
   4   9   0    0.00   19.80
   4   9   0   11.70   35.20
   4  -9   0   -3.10   16.10
   4   9   0    7.60   23.80
  -4  -9   0   10.50   21.10
  -4   9   0   -9.00   22.30
  -4  -9   0   15.20   34.40
  -4   9   0   38.30   31.20
  -4  -9   0    2.20   19.10
  -4   9   0   13.40   20.90
   5   0   0  283.37   44.90
   5   0   0  360.16   68.19
  -5   0   0  237.38   46.30
  -5   0   0  262.37   45.60
  -5   0   0  338.87   43.30
  -5   0   0  319.77   47.00
  -5   0   0  339.77   54.69
  -5   0   0  290.27   38.10
  -5   0   0  304.07   63.19
   5   1   0  364.16   56.59
   5  -1   0  406.46   53.49
   5   1   0  462.75   74.39
   5  -1   0  421.06   78.69
  -5  -1   0  356.46   52.99
  -5  -1   0  408.06   49.10
  -5  -1   0  368.26   49.10
  -5  -1   0  384.46   47.20
  -5   1   0  343.07   47.80
  -5   1   0  353.16   44.50
  -5  -1   0  316.67   51.39
  -5  -1   0  346.67   57.59
  -5   1   0  413.76   49.99
  -5   1   0  315.07   54.39
  -5  -1   0  334.07   65.09
  -5   1   0  336.07   51.19
  -5  -1   0  372.46   57.19
   5   2   0  199.78   45.60
   5   2   0  127.09   33.10
   5  -2   0  137.29   37.30
   5   2   0  118.79   30.20
   5   2   0  135.89   29.10
   5  -2   0  150.48   46.70
  -5   2   0  171.18   33.70
  -5  -2   0  148.79   30.50
  -5  -2   0  172.48   38.20
  -5   2   0  170.28   37.80
  -5   2   0  140.29   30.50
  -5  -2   0  142.89   34.00
  -5  -2   0  144.69   30.60
  -5  -2   0  153.18   31.80
  -5  -2   0  159.28   34.80
  -5  -2   0  181.58   49.80
  -5  -2   0  125.99   37.30
  -5   2   0  117.29   29.70
  -5   2   0  116.99   24.80
   5   3   0  827.32   89.89
   5  -3   0  747.53  128.19
   5   3   0  731.83   98.09
   5   3   0  763.12   89.89
   5   3   0  717.13   88.29
   5   3   0  716.93   89.69
   5   3   0  737.63   93.19
   5  -3   0  774.92  102.89
  -5  -3   0  657.73   92.09
  -5   3   0  745.83   89.89
  -5  -3   0  745.43   89.39
  -5   3   0  778.62   96.79
  -5   3   0  817.32   92.49
  -5  -3   0  727.33   93.99
  -5  -3   0  888.81   92.29
  -5  -3   0  665.73   95.69
  -5   3   0  812.92   92.59
  -5  -3   0  816.42   91.19
  -5   3   0  701.63   83.29
  -5  -3   0  645.64   89.49
  -5  -3   0  850.11  117.39
   5   4   0  223.88   49.99
   5   4   0  283.07   49.40
   5   4   0  219.78   47.90
   5   4   0  259.77   47.80
   5   4   0  295.27   51.89
   5  -4   0  167.18   56.49
   5  -4   0  262.67   73.39
  -5  -4   0  225.48   47.40
  -5  -4   0  215.58   52.29
  -5   4   0  264.77   53.09
  -5  -4   0  293.27   56.59
  -5   4   0  334.27   60.59
  -5  -4   0  304.17   52.29
  -5   4   0  299.17   60.09
  -5   4   0  225.08   45.30
  -5  -4   0  292.17   52.99
  -5  -4   0  266.87   50.69
  -5  -4   0  210.88   52.39
  -5  -4   0  251.97   76.39
  -5   4   0  270.97   47.60
   5   5   0   26.50   20.20
   5   5   0   47.50   22.90
   5   5   0   17.20   16.90
   5  -5   0   63.89   41.50
   5   5   0   28.90   19.20
   5  -5   0   31.60   31.30
  -5   5   0   22.40   18.00
  -5  -5   0   -0.40   20.30
  -5  -5   0   30.70   23.00
  -5  -5   0   36.20   22.00
  -5   5   0   27.20   20.30
  -5   5   0   30.00   16.40
  -5  -5   0   17.60   17.40
  -5  -5   0   38.30   20.70
  -5   5   0   50.49   26.70
  -5   5   0   12.90   17.80
   5  -6   0   75.79   52.49
   5   6   0   92.19   31.50
   5   6   0   61.49   29.60
   5  -6   0   76.89   45.80
   5   6   0   96.49   34.40
   5   6   0  119.79   37.20
  -5   6   0  125.89   37.60
  -5  -6   0  125.79   38.00
  -5  -6   0   84.09   36.70
  -5   6   0  131.19   45.70
  -5  -6   0   88.29   53.89
  -5   6   0   98.49   35.50
  -5   6   0  121.59   43.00
  -5  -6   0   90.89   35.80
   5   7   0   35.00   24.30
   5  -7   0   24.20   47.40
   5  -7   0    3.00   33.00
   5   7   0   35.10   24.50
   5   7   0   10.60   20.20
   5   7   0    2.00   17.00
  -5  -7   0    7.30   17.50
  -5  -7   0   11.50   17.50
  -5   7   0   20.40   22.80
  -5   7   0   27.10   33.80
  -5  -7   0   -5.40   20.20
  -5   7   0   20.00   24.60
   5   8   0   -9.70   10.80
   5  -8   0    4.30   34.10
   5   8   0   -0.60   14.00
   5   8   0   28.50   29.60
  -5  -8   0    3.70   22.70
  -5   8   0    8.80   18.90
  -5  -8   0   36.70   35.40
  -5  -8   0   17.20   34.40
  -5   8   0   -4.40   16.70
  -5   8   0   12.50   30.30
   5   9   0   18.90   31.20
   5  -9   0   15.70   33.70
   5   9   0   -0.70   25.10
   5   9   0    5.20   24.30
  -5   9   0   28.80   28.30
  -5   9   0   -8.40   23.00
  -5  -9   0    2.60   25.30
  -5  -9   0    6.70   25.40
  -5  -9   0  -16.30   20.10
   6   0   0  186.98   42.00
   6   0   0  149.19   47.10
  -6   0   0  162.48   39.50
  -6   0   0  168.08   36.00
  -6   0   0  192.08   32.80
  -6   0   0  176.18   38.90
  -6   0   0  153.48   47.10
  -6   0   0  175.48   41.20
  -6   0   0  199.28   29.70
  -6   0   0  185.88   37.30
   6  -1   0  723.63  102.09
   6  -1   0  550.24   76.89
   6   1   0  562.24   88.29
   6   1   0  610.24   85.29
  -6  -1   0  632.84   72.59
  -6  -1   0  640.04   73.69
  -6  -1   0  611.14   75.59
  -6  -1   0  610.74   90.39
  -6  -1   0  647.94   81.59
  -6   1   0  579.74   69.49
  -6   1   0  709.53   77.99
  -6  -1   0  648.34   81.49
  -6   1   0  552.04   77.59
  -6  -1   0  641.54   76.19
  -6   1   0  567.34   74.69
  -6  -1   0  579.54   84.19
  -6   1   0  652.83   81.09
   6   2   0  465.65   65.39
   6   2   0  399.06   78.29
   6  -2   0  422.66   89.19
   6  -2   0  387.06   63.09
   6   2   0  392.26   67.89
   6   2   0  459.85   58.89
  -6  -2   0  496.85   60.59
  -6   2   0  440.66   62.79
  -6   2   0  417.46   66.09
  -6  -2   0  475.05   60.89
  -6  -2   0  491.15   62.69
  -6   2   0  388.76   52.89
  -6  -2   0  500.85   78.39
  -6  -2   0  409.56   69.89
  -6  -2   0  450.85   60.29
  -6  -2   0  467.75   82.69
  -6   2   0  440.86   73.99
  -6  -2   0  488.35   89.09
  -6   2   0  457.55   60.09
   6   3   0   22.80   13.60
   6  -3   0   34.00   29.90
   6  -3   0   19.00   19.50
   6   3   0   25.60   19.20
   6   3   0   14.90   12.30
   6   3   0    5.80   15.70
   6   3   0   27.20   16.70
  -6   3   0    6.80    9.50
  -6  -3   0   13.60   14.00
  -6  -3   0   34.00   16.70
  -6  -3   0   22.50   16.90
  -6  -3   0   34.60   22.80
  -6  -3   0   20.90   14.30
  -6  -3   0   10.60   14.00
  -6   3   0    9.90   12.90
  -6   3   0   16.70   12.50
  -6  -3   0   16.10   19.00
  -6  -3   0   13.40   24.20
  -6   3   0   20.20   13.50
  -6   3   0   27.20   13.50
   6   4   0   47.40   19.80
   6  -4   0   39.20   30.20
   6   4   0   52.19   23.40
   6   4   0   45.00   22.00
   6  -4   0   60.69   38.60
   6   4   0   61.19   27.00
   6   4   0   52.59   22.70
   6   4   0   50.79   29.10
  -6   4   0   39.10   23.30
  -6  -4   0   43.10   26.50
  -6  -4   0   63.79   39.20
  -6   4   0   56.89   20.70
  -6   4   0   54.49   22.00
  -6  -4   0   31.60   18.60
  -6  -4   0   55.09   23.50
  -6  -4   0   63.19   24.20
  -6  -4   0   53.59   27.70
  -6   4   0   73.29   30.70
  -6   4   0   68.29   28.40
  -6  -4   0   59.89   25.80
  -6  -4   0   37.40   24.20
   6  -5   0  130.19   54.59
   6   5   0  116.29   33.30
   6   5   0  114.09   34.10
   6   5   0  113.09   37.50
   6  -5   0   95.09   50.99
   6   5   0  115.89   36.20
  -6  -5   0   55.69   40.20
  -6   5   0  155.28   45.70
  -6   5   0  133.79   44.70
  -6  -5   0   87.09   34.90
  -6  -5   0  105.09   35.60
  -6  -5   0  110.39   39.70
  -6   5   0   95.89   31.20
  -6  -5   0  131.59   38.10
  -6  -5   0   89.19   31.10
  -6   5   0  162.98   46.70
  -6   5   0  109.89   31.70
   6   6   0  484.95   83.09
   6  -6   0  489.05  118.59
   6   6   0  466.85   85.99
   6   6   0  445.96   78.59
   6   6   0  408.76   81.09
   6  -6   0  437.46  110.89
  -6  -6   0  508.45   85.69
  -6  -6   0  367.76  115.69
  -6  -6   0  476.75   87.19
  -6   6   0  489.85   90.49
  -6  -6   0  408.86   89.49
  -6   6   0  578.34   99.59
   6  -7   0   23.40   35.60
   6   7   0   48.70   24.50
   6   7   0   39.10   26.00
   6   7   0   58.49   33.00
   6   7   0   36.00   29.20
   6  -7   0   55.69   52.09
  -6  -7   0   26.50   39.30
  -6  -7   0   41.70   33.80
  -6   7   0   64.19   35.90
  -6   7   0   54.19   33.50
  -6  -7   0   46.40   32.60
  -6   7   0   59.09   31.70
  -6  -7   0   55.19   28.70
   6  -8   0   40.40   37.50
   6   8   0   92.29   42.70
   6   8   0  113.29   41.40
   6   8   0   94.19   36.60
   6   8   0  155.78   57.59
  -6  -8   0   84.99   44.10
  -6   8   0  112.39   46.30
  -6   8   0  199.98   61.19
  -6  -8   0   90.79   46.00
  -6   8   0   75.59   38.20
   6   9   0    5.80   25.80
   6   9   0   -3.20   26.40
   6   9   0   12.10   30.50
  -6  -9   0   31.70   32.90
  -6   9   0   34.90   36.10
  -6  -9   0    2.70   24.30
  -6   9   0   19.70   29.80
  -6  -9   0    5.90   26.90
   7   0   0  121.39   45.80
   7   0   0  159.48   27.70
   7   0   0  112.49   35.20
  -7   0   0   98.39   25.90
  -7   0   0  199.88   39.60
  -7   0   0  188.18   55.59
  -7   0   0  141.59   26.50
  -7   0   0  138.29   38.30
  -7   0   0  154.88   38.80
  -7   0   0  169.48   37.10
   7  -1   0  580.34   77.59
   7   1   0  558.94   83.19
   7   1   0  609.64  106.49
   7  -1   0  698.33  119.79
  -7  -1   0  575.94   74.59
  -7  -1   0  600.84  105.89
  -7  -1   0  583.34   74.79
  -7  -1   0  568.44   79.89
  -7   1   0  575.84   78.99
  -7  -1   0  614.54   72.29
  -7  -1   0  537.45   69.69
  -7   1   0  502.55   66.59
  -7  -1   0  497.85   77.39
  -7   1   0  622.14   81.89
  -7   1   0  570.94   74.29
  -7   1   0  635.34   76.59
  -7  -1   0  587.74   85.59
   7  -2   0  292.97   77.09
   7   2   0  284.27   64.99
   7   2   0  230.28   63.09
   7  -2   0  273.27   56.99
   7   2   0  232.68   51.09
   7   2   0  245.98   46.20
  -7   2   0  273.87   49.70
  -7   2   0  272.27   50.39
  -7   2   0  257.27   42.60
  -7  -2   0  325.87   53.99
  -7   2   0  270.67   56.29
  -7   2   0  210.28   48.00
  -7  -2   0  276.87   58.79
  -7  -2   0  192.68   55.39
  -7  -2   0  305.07   70.19
  -7  -2   0  262.77   50.69
  -7  -2   0  267.67   47.90
  -7  -2   0  170.98   46.50
  -7  -2   0  274.97   51.09
   7   3   0  201.98   40.90
   7   3   0  152.28   38.10
   7   3   0  208.28   46.60
   7   3   0  178.88   46.50
   7   3   0  143.19   46.10
   7  -3   0  170.78   60.49
   7  -3   0  160.78   49.99
  -7  -3   0  158.88   56.09
  -7  -3   0  169.58   40.40
  -7  -3   0  148.09   44.50
  -7   3   0  128.19   36.80
  -7   3   0  204.08   44.00
  -7   3   0  237.98   46.60
  -7   3   0  144.69   31.80
  -7  -3   0  146.49   38.90
  -7   3   0  161.78   45.10
  -7  -3   0  149.99   41.60
  -7  -3   0  148.09   47.60
  -7  -3   0  143.89   37.00
  -7  -3   0  186.18   44.00
   7   4   0  133.19   37.70
   7   4   0  124.39   36.50
   7   4   0  171.18   51.29
   7   4   0  154.48   39.20
   7   4   0  137.19   42.50
   7   4   0  135.29   38.20
   7  -4   0  135.59   50.09
   7  -4   0  129.49   59.09
  -7  -4   0  134.79   38.50
  -7  -4   0  143.89   43.90
  -7   4   0  144.49   41.40
  -7  -4   0  143.69   47.20
  -7  -4   0  187.58   50.39
  -7  -4   0  144.09   38.60
  -7  -4   0  153.08   41.60
  -7  -4   0  153.18   40.40
  -7   4   0  183.48   53.59
  -7  -4   0  106.89   54.59
  -7   4   0   96.49   32.40
  -7   4   0  159.98   42.90
   7   5   0  224.38   56.69
   7   5   0  239.98   51.09
   7   5   0  197.98   49.90
   7   5   0  249.38   55.99
   7  -5   0  185.38   64.39
   7  -5   0  301.07   92.79
  -7  -5   0  179.18   52.99
  -7  -5   0  196.18   49.60
  -7   5   0  186.98   53.09
  -7   5   0  224.28   49.60
  -7   5   0  164.28   51.49
  -7  -5   0  163.08   48.30
  -7   5   0  260.07   68.09
  -7  -5   0  283.57   57.29
  -7  -5   0  202.88   78.19
  -7  -5   0  212.78   57.09
   7   6   0   82.89   37.40
   7   6   0  167.48   44.20
   7  -6   0  174.08   72.99
   7   6   0  119.09   39.00
   7   6   0  124.99   40.40
   7  -6   0  156.38   63.99
  -7  -6   0  157.08   44.70
  -7  -6   0  125.09   71.19
  -7   6   0   96.09   45.60
  -7   6   0  116.89   44.10
  -7   6   0  100.89   39.90
  -7  -6   0  122.49   41.50
  -7  -6   0  152.38   49.40
  -7  -6   0  109.49   40.70
   7  -7   0   32.10   40.80
   7   7   0   35.10   23.40
   7   7   0   31.80   23.20
   7   7   0   43.90   27.10
   7   7   0   50.79   29.40
  -7   7   0   12.60   24.50
  -7  -7   0   25.00   27.20
  -7  -7   0    4.40   33.00
  -7   7   0   48.80   35.80
  -7  -7   0   90.29   38.90
  -7  -7   0   54.29   33.30
   7   8   0   10.80   23.30
   7   8   0   59.19   31.70
   7  -8   0    9.40   46.20
   7   8   0   38.20   31.30
   7   8   0   86.69   40.70
  -7  -8   0   18.00   32.10
  -7   8   0   34.00   30.00
  -7   8   0   15.20   24.20
  -7  -8   0   87.49   41.90
  -7  -8   0   77.39   44.60
  -7   8   0   58.09   36.70
   7   9   0   10.80   28.20
   7   9   0   10.10   36.30
   7   9   0    3.30   21.40
  -7   9   0  -12.30   31.20
  -7   9   0   22.90   31.90
  -7  -9   0    1.40   38.00
  -7  -9   0   -5.30   20.60
  -7  -9   0   -4.90   16.60
   8   0   0   86.19   40.50
   8   0   0   37.40   23.60
  -8   0   0   32.10   18.80
  -8   0   0   32.90   16.10
  -8   0   0   51.69   22.80
  -8   0   0   35.50   21.30
  -8   0   0   30.70   27.00
  -8   0   0   28.90   18.80
   8  -1   0   21.30   19.00
   8   1   0   22.30   24.90
   8   1   0   27.00   22.00
   8   1   0   15.90   15.60
   8  -1   0   14.50   21.70
  -8  -1   0   29.40   17.90
  -8   1   0    9.20   11.20
  -8   1   0    1.90   10.00
  -8  -1   0   12.90   11.90
  -8   1   0    6.80   14.80
  -8  -1   0    3.80   14.20
  -8  -1   0   -2.80   13.20
  -8  -1   0   12.50   18.80
  -8  -1   0   -0.20   14.00
  -8   1   0   20.60   17.10
  -8   1   0   39.50   22.20
  -8  -1   0   29.40   16.10
  -8  -1   0    3.50   13.70
   8   2   0   52.79   27.30
   8   2   0   40.40   31.40
   8   2   0   48.80   19.70
   8  -2   0   69.59   47.00
   8  -2   0   68.39   42.20
   8   2   0   86.39   38.40
  -8  -2   0   38.50   20.60
  -8   2   0   48.00   21.70
  -8   2   0   93.49   28.20
  -8  -2   0   63.29   33.50
  -8  -2   0   87.99   33.90
  -8  -2   0   69.49   25.30
  -8  -2   0   66.59   25.40
  -8   2   0  103.79   39.10
  -8  -2   0   57.19   22.80
  -8  -2   0   85.99   40.00
  -8   2   0   57.79   26.60
  -8  -2   0   57.09   29.00
  -8   2   0   64.09   28.80
   8   3   0    6.20   15.20
   8   3   0   -3.80   10.80
   8   3   0    6.10   12.80
   8   3   0    4.20   20.00
   8   3   0    7.50   15.40
   8  -3   0    3.10   19.10
  -8  -3   0   23.60   18.00
  -8  -3   0   -0.10   14.70
  -8  -3   0   -1.90   14.40
  -8   3   0    9.20   16.00
  -8  -3   0   24.00   27.50
  -8  -3   0    4.70   19.80
  -8   3   0    0.40   12.60
  -8   3   0    7.20   15.30
  -8   3   0   -7.10   10.50
  -8  -3   0   12.10   16.10
  -8  -3   0   10.10   18.20
  -8  -3   0   11.20   19.90
   8   4   0   77.99   33.30
   8   4   0  107.49   33.00
   8   4   0   57.39   27.10
   8  -4   0   40.60   37.60
   8   4   0   64.29   28.60
   8   4   0   97.59   31.90
   8   4   0   70.49   37.00
  -8  -4   0   76.59   30.20
  -8  -4   0   65.69   42.00
  -8  -4   0   67.69   27.60
  -8  -4   0   80.39   35.40
  -8  -4   0  114.49   36.80
  -8   4   0   87.89   40.70
  -8  -4   0   49.50   30.50
  -8   4   0   77.49   32.80
  -8  -4   0   73.89   32.70
  -8   4   0   63.39   28.10
  -8   4   0  107.49   36.10
  -8  -4   0   77.89   46.30
   8   5   0   56.39   25.90
   8  -5   0   43.20   43.20
   8   5   0   11.90   23.80
   8   5   0   44.60   25.50
   8   5   0   14.10   17.50
  -8   5   0   33.20   25.90
  -8  -5   0   19.00   20.00
  -8   5   0   52.89   28.40
  -8  -5   0   18.20   18.40
  -8  -5   0    9.00   24.60
  -8   5   0   28.00   23.10
  -8   5   0   34.50   23.10
  -8  -5   0   29.10   40.10
  -8  -5   0   18.00   23.70
  -8  -5   0   26.50   22.70
   8   6   0   39.80   24.40
   8   6   0   20.10   23.60
   8   6   0   13.70   21.20
   8   6   0    5.40   22.70
   8  -6   0   -1.40   29.60
  -8  -6   0   21.10   24.20
  -8   6   0   12.20   23.00
  -8   6   0   34.50   34.00
  -8   6   0    7.30   19.90
  -8  -6   0   14.70   20.50
  -8   6   0    8.80   27.30
  -8  -6   0   11.00   25.50
  -8  -6   0   10.80   38.20
  -8  -6   0    1.90   22.60
   8   7   0    9.50   22.90
   8  -7   0   -4.10   29.50
   8   7   0   12.20   19.50
   8   7   0   15.00   20.00
  -8  -7   0   10.00   20.20
  -8  -7   0   16.70   30.90
  -8   7   0    3.90   31.00
  -8   7   0   -1.80   30.70
  -8   7   0   -4.70   28.30
  -8  -7   0   14.30   29.50
  -8  -7   0    2.70   30.20
   8   8   0   29.50   25.50
   8  -8   0    0.30   44.40
   8   8   0   -6.00   19.70
   8   8   0   24.80   25.80
   8   8   0    4.20   27.80
  -8  -8   0  -12.40   19.10
  -8   8   0    5.60   22.90
  -8  -8   0    0.40   21.60
  -8  -8   0   -6.60   19.70
  -8   8   0   17.90   27.70
  -8   8   0  -12.60   19.50
   9   0   0   47.00   34.10
  -9   0   0   42.00   22.20
  -9   0   0   41.00   20.50
  -9   0   0   50.59   24.30
  -9   0   0   70.79   33.90
  -9   0   0   59.19   30.10
   9   1   0   65.89   31.10
   9   1   0  101.09   39.90
   9   1   0   99.09   47.00
   9  -1   0   78.59   43.10
  -9  -1   0   95.89   32.50
  -9  -1   0   75.59   32.30
  -9   1   0   56.09   26.70
  -9   1   0   71.69   32.30
  -9  -1   0   97.19   37.90
  -9  -1   0   91.39   45.80
  -9   1   0  103.89   35.20
  -9  -1   0  105.09   29.30
  -9  -1   0   58.29   41.20
  -9   1   0   89.09   37.30
  -9  -1   0  116.99   33.60
   9   2   0   19.60   21.60
   9   2   0   24.10   20.90
   9   2   0   41.50   27.30
   9  -2   0   -0.30   17.10
  -9   2   0   18.70   15.80
  -9   2   0    9.00   14.00
  -9   2   0   29.50   19.60
  -9  -2   0   36.60   24.10
  -9  -2   0   25.30   23.20
  -9  -2   0    6.20   18.90
  -9  -2   0   22.90   19.10
  -9  -2   0   10.70   15.70
  -9  -2   0   12.10   21.70
  -9  -2   0   22.80   26.90
  -9   2   0   52.69   29.40
  -9  -2   0    5.10   16.80
   9   3   0  146.79   46.10
   9   3   0   91.59   49.40
   9   3   0  154.38   54.69
   9  -3   0  144.19   61.59
   9   3   0  139.39   37.30
   9   3   0  128.89   40.70
   9   3   0  101.39   34.00
  -9   3   0  106.19   40.90
  -9  -3   0  178.08   60.09
  -9   3   0  161.88   42.40
  -9  -3   0  120.99   54.79
  -9  -3   0  151.28   40.80
  -9  -3   0  117.89   38.50
  -9  -3   0  185.08   44.50
  -9  -3   0  166.58   47.40
  -9  -3   0  212.98   51.19
  -9   3   0  141.59   42.60
  -9  -3   0  194.58   54.49
  -9   3   0  113.19   36.30
   9   4   0   36.00   26.00
   9   4   0   33.80   23.50
   9  -4   0   68.39   54.59
   9   4   0   38.20   24.00
   9   4   0   45.50   25.30
   9   4   0   26.80   22.90
  -9   4   0   47.10   23.80
  -9   4   0   64.89   38.60
  -9  -4   0   42.70   26.30
  -9  -4   0   66.89   49.00
  -9  -4   0   84.19   34.70
  -9  -4   0   26.10   25.50
  -9  -4   0   68.99   34.20
  -9  -4   0   35.30   25.50
  -9  -4   0   50.49   30.50
  -9   4   0   33.40   22.30
  -9   4   0   32.20   22.10
   9   5   0   96.79   37.00
   9   5   0   86.69   39.20
   9   5   0   96.39   37.60
   9  -5   0  113.79   72.29
   9   5   0  105.49   37.50
  -9  -5   0   86.69   37.40
  -9   5   0   83.19   34.70
  -9  -5   0  127.19   41.80
  -9  -5   0  105.59   42.40
  -9  -5   0   61.09   32.20
  -9  -5   0  136.59   51.49
  -9  -5   0  125.79   67.59
  -9   5   0   94.59   43.30
  -9   5   0   64.99   37.10
  -9   5   0   66.59   36.30
   9  -6   0   29.10   50.39
   9   6   0   23.80   20.50
   9   6   0    9.60   17.70
   9   6   0   42.50   31.60
   9   6   0   25.00   24.40
  -9  -6   0   27.50   49.99
  -9   6   0    4.30   18.50
  -9   6   0   12.80   23.60
  -9   6   0   32.40   22.50
  -9  -6   0   29.10   25.30
  -9  -6   0   41.10   27.60
  -9  -6   0   11.00   22.50
  -9  -6   0   50.69   37.20
  -9   6   0   10.30   20.90
  -9  -6   0  -10.30   21.70
   9   7   0   60.09   32.10
   9   7   0   41.50   36.80
   9  -7   0   33.50   48.80
   9   7   0   47.80   35.90
   9   7   0   84.29   35.20
  -9   7   0   97.19   49.20
  -9  -7   0   77.99   41.80
  -9   7   0   87.19   45.80
  -9   7   0  128.39   47.80
  -9  -7   0   48.00   46.00
  -9  -7   0   97.09   49.30
  -9  -7   0   82.89   40.20
   9   8   0   -1.00   29.20
   9   8   0  -14.80   15.20
   9  -8   0  -22.70   38.40
   9   8   0   13.40   30.10
  -9  -8   0  -10.10   32.70
  -9   8   0    1.70   23.00
  -9  -8   0  -27.30   26.00
  -9   8   0    9.10   25.90
  -9  -8   0   29.70   31.30
  -9  -8   0    6.30   21.30
  10   0   0    4.30   20.80
 -10   0   0   13.40   21.00
 -10   0   0   -5.40    9.80
 -10   0   0    2.80   19.10
 -10   0   0    2.40   14.40
  10   1   0  108.49   39.60
  10   1   0  134.59   59.49
  10  -1   0   73.79   48.60
 -10  -1   0  137.99   36.10
 -10  -1   0  144.79   42.30
 -10  -1   0  206.78   49.90
 -10  -1   0  203.18   57.59
 -10  -1   0  132.79   43.90
 -10   1   0  160.38   45.00
 -10   1   0  129.29   46.20
 -10   1   0  126.29   44.00
 -10  -1   0  100.89   53.99
 -10   1   0  200.88   48.40
  10  -2   0   82.99   52.29
  10   2   0   53.69   30.40
  10   2   0   61.59   39.60
 -10  -2   0   50.69   36.40
 -10   2   0   93.49   41.60
 -10   2   0   80.99   30.00
 -10  -2   0   81.29   48.00
 -10  -2   0   50.49   23.80
 -10   2   0   71.59   32.80
 -10  -2   0   94.99   39.80
 -10  -2   0   69.69   31.90
 -10   2   0   64.29   31.00
 -10  -2   0  125.59   40.30
  10   3   0   35.40   22.00
  10  -3   0   43.50   39.40
  10   3   0   64.19   28.00
  10   3   0   66.49   36.70
  10   3   0   31.40   34.90
  10   3   0   66.99   29.70
  10   3   0   73.89   33.10
 -10  -3   0   45.10   29.10
 -10  -3   0   41.70   27.10
 -10  -3   0   53.69   28.90
 -10  -3   0   31.90   24.10
 -10  -3   0   44.40   33.10
 -10   3   0   70.19   38.10
 -10  -3   0   74.89   28.70
 -10   3   0   63.59   31.30
 -10  -3   0   72.29   45.30
 -10   3   0   59.79   31.10
 -10   3   0   60.99   30.80
  10   4   0   57.49   26.90
  10   4   0   45.10   27.30
  10   4   0   70.49   44.20
  10   4   0   35.90   26.50
  10   4   0   24.40   21.30
  10   4   0   32.90   27.60
  10   4   0   42.00   24.40
  10  -4   0   16.10   44.20
 -10  -4   0   18.70   25.10
 -10  -4   0   42.00   37.80
 -10   4   0   26.50   22.60
 -10   4   0   79.89   35.90
 -10  -4   0   30.60   22.40
 -10  -4   0   39.50   28.50
 -10  -4   0   42.70   26.10
 -10  -4   0   32.50   28.80
 -10   4   0   71.59   40.70
 -10   4   0   57.29   29.30
 -10  -4   0   58.69   31.00
  10   5   0   10.20   17.00
  10   5   0    0.60   16.70
  10  -5   0    9.50   40.40
  10   5   0   17.20   23.70
  10   5   0    7.70   18.00
  10   5   0    3.60   21.20
 -10   5   0   12.20   21.20
 -10  -5   0    3.70   35.50
 -10   5   0    0.60   22.60
 -10  -5   0    5.40   24.20
 -10  -5   0   17.90   18.80
 -10  -5   0    4.30   18.40
 -10   5   0    2.90   18.20
 -10   5   0   -5.60   11.70
 -10  -5   0  -13.40   20.90
 -10  -5   0  -13.50   23.30
  10   6   0   37.00   35.30
  10   6   0   39.20   31.60
  10  -6   0    9.40   39.10
  10   6   0   54.09   33.70
  10   6   0   36.70   26.70
  10   6   0   18.70   27.20
 -10  -6   0   43.70   30.00
 -10  -6   0   22.00   31.30
 -10  -6   0   33.90   32.60
 -10   6   0   46.40   33.90
 -10   6   0   15.00   26.00
 -10  -6   0   38.40   28.10
 -10  -6   0   55.09   50.59
 -10   6   0   43.50   37.50
 -10   6   0   44.90   30.30
 -10  -6   0   33.80   38.20
  10   7   0   15.50   33.00
  10   7   0   -2.00   24.60
  10  -7   0    6.80   59.09
  10   7   0   26.90   30.80
  10   7   0   -8.30   19.10
 -10  -7   0   -1.20   29.80
 -10   7   0   -2.00   22.80
 -10  -7   0   -9.40   29.10
 -10   7   0  -19.90   21.70
 -10   7   0    0.50   23.50
 -10  -7   0    1.70   29.60
 -10  -7   0   -1.20   18.10
  10   8   0   -2.40   28.60
  10   8   0    6.50   27.50
 -10  -8   0  -10.50   31.30
 -10  -8   0   13.50   35.90
 -10  -8   0    1.50   26.90
  11   0   0  307.97   92.29
 -11   0   0  256.07   61.49
 -11   0   0  260.27   68.49
 -11   0   0  328.07   77.69
 -11   0   0  346.97   69.29
  11   1   0   71.19   44.00
  11   1   0  158.78   51.39
  11  -1   0   91.29   52.29
 -11   1   0  175.68   48.80
 -11  -1   0  111.69   46.40
 -11  -1   0  178.28   47.00
 -11  -1   0  107.19   39.50
 -11   1   0  113.99   46.20
 -11   1   0  122.89   42.80
 -11   1   0  132.09   48.70
 -11  -1   0   87.49   44.00
  11   2   0  227.08   62.99
  11   2   0  322.97   89.69
  11  -2   0  310.77  102.79
 -11  -2   0  259.87   81.29
 -11  -2   0  325.27   68.39
 -11  -2   0  347.97   83.99
 -11   2   0  293.77   65.39
 -11   2   0  302.37   72.19
 -11   2   0  289.57   65.49
 -11  -2   0  305.57   67.19
 -11   2   0  270.07   71.39
 -11  -2   0  344.67   62.49
 -11  -2   0  293.27   72.19
  11   3   0    6.60   22.70
  11   3   0    5.00   16.70
  11   3   0    5.20   21.70
  11  -3   0   -2.80   22.10
  11   3   0   12.20   18.30
  11   3   0   -3.90   27.40
 -11   3   0    1.80   21.50
 -11  -3   0   -2.50   19.60
 -11  -3   0   13.00   21.80
 -11   3   0    2.30   16.10
 -11  -3   0    4.80   22.90
 -11  -3   0   -2.00   30.20
 -11  -3   0   -0.70   20.60
 -11   3   0   -5.00   17.60
 -11  -3   0   10.30   20.10
 -11   3   0   16.80   24.10
  11   4   0   55.79   27.30
  11   4   0   41.20   33.30
  11   4   0   95.79   44.00
  11   4   0   68.09   33.90
  11   4   0   40.50   25.90
  11  -4   0   54.89   58.39
  11   4   0   39.20   26.40
 -11   4   0   36.30   30.90
 -11  -4   0   80.19   39.70
 -11   4   0   30.20   28.10
 -11   4   0   15.80   23.50
 -11   4   0   16.00   26.30
 -11  -4   0   35.20   34.50
 -11  -4   0   38.30   35.90
 -11  -4   0   54.99   32.30
 -11  -4   0   34.20   32.60
 -11  -4   0   38.80   25.00
  11   5   0   15.40   22.60
  11   5   0   26.50   28.40
  11   5   0   11.40   19.30
  11   5   0    8.30   24.00
  11   5   0   43.40   29.60
  11  -5   0   -7.70   29.90
 -11   5   0   13.30   23.30
 -11  -5   0   -0.20   21.70
 -11   5   0  -16.80   24.00
 -11   5   0   35.20   29.50
 -11   5   0   11.10   20.70
 -11  -5   0   -4.50   24.10
 -11  -5   0   22.20   30.20
 -11  -5   0    1.60   19.30
 -11  -5   0    8.70   24.80
  11   6   0   68.09   36.60
  11   6   0   63.09   36.40
  11   6   0   78.49   39.00
  11  -6   0  103.79   69.69
  11   6   0   16.80   30.30
  11   6   0   52.49   40.50
 -11   6   0   82.49   47.00
 -11   6   0   67.69   43.90
 -11  -6   0   87.39   43.60
 -11   6   0   81.09   53.19
 -11  -6   0   99.49   45.30
 -11  -6   0   45.40   37.50
 -11  -6   0   31.60   37.40
 -11   6   0  107.89   45.80
  11   7   0    1.60   23.40
  11   7   0    7.30   28.70
  11   7   0  -10.00   21.70
  11   7   0   19.60   28.00
 -11  -7   0   12.40   28.20
 -11   7   0   -1.20   21.60
 -11  -7   0    2.30   32.00
 -11   7   0  -11.70   33.50
 -11  -7   0   14.70   33.00
 -11  -7   0   12.00   32.40
  12   0   0  204.58   79.49
  12   0   0  237.18   69.29
 -12   0   0  250.17   60.89
 -12   0   0  186.18   58.99
 -12   0   0  222.48   67.29
 -12   0   0  272.47   63.49
  12  -1   0   61.19   46.60
  12   1   0   59.59   36.40
  12   1   0   29.30   31.60
 -12   1   0   29.70   27.70
 -12  -1   0   21.00   28.00
 -12   1   0   44.40   31.20
 -12  -1   0   27.10   28.50
 -12  -1   0   44.60   35.00
 -12   1   0   12.50   24.70
 -12  -1   0   54.89   32.10
 -12   1   0   24.10   26.00
  12   2   0   58.79   35.90
  12   2   0   75.59   50.49
  12   2   0   30.30   21.00
  12  -2   0  124.69   69.19
 -12   2   0   72.99   41.00
 -12  -2   0   49.30   34.60
 -12   2   0   76.89   37.40
 -12   2   0   31.60   28.20
 -12  -2   0   42.10   35.60
 -12  -2   0   67.19   35.40
 -12   2   0   83.49   38.40
 -12  -2   0   98.69   38.60
  12  -3   0   49.60   46.40
  12   3   0    5.80   19.30
  12   3   0   19.40   21.30
  12   3   0   16.10   27.40
  12   3   0   16.20   21.50
  12   3   0   14.50   20.50
 -12  -3   0   11.00   29.30
 -12   3   0   26.50   26.10
 -12  -3   0    7.70   24.70
 -12   3   0   18.00   26.40
 -12  -3   0    6.10   24.50
 -12  -3   0    1.10   18.90
 -12   3   0    0.30   22.60
 -12   3   0    4.50   25.40
  12   4   0   52.99   38.50
  12   4   0   39.10   29.10
  12   4   0   47.00   35.30
  12   4   0   33.50   26.30
  12   4   0   48.90   29.60
  12  -4   0   31.70   47.40
 -12  -4   0   65.89   38.00
 -12  -4   0   57.39   34.20
 -12   4   0   30.50   32.20
 -12  -4   0   58.19   34.60
 -12  -4   0   56.99   42.70
 -12   4   0   21.80   28.90
 -12   4   0   17.50   28.00
 -12  -4   0   48.40   37.90
 -12   4   0   23.00   21.60
  12   5   0  -15.70   20.90
  12   5   0   18.30   31.20
  12   5   0    8.60   20.40
  12   5   0    4.20   30.20
  12  -5   0   -1.40   38.90
  12   5   0    3.00   16.20
 -12   5   0    1.60   28.80
 -12  -5   0   21.40   28.20
 -12  -5   0   18.30   25.80
 -12  -5   0   12.80   39.80
 -12   5   0   27.40   37.30
 -12   5   0   -8.90   23.40
 -12   5   0  -11.10   22.20
 -12  -5   0   -9.40   18.10
 -12  -5   0    3.70   33.40
  12   6   0   24.40   36.40
  12   6   0   44.40   35.10
  12   6   0   33.90   32.00
  12   6   0   27.10   32.80
 -12  -6   0    2.10   28.60
 -12   6   0   -7.60   31.50
 -12   6   0   25.50   33.40
 -12   6   0  -10.60   31.00
 -12  -6   0    0.40   32.20
 -12  -6   0    0.90   35.60
 -12   6   0   22.80   24.10
 -12  -6   0   14.30   31.00
  13   0   0   27.50   24.50
  13   0   0   -2.90   26.40
 -13   0   0   26.20   30.90
 -13   0   0   21.80   26.10
 -13   0   0   14.70   30.30
 -13   0   0    8.50   24.30
  13   1   0   39.00   30.50
  13  -1   0  119.59   71.59
  13   1   0   40.50   40.60
 -13   1   0   96.59   47.50
 -13  -1   0   46.30   32.50
 -13  -1   0   31.40   29.60
 -13   1   0   84.79   41.00
 -13  -1   0   72.69   41.20
 -13   1   0   83.29   42.30
 -13  -1   0   86.69   44.20
 -13   1   0   48.80   35.10
  13   2   0  177.28   62.59
  13  -2   0  117.49   68.69
  13   2   0  152.58   67.89
  13   2   0   88.19   38.10
 -13  -2   0   86.69   48.70
 -13  -2   0  119.79   55.89
 -13   2   0  173.18   62.59
 -13   2   0  131.49   53.09
 -13  -2   0  178.28   56.49
 -13   2   0   78.99   41.70
 -13   2   0  125.89   48.20
 -13  -2   0  106.39   44.50
  13   3   0   63.39   40.20
  13   3   0   22.00   27.10
  13   3   0   26.90   25.20
  13   3   0  102.59   36.80
  13  -3   0   39.00   41.60
 -13   3   0   47.90   33.40
 -13   3   0   82.99   42.70
 -13  -3   0   32.50   34.20
 -13  -3   0   69.79   39.30
 -13   3   0    2.50   28.50
 -13   3   0   41.40   41.20
 -13  -3   0   29.90   35.70
 -13  -3   0   67.39   38.50
  13  -4   0   -6.40   33.10
  13   4   0    7.70   20.80
  13   4   0   -8.80   22.00
  13   4   0   -7.30   23.30
  13   4   0   18.40   32.90
 -13  -4   0   -8.10   26.50
 -13   4   0   -1.70   28.20
 -13  -4   0   -9.30   29.90
 -13   4   0   -0.60   17.70
 -13   4   0   -5.80   30.50
 -13  -4   0   28.00   30.60
 -13  -4   0   -7.80   29.20
 -13   4   0  -11.20   21.80
  13   5   0    4.30   27.20
  13   5   0   31.60   36.70
  13   5   0    1.50   20.00
  13   5   0   40.20   34.10
 -13  -5   0   17.90   39.40
 -13   5   0   14.30   30.70
 -13  -5   0   47.10   41.50
 -13   5   0   39.40   38.40
 -13  -5   0   57.79   34.40
 -13  -5   0   32.80   39.20
 -13   5   0    1.50   28.80
 -13   5   0   27.00   27.20
  13   6   0   24.60   27.70
  13   6   0   21.70   26.20
 -13   6   0   23.30   33.30
 -13  -6   0   34.00   33.40
 -13   6   0    2.50   25.20
 -13   6   0   20.60   38.10
 -13  -6   0   15.30   30.20
  14   0   0   51.99   45.10
  14   0   0   39.30   32.30
 -14   0   0    1.60   28.80
 -14   0   0   22.00   35.10
 -14   0   0   36.60   36.30
 -14   0   0   14.50   25.30
  14  -1   0   66.99   42.40
  14  -1   0    4.90   51.69
  14   1   0   37.70   50.49
  14   1   0   15.50   21.70
 -14   1   0   32.90   38.70
 -14   1   0   10.30   31.30
 -14  -1   0   14.50   32.80
 -14  -1   0    1.30   33.60
 -14   1   0   29.70   37.50
 -14   1   0   26.50   34.20
 -14  -1   0   30.40   28.40
  14   2   0  105.39   38.80
  14   2   0   82.59   42.30
  14  -2   0  141.49   83.99
  14   2   0   71.69   43.90
  14   2   0   99.29   59.79
 -14   2   0  110.79   54.39
 -14   2   0  125.19   46.90
 -14  -2   0  108.59   50.59
 -14  -2   0  116.79   51.19
 -14  -2   0  148.99   51.49
 -14   2   0   80.89   43.70
 -14  -2   0  118.69   53.19
 -14   2   0  104.09   48.60
  14  -3   0   53.69   71.79
  14   3   0   35.90   29.30
  14   3   0   38.40   38.80
  14   3   0   36.10   33.40
  14   3   0   12.90   35.00
 -14   3   0    3.50   21.90
 -14   3   0    9.50   35.50
 -14  -3   0   11.20   34.80
 -14   3   0    6.70   26.20
 -14  -3   0   14.70   32.90
 -14   3   0   21.40   27.50
 -14  -3   0   49.30   39.90
  14   4   0   45.60   40.30
  14   4   0   34.00   30.90
  14   4   0   29.60   38.80
 -14   4   0   15.10   33.10
 -14   4   0    2.30   29.80
 -14   4   0    7.00   32.30
 -14  -4   0    5.70   37.60
 -14  -4   0   21.00   31.10
 -14  -4   0   30.60   33.10
  14   5   0   17.80   30.50
 -14   5   0   -7.40   37.70
 -14   5   0   -1.30   27.80
 -14   5   0    9.20   29.90
  15   0   0   12.90   42.40
  15   0   0   -0.80   21.20
 -15   0   0   -4.00   20.40
 -15   0   0  -10.20   30.20
  15  -1   0    1.00   33.50
  15   1   0    0.30   31.10
  15  -1   0   19.60   60.39
  15   1   0   17.10   52.09
 -15  -1   0   -4.30   34.70
 -15   1   0   17.40   39.50
 -15   1   0   -0.70   28.90
 -15  -1   0   16.10   38.00
  15  -2   0    5.20   37.30
  15   2   0   20.10   34.70
  15   2   0    0.00   31.40
 -15   2   0   -4.00   18.20
 -15  -2   0   20.40   38.60
 -15   2   0  -14.00   28.50
 -15  -2   0    5.60   33.10
  15   3   0    0.70   24.40
  15  -3   0   36.50   36.10
  15   3   0    9.60   28.50
 -15   3   0   -9.70   26.10
 -15  -3   0    3.60   27.50
 -15   3   0   17.20   28.70
 -15  -3   0  -13.90   22.40
  16   0   0   32.10   34.20
 -16   0   0  -14.30   20.80
 -16   0   0  -25.00   27.90
  16  -1   0   11.50   40.20
  16   1   0    4.30   39.00
 -16   1   0   10.30   38.30
 -16  -1   0   30.60   33.60
 -16  -1   0   27.00   36.10
 -16   1   0    7.50   42.10
   0  10  -1    5.90   22.60
   0 -10   1  -22.70   33.10
   0 -10   1    2.30   24.80
   0  10  -1    7.40   35.10
   0  10  -1    2.50   26.00
   0  10  -1   -4.20   16.00
   0   9  -1   31.80   32.00
   0   9  -1   23.00   29.40
   0  -9   1   -1.30   15.70
   0   9  -1   34.70   24.80
   0  -9   1   53.79   29.70
   0   9  -1    9.10   23.90
   0  -9   1   45.10   37.50
   0   8  -1   34.70   24.30
   0   8  -1   25.70   21.60
   0   8  -1   27.00   19.30
   0   8  -1   19.40   24.30
   0  -8   1   21.50   28.00
   0  -8   1   28.10   22.30
   0  -8   1   25.20   28.90
   0   7  -1   45.40   25.90
   0  -7   1   46.40   29.70
   0   7  -1   17.10   17.40
   0  -7   1   68.39   29.20
   0  -7   1   48.60   48.00
   0   7  -1   38.80   25.80
   0   7  -1   47.80   25.40
   0   6  -1   71.29   27.30
   0  -6   1   46.70   22.50
   0   6  -1   23.10   17.00
   0  -6   1   34.60   37.50
   0  -6   1   48.80   26.50
   0   6  -1   33.00   19.40
   0   6  -1   34.50   19.40
   0  -5   1  184.28   45.50
   0   5  -1  190.58   33.00
   0  -5   1  207.28   66.69
   0   5  -1  119.39   38.30
   0   5  -1  215.58   40.70
   0  -5   1  260.07   55.99
   0   5  -1  213.38   43.20
   0  -5   1  191.28   40.50
   0   5  -1  242.58   46.40
   0   4  -1 1284.37  134.69
   0   4  -1 1211.38  129.79
   0   4  -1  995.60  135.89
   0   4  -1 1412.26  137.39
   0  -4   1 1294.57  163.08
   0  -4   1 1244.98  134.29
   0  -4   1 1450.55  144.59
   0   4  -1 1413.76  137.79
   0  -4   1 1189.68  143.29
   0  -3   1  375.96   71.79
   0   3  -1  327.97   47.00
   0  -3   1  365.36   50.49
   0   3  -1  326.47   43.00
   0  -3   1  359.26   44.00
   0   3  -1  292.67   40.40
   0   3  -1  371.06   44.90
   0  -3   1  331.27   53.29
   0   3  -1  425.66   46.70
   0  -2   1  312.37   59.09
   0   2  -1  340.47   40.90
   0  -2   1  357.06   45.50
   0   2  -1  376.46   42.60
   0   2  -1  389.36   42.60
   0   2  -1  360.36   41.30
   0   2  -1  415.26   46.00
   0  -2   1  334.97   44.90
   0  -2   1  341.37   40.80
   0  -1   1 4344.47  404.66
   0   1  -1 4088.79  401.96
   0   0  -1 2810.52  270.67
   0  -1  -1 4004.20  408.86
   0   1   1 4422.06  403.46
   0  -2  -1  356.86   44.60
   0   2   1  359.26   44.80
   0  -2  -1  342.77   51.39
   0  -2  -1  386.56   57.29
   0   2   1  389.26   44.60
   0   2   1  439.56   46.50
   0   2   1  459.95   46.80
   0  -2  -1  346.07   46.10
   0  -3  -1  320.17   49.90
   0   3   1  366.66   43.50
   0   3   1  293.07   41.60
   0   3   1  341.17   42.40
   0  -3  -1  346.37   58.99
   0  -3  -1  333.77   42.10
   0   3   1  352.66   43.30
   0  -3  -1  164.38   53.49
   0   4   1 1228.28  140.49
   0  -4  -1 1260.97  145.19
   0  -4  -1 1318.47  140.49
   0  -4  -1 1374.06  155.08
   0   4   1 1394.56  142.39
   0   4   1 1288.17  140.09
   0  -5  -1  179.58   62.29
   0   5   1  187.38   40.70
   0   5   1  220.68   43.80
   0  -5  -1  272.77   48.10
   0   5   1  241.38   47.50
   0  -5  -1  189.98   53.49
   0  -5  -1  150.18   42.20
   0   6   1   28.80   20.10
   0   6   1   33.00   21.40
   0  -6  -1   38.10   25.30
   0   6   1   38.90   20.10
   0  -6  -1   49.30   30.20
   0   6   1   21.00   18.20
   0  -6  -1   56.79   24.20
   0  -6  -1   31.30   30.60
   0   7   1   63.49   27.20
   0  -7  -1   28.40   24.90
   0   7   1   38.30   27.80
   0   7   1   31.80   25.60
   0   7   1   33.00   24.90
   0  -7  -1    1.50   23.40
   0  -7  -1   62.39   26.50
   0   7   1   25.40   17.90
   0  -8  -1    3.00   24.30
   0   8   1   17.40   20.00
   0   8   1   38.20   27.40
   0   8   1   46.80   33.20
   0   8   1   32.10   25.30
   0   8   1   35.90   24.70
   0  -8  -1   36.90   41.60
   0   9   1   24.50   27.00
   0  -9  -1    8.30   22.60
   0   9   1   52.59   33.50
   0  -9  -1    9.30   23.30
   0   9   1   25.20   23.10
   0   9   1   12.20   22.10
   0  10   1   -4.90   31.60
   0 -10  -1    1.90   16.50
   0  10   1   13.20   29.80
   0  10   1    0.20   22.80
   0 -10  -1   42.10   42.60
   1  10  -1   23.10   34.00
   1  10  -1   20.10   31.80
   1  10  -1    7.30   20.90
   1 -10   1   -3.80   13.70
  -1  10  -1   28.50   37.60
  -1 -10   1   -1.20   19.30
  -1  10  -1   -8.40   16.70
  -1 -10   1   -2.50   18.40
  -1  10  -1  -15.40   25.30
  -1 -10   1   -5.10   21.50
   1   9  -1   -5.70   21.60
   1   9  -1   13.60   24.80
   1  -9   1    9.60   17.50
   1  -9   1   54.19   32.60
   1   9  -1   -2.40   21.50
  -1   9  -1   51.09   32.00
  -1   9  -1   78.79   42.80
  -1   9  -1   25.30   23.50
  -1  -9   1   -9.00   17.50
  -1  -9   1   -2.30   12.90
  -1   9  -1   45.90   31.70
  -1   9  -1   13.20   24.50
  -1  -9   1   16.00   25.20
   1   8  -1   63.79   28.30
   1   8  -1  145.39   44.10
   1  -8   1    2.60   15.60
   1  -8   1   -1.90   13.10
   1   8  -1   53.19   27.40
   1   8  -1   61.39   33.20
   1  -8   1    6.30   28.80
  -1   8  -1   20.90   24.30
  -1   8  -1    1.90   15.30
  -1   8  -1    4.00   14.90
  -1  -8   1  149.99   49.00
  -1  -8   1   93.29   35.60
  -1   8  -1    9.40   16.10
  -1  -8   1   74.29   52.69
   1   7  -1   98.79   36.50
   1  -7   1  217.08   52.89
   1   7  -1  100.09   35.10
   1   7  -1   82.69   33.70
   1  -7   1  185.78   76.59
   1  -7   1  298.87   54.89
  -1   7  -1  270.87   50.69
  -1  -7   1  144.19   40.90
  -1   7  -1  220.38   54.49
  -1   7  -1  147.39   46.90
  -1   7  -1  184.48   48.10
  -1  -7   1   78.69   37.30
  -1  -7   1   30.60   40.60
   1  -6   1    3.60   18.60
   1   6  -1   82.99   28.10
   1   6  -1   73.79   28.50
   1   6  -1  129.49   34.80
   1   6  -1   84.39   28.20
   1  -6   1    0.90   18.90
  -1  -6   1  102.99   37.70
  -1  -6   1   53.89   42.50
  -1  -6   1   61.39   25.20
   1  -5   1   62.69   37.10
   1   5  -1  243.08   40.90
   1   5  -1  218.88   43.30
   1  -5   1   84.99   29.40
   1   5  -1  252.37   42.60
   1   5  -1  236.28   41.00
   1  -5   1   81.29   25.10
   1  -5   1   83.09   35.80
  -1  -5   1  256.27   50.59
  -1   5  -1   64.99   19.00
  -1  -5   1  219.38   40.10
  -1  -5   1  144.19   55.89
  -1  -5   1  275.87   51.29
  -1   5  -1   49.60   20.90
  -1   5  -1   57.19   26.10
  -1   5  -1   15.90   16.20
   1  -4   1   85.39   28.30
   1   4  -1  219.78   39.60
   1  -4   1  145.09   50.19
   1   4  -1  250.67   38.60
   1  -4   1  121.19   38.20
   1   4  -1  191.48   33.70
   1   4  -1  213.38   36.10
   1  -4   1  151.28   30.80
  -1  -4   1  231.78   60.59
  -1   4  -1   94.39   29.40
  -1  -4   1  233.08   42.30
  -1  -4   1  247.68   45.30
  -1   4  -1   98.39   28.80
  -1   4  -1  117.39   25.10
  -1   4  -1  114.99   27.70
  -1  -4   1  228.78   38.00
  -1   4  -1   58.39   27.90
   1   3  -1 1157.58  127.99
   1   3  -1 1202.48  130.79
   1   3  -1 1343.37  132.39
   1   3  -1 1295.77  132.49
   1   3  -1 1275.97  134.09
  -1  -3   1 1219.68  133.69
  -1  -3   1 1221.08  151.18
  -1  -3   1 1324.87  132.39
  -1  -3   1 1390.66  140.39
  -1  -3   1 1295.67  132.39
   1   2  -1 4019.60  388.96
   1   2  -1 3871.71  385.96
   1   2  -1 4028.50  387.06
   1   2  -1 4058.09  386.96
  -1  -2   1 3663.23  400.76
  -1  -2   1 3983.80  387.66
  -1  -2   1 4307.97  393.76
  -1  -2   1 3884.51  386.96
  -1  -2   1 4037.50  386.76
  -1  -2   1 4273.67  387.96
   1   0  -1   -1.90    5.50
  -1   0  -1    1.50    9.80
  -1   0   1   -2.80    4.70
  -1   0  -1   -2.00    3.40
   1   1   1   91.09   18.00
   1   1   1   78.39   12.70
  -1  -1  -1   95.29   18.20
  -1  -1  -1   70.09   18.90
  -1  -1  -1   73.99   22.00
  -1  -1  -1   81.59   13.10
  -1   2   1 2613.14  261.97
  -1   2   1 2788.92  261.67
  -1   2   1 2535.05  261.77
  -1   3   1  666.73   91.29
  -1   3   1  906.61   95.89
  -1   3   1 1032.00   97.79
   1  -4  -1  281.67   41.90
   1   4   1  135.69   30.10
   1  -4  -1  284.87   57.69
   1  -4  -1  152.88   50.39
   1  -4  -1  253.77   42.90
   1   4   1  117.09   28.60
   1   4   1  128.79   30.20
   1   4   1   88.59   26.00
  -1  -4  -1  102.19   28.20
  -1   4   1  194.98   21.90
  -1  -4  -1  118.69   33.00
  -1  -4  -1   48.80   33.10
  -1   4   1  163.38   36.80
  -1  -4  -1   94.79   34.20
  -1   4   1  126.99   33.20
  -1   4   1  176.08   38.00
  -1   4   1  265.47   40.10
   1  -5  -1  211.98   64.59
   1   5   1   76.79   24.40
   1   5   1   56.99   23.80
   1  -5  -1  226.38   56.39
   1  -5  -1  196.28   40.90
   1   5   1   39.40   19.40
   1  -5  -1  192.18   37.30
   1   5   1   77.49   25.20
  -1  -5  -1   48.60   21.10
  -1   5   1  174.78   38.80
  -1  -5  -1   44.50   22.00
  -1   5   1  222.78   39.70
  -1   5   1  192.58   43.00
  -1  -5  -1   55.29   29.00
  -1  -5  -1   45.40   32.50
  -1   5   1  119.59   33.70
   1  -6  -1   81.79   45.80
   1  -6  -1   71.89   27.50
   1   6   1   -0.20    7.00
   1   6   1   -1.80    9.40
   1   6   1    0.20    7.70
   1  -6  -1   87.79   40.60
   1  -6  -1   83.99   27.50
   1   6   1    2.50   10.60
  -1  -6  -1    0.70   25.10
  -1   6   1   25.10   18.00
  -1  -6  -1   15.40   23.60
  -1   6   1   43.40   22.80
  -1  -6  -1    2.00   12.90
  -1   6   1   74.19   28.50
  -1  -6  -1   -3.00    7.50
  -1   6   1   36.70   22.30
  -1   6   1   53.99   22.50
   1   7   1  133.39   42.50
   1   7   1  241.58   51.69
   1   7   1  210.98   50.99
   1   7   1  272.07   56.89
   1  -7  -1   82.19   36.10
   1   7   1  200.48   54.79
  -1  -7  -1  273.87   55.79
  -1  -7  -1  223.48   84.09
  -1   7   1   74.59   35.60
  -1  -7  -1  313.57   66.29
   1   8   1    2.70   14.50
   1   8   1   -4.10   11.60
   1  -8  -1   48.90   44.90
   1   8   1    7.00   16.50
   1  -8  -1  105.79   40.60
   1   8   1    5.90   26.40
   1   8   1    9.20   18.20
  -1   8   1  105.79   34.60
  -1  -8  -1   16.80   28.20
  -1  -8  -1    4.50   30.40
  -1   8   1  134.79   41.70
  -1  -8  -1   25.00   20.10
  -1   8   1   84.49   40.00
  -1   8   1   50.19   26.10
  -1   8   1   52.09   28.50
   1  -9  -1    0.50   20.60
   1   9   1   54.09   34.70
   1   9   1   11.20   26.10
   1   9   1   92.89   47.80
   1   9   1   36.50   25.10
   1  -9  -1    3.80   28.80
  -1   9   1  -11.00   24.90
  -1   9   1   13.00   21.20
  -1  -9  -1   51.39   40.00
  -1   9   1  -22.60   17.90
  -1  -9  -1    7.90   21.80
  -1   9   1   15.50   19.70
   1  10   1  -10.80   23.20
   1  10   1   -8.10   16.80
   1 -10  -1    1.80   16.80
   1  10   1   10.50   27.40
  -1 -10  -1   25.60   36.20
  -1 -10  -1    2.50   19.10
  -1  10   1   -4.20   26.50
  -1  10   1    5.90   29.70
   2  10  -1    4.40   20.20
   2 -10   1   -1.90   15.30
   2  10  -1   -3.90   18.60
   2  10  -1    0.30   34.70
  -2 -10   1   10.10   29.40
  -2  10  -1   52.79   44.50
  -2 -10   1  -13.00   32.10
  -2 -10   1   19.10   23.10
  -2  10  -1   26.60   28.60
   2   9  -1   12.60   22.30
   2  -9   1   12.40   25.80
   2   9  -1   13.90   20.90
   2   9  -1   -9.80   13.90
   2   9  -1    0.50   22.10
  -2   9  -1   26.60   30.60
  -2   9  -1   14.80   24.00
  -2  -9   1    0.10   15.50
  -2   9  -1   10.60   16.30
  -2  -9   1   11.80   20.20
  -2   9  -1   23.10   27.60
  -2  -9   1    0.10   23.60
   2   8  -1    7.40   15.20
   2  -8   1   39.00   30.70
   2  -8   1    7.00   32.50
   2   8  -1   -0.60   13.00
   2   8  -1    4.20   14.10
   2   8  -1    6.10   17.00
  -2  -8   1    9.30   16.30
  -2   8  -1   18.40   22.00
  -2  -8   1   13.30   31.80
  -2   8  -1   35.20   23.00
  -2   8  -1    4.30   13.20
  -2  -8   1  -13.40   11.40
  -2   8  -1   20.20   22.40
   2   7  -1   46.00   28.20
   2  -7   1   67.79   31.00
   2  -7   1   38.10   36.00
   2   7  -1   64.89   25.60
   2   7  -1   40.30   23.00
   2   7  -1   23.20   18.90
  -2   7  -1   41.20   24.70
  -2   7  -1   76.49   34.90
  -2   7  -1   83.89   30.50
  -2   7  -1   38.40   26.10
  -2  -7   1   30.20   24.00
  -2  -7   1   63.09   28.90
  -2  -7   1   62.09   45.30
   2   6  -1  389.46   71.79
   2   6  -1  490.55   76.19
   2   6  -1  427.36   68.99
   2   6  -1  429.46   71.49
  -2  -6   1  278.77   92.09
  -2  -6   1  387.76   78.89
  -2  -6   1  427.76   72.49
   2  -5   1  124.59   30.80
   2  -5   1   77.29   44.90
   2  -5   1  126.09   33.00
   2  -5   1  154.78   49.90
  -2  -5   1   22.60   21.40
  -2   5  -1  136.39   31.10
  -2   5  -1   89.09   30.40
  -2   5  -1  129.09   27.50
  -2   5  -1   88.69   30.50
  -2   5  -1   95.69   35.50
   2   4  -1 1944.11  222.18
   2   4  -1 2367.76  229.38
   2   4  -1 2466.35  231.98
   2   4  -1 2279.87  230.98
   2   4  -1 2106.89  227.08
  -2  -4   1 2235.18  228.68
  -2  -4   1 2320.37  232.18
  -2  -4   1 2268.87  238.58
  -2  -4   1 2281.47  230.38
  -2  -4   1 2263.77  258.67
   2   3  -1  158.48   29.30
   2   3  -1  145.69   30.40
   2   3  -1  163.48   28.30
   2   3  -1  144.49   29.40
   2   3  -1  170.08   33.10
  -2  -3   1  149.69   30.10
  -2  -3   1  194.58   32.70
  -2   3  -1  378.66   49.40
  -2  -3   1  147.19   45.90
  -2  -3   1  148.79   34.30
  -2  -3   1  188.08   33.70
  -2  -3   1  158.78   30.10
   2   2  -1 4215.18  418.26
   2   2  -1 4392.46  418.46
   2   2  -1 4222.68  418.86
   2   2  -1 4401.06  421.06
  -2  -2   1 4204.98  416.76
  -2  -2   1 4298.17  418.56
  -2  -2   1 4400.06  434.66
  -2  -2   1 4206.38  418.56
  -2  -2   1 4686.53  425.96
  -2  -2   1 4378.96  419.96
  -2  -2   1 4323.57  421.56
   2   1  -1 4635.44  439.76
   2   1  -1 4281.87  437.26
   2   1  -1 4688.53  438.26
   2   1  -1 4707.13  440.76
  -2  -1   1 4422.86  437.96
  -2  -1   1 4582.04  440.36
  -2  -1   1 4306.17  437.66
  -2  -1   1 4955.00  438.76
  -2  -1   1 4483.45  438.46
  -2  -1   1 4518.85  440.56
   2   1   1 1190.88  115.19
   2   1   1 1195.18  115.99
   2   1   1 1169.68  119.49
   2   1   1 1036.70  116.79
  -2  -1  -1 1161.28  115.69
  -2  -1  -1 1159.08  115.39
  -2  -1  -1 1155.88  128.49
  -2  -1  -1 1130.29  124.89
  -2  -1  -1 1134.49  117.39
  -2  -1  -1 1242.78  119.69
   2   2   1 2305.07  222.98
   2   2   1 2263.77  220.98
   2   2   1 2242.78  220.68
   2   2   1 2251.47  222.08
  -2  -2  -1 2164.48  220.68
  -2  -2  -1 2204.98  231.18
  -2  -2  -1 2274.67  221.28
  -2  -2  -1 2162.78  226.98
  -2  -2  -1 2202.78  222.28
  -2  -2  -1 2353.86  222.88
  -2  -2  -1 2286.27  243.08
   2   3   1  507.65   63.19
   2   3   1  524.95   61.59
   2   3   1  547.75   60.49
   2   3   1  506.25   61.49
   2   3   1  504.35   61.49
  -2  -3  -1  495.05   93.39
  -2  -3  -1  475.45   61.09
  -2  -3  -1  541.65   63.89
  -2  -3  -1  599.44   74.09
  -2  -3  -1  641.74   72.09
   2   4   1  656.13   78.49
   2   4   1  776.52   87.59
   2   4   1  744.83   88.99
   2   4   1  783.42   87.49
   2   4   1  805.32   87.59
  -2  -4  -1  782.82   99.49
  -2  -4  -1  846.72  119.19
  -2  -4  -1  757.52   95.79
  -2  -4  -1  795.02   89.89
   2   5   1  100.99   29.60
   2   5   1  125.59   32.20
   2   5   1  127.09   32.90
   2   5   1  114.09   31.60
  -2  -5  -1  102.39   29.80
  -2  -5  -1  171.18   43.90
  -2  -5  -1  102.89   49.99
  -2  -5  -1  157.28   45.60
   2  -6  -1  475.85  103.99
   2   6   1   82.59   31.00
   2   6   1   83.49   31.10
   2  -6  -1  383.66   62.29
   2  -6  -1  414.36   85.79
   2   6   1  116.99   37.60
   2   6   1  141.69   38.40
  -2  -6  -1  103.39   34.90
  -2   6   1  267.87   52.69
  -2   6   1  302.47   58.59
  -2   6   1  211.58   53.19
  -2  -6  -1   62.59   35.70
  -2  -6  -1   90.59   37.50
  -2  -6  -1  128.39   61.99
  -2   6   1  337.37   62.09
   2   7   1   79.89   32.30
   2  -7  -1   20.40   27.50
   2  -7  -1   51.99   40.80
   2  -7  -1   26.20   22.00
   2   7   1   83.39   30.80
   2   7   1   95.49   39.30
   2   7   1  117.99   36.60
   2   7   1  107.09   36.00
  -2   7   1   35.50   24.30
  -2  -7  -1   97.79   39.20
  -2   7   1   16.10   16.30
  -2  -7  -1  124.89   64.49
  -2  -7  -1  110.59   35.50
  -2   7   1   43.50   22.40
  -2   7   1   14.00   20.60
  -2   7   1   58.79   30.30
   2   8   1   16.50   23.20
   2  -8  -1    7.30   29.80
   2   8   1   -2.80   17.40
   2   8   1   15.60   22.40
   2  -8  -1   -5.00   12.40
   2   8   1    8.50   19.80
  -2   8   1    6.10   19.00
  -2   8   1    2.20   16.00
  -2  -8  -1   41.30   26.60
  -2  -8  -1   19.20   23.80
  -2  -8  -1   22.70   32.80
  -2   8   1    2.90   15.20
  -2   8   1   -2.90   13.10
  -2   8   1   -6.80   11.80
   2   9   1   35.10   25.30
   2   9   1    6.80   18.50
   2   9   1   37.80   36.50
   2   9   1   11.00   18.40
   2  -9  -1    4.80   19.00
  -2  -9  -1   41.50   27.60
  -2  -9  -1   22.50   36.10
  -2   9   1   10.20   18.50
  -2  -9  -1    3.00   20.20
  -2   9   1   12.40   26.30
  -2   9   1    3.70   16.60
  -2   9   1   -0.70   16.20
   2  10   1    8.20   21.80
   2  10   1   35.90   30.80
   2 -10  -1    1.00   22.90
   2  10   1    8.50   27.30
  -2 -10  -1   -0.40   20.70
  -2  10   1    0.80   19.00
  -2  10   1   -9.30   24.80
  -2 -10  -1   -1.90   24.40
   3  10  -1    0.60   26.30
   3  10  -1   -0.80   34.20
   3  10  -1   -6.50   20.10
  -3 -10   1   28.60   28.40
  -3 -10   1   22.90   41.70
   3   9  -1  -16.20   19.10
   3   9  -1  -10.50   19.30
   3   9  -1  -14.30   20.70
   3  -9   1    8.10   23.90
   3   9  -1   -1.20   16.90
  -3  -9   1   -0.20   13.10
  -3   9  -1   37.80   28.60
  -3   9  -1   15.80   29.10
  -3   9  -1   26.80   26.40
  -3  -9   1    3.00   24.90
  -3  -9   1   18.20   23.30
   3   8  -1    5.20   19.90
   3   8  -1   12.60   21.00
   3  -8   1   20.80   35.70
   3   8  -1   11.70   18.20
   3   8  -1    8.40   21.70
  -3   8  -1   56.39   35.00
  -3  -8   1    8.40   20.10
  -3   8  -1   58.79   28.60
  -3  -8   1    5.80   18.60
  -3  -8   1    5.00   16.60
  -3   8  -1   74.29   33.70
  -3   8  -1   51.29   33.40
   3   7  -1    5.90   12.00
   3   7  -1    2.90   14.40
   3  -7   1   39.40   44.30
   3   7  -1   -3.30   11.00
   3   7  -1   -6.50   11.10
  -3  -7   1   -3.80   30.20
  -3  -7   1    9.00   20.30
  -3   7  -1   53.19   24.30
  -3  -7   1    9.00   21.80
  -3   7  -1   22.90   24.90
  -3   7  -1   35.40   25.90
  -3   7  -1   24.00   29.10
   3   6  -1  281.97   54.79
   3   6  -1  196.98   45.10
   3   6  -1  170.38   46.30
   3   6  -1  255.17   54.49
  -3  -6   1  256.27   55.79
  -3  -6   1  154.08   66.79
  -3  -6   1  246.58   61.39
   3  -5   1  178.98   57.29
   3  -5   1  204.48   41.50
   3  -5   1  198.58   65.49
  -3   5  -1  147.19   41.60
  -3   5  -1  183.48   35.60
  -3   5  -1  214.58   40.50
  -3   5  -1  145.29   42.90
  -3  -5   1   50.09   38.80
  -3   5  -1  269.47   58.09
   3  -4   1  128.59   43.40
   3   4  -1   95.89   26.70
   3   4  -1   87.59   24.80
   3   4  -1  121.89   30.50
   3  -4   1  130.49   48.30
   3   4  -1   53.09   19.70
   3  -4   1  136.39   28.70
   3   4  -1  101.09   28.00
  -3   4  -1  154.98   40.20
  -3   4  -1   69.69   27.40
  -3   4  -1  119.19   26.70
  -3  -4   1  109.19   43.50
  -3  -4   1   71.69   23.50
  -3  -4   1   86.39   29.90
  -3   4  -1  120.59   32.80
  -3   4  -1  119.89   26.50
  -3  -4   1  113.09   29.00
  -3  -4   1   81.29   26.00
   3   3  -1  229.88   38.30
   3   3  -1  197.98   35.70
   3   3  -1  216.78   38.20
   3   3  -1  198.88   40.40
  -3  -3   1  230.28   38.60
  -3  -3   1  230.68   38.90
  -3  -3   1  200.48   38.50
  -3  -3   1  218.98   38.50
  -3  -3   1  224.28   56.99
  -3  -3   1  228.78   42.60
  -3  -3   1  231.48   44.90
   3   2  -1  694.53   80.99
   3   2  -1  647.04   80.49
   3   2  -1  765.72   80.39
   3  -2   1  567.14   91.79
   3  -2   1  673.63   91.79
   3   2  -1  784.12   84.39
   3   2  -1  753.52   80.79
  -3  -2   1  769.72   83.89
  -3  -2   1  791.22   82.29
  -3  -2   1  719.73   83.79
  -3   2  -1  735.23   78.19
  -3   2  -1  730.03   81.99
  -3  -2   1  675.53   79.69
  -3   2  -1  734.13   80.99
  -3  -2   1  794.12   81.79
  -3  -2   1  711.53   84.49
  -3  -2   1  692.03   80.69
  -3   2  -1  775.42   86.29
  -3  -2   1  668.43   92.49
  -3   2  -1  795.02   81.99
   3   1  -1 2912.21  289.47
   3   1  -1 2852.51  288.17
   3   1  -1 2908.61  290.47
  -3  -1   1 2996.60  286.67
  -3  -1   1 2699.53  297.87
  -3  -1   1 2769.12  286.17
  -3  -1   1 2883.21  286.37
  -3  -1   1 3074.39  291.17
  -3  -1   1 2968.10  287.77
  -3  -1   1 3085.59  290.57
  -3  -1   1 3007.90  290.17
   3   0   1 1548.55  173.58
   3   0   1 1478.15  166.98
  -3   0  -1 1502.15  157.28
  -3   0  -1 1667.43  162.18
  -3   0  -1 1661.93  174.78
  -3   0  -1 1577.54  161.48
  -3   0  -1 1624.24  158.08
  -3   0  -1 1637.84  169.38
   3   2   1  652.53   75.39
   3   2   1  693.83   75.59
   3   2   1  670.93   76.59
   3  -2  -1  629.14   82.29
   3   2   1  626.04   76.09
   3   2   1  686.03   78.79
   3  -2  -1  730.13   92.89
  -3   2   1  754.82   79.69
  -3  -2  -1  704.03   86.69
  -3   2   1  697.73   75.69
  -3  -2  -1  620.04   75.89
  -3  -2  -1  647.24   80.59
  -3  -2  -1  712.13   76.39
  -3  -2  -1  667.13   78.79
  -3  -2  -1  677.13   77.69
  -3   2   1  782.52   81.09
  -3   2   1  809.82   80.39
  -3   2   1  767.02   77.59
  -3  -2  -1  661.03   94.99
  -3  -2  -1  726.83   76.69
   3  -3  -1  232.78   50.39
   3  -3  -1  193.48   44.50
   3   3   1   24.80   11.30
   3   3   1   35.60   13.10
   3   3   1   21.50   11.60
   3   3   1   37.50   15.30
   3   3   1   34.90   14.60
  -3  -3  -1   36.80   15.90
  -3  -3  -1   33.40   13.80
  -3  -3  -1   56.89   24.70
  -3  -3  -1   23.20   12.20
  -3  -3  -1   26.40   13.50
  -3  -3  -1   39.20   24.90
  -3  -3  -1   42.60   18.80
  -3  -3  -1   30.50   14.00
   3   4   1  122.79   29.40
   3   4   1  168.88   35.10
   3  -4  -1   86.59   24.00
   3   4   1  118.19   24.50
   3   4   1  152.88   30.90
   3  -4  -1   87.79   36.40
   3   4   1  145.59   31.70
   3  -4  -1  105.99   41.90
  -3   4   1   93.09   30.10
  -3   4   1   82.29   24.40
  -3  -4  -1  168.48   39.90
  -3   4   1  125.49   34.00
  -3  -4  -1  182.28   36.50
  -3   4   1  108.29   28.60
  -3  -4  -1  121.19   37.80
  -3   4   1   94.49   31.60
  -3  -4  -1  126.19   30.30
  -3  -4  -1  119.99   50.59
  -3   4   1   92.49   21.90
   3   5   1  223.88   46.20
   3   5   1  230.88   44.80
   3   5   1  162.48   37.50
   3   5   1  149.29   37.60
  -3  -5  -1  205.28   55.39
  -3  -5  -1  228.08   52.79
  -3  -5  -1  212.98   74.49
  -3  -5  -1  251.77   48.20
   3  -6  -1  290.47   80.79
   3  -6  -1  195.88   72.09
   3  -6  -1  181.98   44.70
  -3   6   1  178.68   44.90
  -3   6   1  191.98   53.49
  -3   6   1  135.69   45.30
  -3   6   1  229.88   48.00
  -3   6   1  219.38   53.49
   3  -7  -1   18.50   28.80
   3  -7  -1    3.20   12.80
   3   7   1   33.60   23.80
   3   7   1   29.80   19.50
   3   7   1   51.69   26.50
   3   7   1   33.60   23.10
   3   7   1   10.50   19.10
   3  -7  -1    3.90   25.90
  -3  -7  -1   11.70   23.60
  -3  -7  -1   30.40   25.40
  -3   7   1   -4.00   15.50
  -3  -7  -1   40.00   23.90
  -3   7   1   -7.30   20.70
  -3   7   1   -7.60   10.90
  -3   7   1   45.30   29.70
  -3   7   1   -0.20   13.00
   3   8   1   58.49   32.30
   3  -8  -1    0.80   25.80
   3   8   1   59.89   27.70
   3   8   1   66.69   33.70
   3   8   1   11.90   23.70
  -3  -8  -1   10.60   23.20
  -3  -8  -1   92.99   38.00
  -3  -8  -1   49.20   33.80
  -3   8   1   25.80   20.60
  -3   8   1   -2.50   19.10
  -3   8   1    0.40   19.90
  -3   8   1   12.10   17.90
   3   9   1   30.50   32.10
   3  -9  -1   -3.90   22.60
   3   9   1    1.80   17.90
   3   9   1   39.00   27.90
   3   9   1   45.70   36.10
  -3   9   1   17.20   23.20
  -3  -9  -1   49.00   29.00
  -3   9   1  -14.60   13.40
  -3  -9  -1   21.90   35.00
  -3   9   1    4.00   24.50
  -3   9   1   14.20   30.10
  -3  -9  -1   14.30   27.80
  -3  10   1   -4.60   15.80
  -3  10   1   -0.40   29.60
   4  -9   1   -4.50   12.80
   4   9  -1   37.30   26.90
   4   9  -1   -0.60   18.90
   4   9  -1   15.20   20.80
   4   9  -1   -1.40   22.10
  -4  -9   1   14.90   23.50
  -4  -9   1    0.70   21.20
  -4   9  -1    7.40   20.90
  -4  -9   1   19.00   30.40
  -4   9  -1   11.90   23.40
  -4   9  -1   -7.80   25.60
   4  -8   1    5.00   22.00
   4   8  -1   26.10   26.90
   4   8  -1   29.10   22.80
   4   8  -1   30.60   23.80
   4   8  -1   47.50   29.00
  -4   8  -1   -2.60   21.60
  -4   8  -1   23.60   25.70
  -4  -8   1    9.70   24.30
  -4   8  -1    8.10   26.30
  -4  -8   1   15.70   19.60
  -4  -8   1   31.70   26.60
   4   7  -1   -5.50   15.90
   4   7  -1   -8.90   16.60
   4  -7   1   74.99   49.60
   4   7  -1   -4.30   15.50
   4   7  -1   -1.60   17.10
   4  -7   1   57.79   49.20
  -4   7  -1   75.29   32.50
  -4  -7   1  -13.20   16.50
  -4  -7   1    5.60   20.90
  -4  -7   1    3.40   23.70
  -4   7  -1   78.99   35.70
  -4   7  -1   49.80   31.00
   4   6  -1   55.39   26.10
   4   6  -1   47.40   21.50
   4  -6   1    5.60   21.60
   4  -6   1   -1.60   18.40
   4   6  -1   42.50   22.70
   4   6  -1   44.90   27.20
  -4   6  -1   16.20   20.10
  -4  -6   1   30.30   20.70
  -4   6  -1   -0.70   12.00
  -4  -6   1   88.69   54.19
  -4  -6   1   80.19   30.40
  -4   6  -1   23.00   16.40
  -4   6  -1    2.40   12.00
  -4  -6   1   57.99   29.80
   4  -5   1   68.19   38.20
   4  -5   1   75.99   23.30
   4   5  -1   27.80   16.30
   4   5  -1   40.80   22.10
   4   5  -1   48.80   23.00
   4  -5   1   95.09   48.30
   4   5  -1   31.10   18.60
   4   5  -1   57.99   23.60
  -4   5  -1  100.19   35.40
  -4   5  -1  119.69   30.70
  -4  -5   1   34.60   32.20
  -4  -5   1   51.29   22.50
  -4  -5   1   61.99   27.20
  -4  -5   1   22.40   19.60
  -4   5  -1   69.19   22.70
  -4   5  -1   84.99   32.70
  -4   5  -1   83.99   33.10
   4  -4   1   21.70   11.70
   4   4  -1   13.20   10.80
   4  -4   1   49.10   33.20
   4   4  -1    9.00   13.80
   4  -4   1   40.00   27.10
   4   4  -1    5.80   11.30
   4   4  -1   18.30   12.90
   4   4  -1   10.30   13.70
  -4   4  -1   15.80   11.60
  -4   4  -1   47.50   24.90
  -4  -4   1    2.20   11.30
  -4  -4   1   13.60   23.70
  -4  -4   1    4.40   12.40
  -4  -4   1    8.70   12.10
  -4   4  -1   56.29   18.80
  -4  -4   1   19.90   17.60
  -4   4  -1   19.20   16.80
  -4   4  -1   39.20   19.20
  -4  -4   1   12.70   11.20
   4   3  -1  925.71   99.89
   4   3  -1  821.82   99.29
   4   3  -1  852.01   98.29
   4   3  -1  960.40  104.69
  -4  -3   1  875.21  105.39
  -4  -3   1  917.81  101.29
  -4  -3   1  811.12   99.99
  -4  -3   1  860.81   99.19
  -4  -3   1  921.51  100.09
  -4  -3   1  844.72  101.29
  -4  -3   1  853.11  119.09
  -4  -3   1  867.81  103.69
   4   2  -1  361.76   46.10
   4   2  -1  319.87   47.30
   4   2  -1  391.46   47.40
   4   2  -1  322.27   48.60
   4   2  -1  304.67   48.10
  -4  -2   1  347.27   54.79
  -4  -2   1  384.76   48.40
  -4  -2   1  390.96   69.99
  -4  -2   1  369.96   50.09
  -4  -2   1  325.07   51.29
  -4  -2   1  348.57   49.80
  -4  -2   1  354.26   50.29
  -4  -2   1  362.56   46.90
   4   1  -1  342.77   44.90
   4   1  -1  367.26   50.59
  -4  -1   1  361.46   44.10
  -4  -1   1  277.37   48.10
  -4  -1   1  327.57   49.30
  -4  -1   1  337.47   48.60
  -4  -1   1  314.37   45.20
  -4  -1   1  304.47   41.80
  -4  -1   1  281.17   45.30
  -4  -1   1  301.57   41.50
   4   0   1  330.17   50.59
   4   0   1  357.36   65.69
  -4   0  -1  304.17   41.10
  -4   0  -1  317.27   45.40
  -4   0  -1  277.37   39.40
  -4   0  -1  332.07   45.60
  -4   0  -1  306.57   41.40
  -4   0  -1  235.28   56.39
  -4   0  -1  342.97   59.69
  -4   0   1  471.35   47.70
  -4   0   1  484.25   50.99
   4   1   1  760.22  103.59
   4   1   1  817.72   91.59
   4   1   1  839.32  104.49
  -4  -1  -1  814.92   87.99
  -4  -1  -1  856.61   89.99
  -4  -1  -1  794.12  103.19
  -4  -1  -1  814.02   93.69
  -4  -1  -1  836.92   91.29
  -4  -1  -1  835.92   89.89
  -4  -1  -1  833.52   93.99
  -4  -1  -1  944.71  107.79
   4   2   1   78.49   21.20
   4   2   1  100.39   21.90
   4   2   1   95.19   25.00
   4   2   1   98.89   22.40
   4   2   1  118.29   25.90
   4  -2  -1  338.47   60.59
  -4  -2  -1  102.69   31.80
  -4  -2  -1   92.89   22.20
  -4  -2  -1   80.69   35.30
  -4  -2  -1   75.19   19.90
  -4  -2  -1   85.29   23.30
  -4  -2  -1  121.49   25.00
  -4  -2  -1  117.49   28.80
  -4  -2  -1  116.49   27.60
   4   3   1  412.66   61.89
   4   3   1  377.76   52.09
   4   3   1  369.66   54.59
   4   3   1  372.66   51.29
   4   3   1  412.16   52.79
  -4  -3  -1  354.26   84.69
  -4  -3  -1  416.06   54.59
  -4  -3  -1  460.85   58.39
  -4  -3  -1  469.45   70.49
  -4  -3  -1  382.96   70.29
  -4  -3  -1  438.36   54.09
  -4  -3  -1  402.76   53.09
  -4  -3  -1  411.06   54.19
   4   4   1   37.10   14.90
   4   4   1   34.50   16.10
   4   4   1   33.30   15.80
   4   4   1   42.80   18.60
   4  -4  -1   14.80   23.90
   4   4   1   30.90   14.10
   4  -4  -1    7.10    9.10
   4  -4  -1   13.30   19.00
  -4  -4  -1   31.30   18.50
  -4   4   1   10.30   12.80
  -4  -4  -1   29.70   22.10
  -4  -4  -1   58.39   26.40
  -4  -4  -1   15.60   28.00
  -4   4   1    8.20   10.30
  -4   4   1    3.60   13.70
  -4   4   1   14.90   14.20
  -4  -4  -1   41.30   17.50
  -4   4   1   12.00   12.60
  -4   4   1    8.80   10.10
  -4  -4  -1   40.50   17.10
  -4  -4  -1   28.60   16.40
  -4  -4  -1   20.60   14.30
   4   5   1   51.99   23.40
   4  -5  -1   35.40   17.30
   4   5   1  104.49   30.10
   4   5   1   79.79   27.80
   4   5   1  117.99   30.60
   4  -5  -1   46.40   33.90
   4  -5  -1   26.20   32.30
  -4  -5  -1  101.79   39.60
  -4  -5  -1  107.59   50.19
  -4   5   1   70.49   31.70
  -4  -5  -1   92.29   34.00
  -4   5   1   70.39   29.60
  -4   5   1   47.20   19.40
  -4  -5  -1   84.29   28.60
  -4  -5  -1  114.99   31.60
  -4   5   1   50.99   24.50
  -4   5   1   65.19   29.00
  -4   5   1   74.19   22.10
   4   6   1   10.40   16.80
   4  -6  -1   19.20   34.20
   4   6   1   25.30   18.40
   4  -6  -1   65.79   46.40
   4  -6  -1   44.60   21.90
   4   6   1   21.40   17.60
   4   6   1    2.10   13.20
  -4   6   1   50.99   29.60
  -4   6   1   69.89   34.60
  -4  -6  -1   33.20   35.00
  -4  -6  -1   12.00   19.80
  -4   6   1   52.79   27.70
  -4   6   1   37.50   21.60
  -4  -6  -1    6.30   12.30
  -4   6   1   61.19   25.50
   4   7   1   57.69   33.50
   4  -7  -1    0.90   38.00
   4   7   1   76.89   30.60
   4   7   1   73.09   29.90
   4   7   1   79.89   32.80
   4   7   1   71.19   28.10
   4  -7  -1   13.70   32.30
  -4  -7  -1   95.19   35.10
  -4  -7  -1   40.90   42.30
  -4   7   1   -1.90   16.50
  -4   7   1   17.50   27.70
  -4   7   1   -5.90   18.00
  -4   7   1    5.70   19.00
  -4  -7  -1   50.29   29.50
   4   8   1   12.20   21.50
   4   8   1   -3.30   18.00
   4  -8  -1   16.10   30.80
   4   8   1   16.00   26.30
   4   8   1   29.10   23.70
  -4   8   1   43.60   29.60
  -4   8   1   30.00   25.70
  -4  -8  -1   -0.90   11.10
  -4   8   1   19.00   20.50
  -4   8   1   -3.40   17.80
  -4  -8  -1   -3.10   14.20
  -4  -8  -1    8.70   21.50
   4  -9  -1    0.40   20.00
   4   9   1   15.20   31.20
   4   9   1    9.90   24.50
   4   9   1    5.50   31.10
   4   9   1    2.70   25.00
  -4   9   1   26.90   28.30
  -4   9   1    3.40   25.20
  -4   9   1    2.70   28.00
  -4  -9  -1    1.20   14.30
  -4   9   1    1.80   18.10
  -4  -9  -1    7.60   26.20
  -4  -9  -1   -6.60   27.10
   5   9  -1   42.90   30.60
   5   9  -1   43.80   28.70
   5  -9   1   25.70   34.60
  -5   9  -1   15.40   27.80
  -5   9  -1   -3.80   20.40
  -5  -9   1   39.40   30.40
  -5  -9   1    9.80   25.40
  -5  -9   1   33.80   32.10
   5  -8   1   -7.00   32.70
   5   8  -1    9.30   22.70
   5   8  -1   -2.10   21.50
   5   8  -1   -1.10   20.40
   5   8  -1   -7.90   14.50
  -5   8  -1   60.09   34.40
  -5   8  -1   36.60   33.90
  -5  -8   1  -14.60   23.50
  -5   8  -1   38.20   34.70
  -5  -8   1    5.20   17.90
  -5  -8   1    9.00   30.70
   5  -7   1    0.60   24.60
   5   7  -1   11.90   16.80
   5   7  -1    9.00   21.40
   5   7  -1    7.90   14.60
   5   7  -1   16.50   18.60
   5  -7   1   23.50   37.00
  -5  -7   1   62.79   31.20
  -5  -7   1   -6.40   20.80
  -5   7  -1    7.30   26.20
  -5   7  -1  -15.50   18.70
  -5  -7   1   38.50   27.30
  -5   7  -1   15.20   22.70
   5   6  -1  257.37   53.29
   5   6  -1  215.68   50.89
   5   6  -1  186.78   47.00
   5   6  -1  167.78   48.30
  -5  -6   1  201.28   52.09
  -5  -6   1  173.38   54.39
  -5  -6   1  168.58   71.59
  -5  -6   1  202.48   49.20
   5  -5   1   40.70   39.90
   5   5  -1  170.58   44.00
   5   5  -1  242.28   49.99
   5   5  -1  161.88   36.80
   5   5  -1  170.38   39.90
   5   5  -1  157.28   39.40
  -5  -5   1  155.98   41.40
  -5  -5   1  197.78   43.70
  -5  -5   1  172.38   48.10
  -5  -5   1  115.29   52.49
  -5  -5   1  176.78   42.60
  -5   5  -1   65.09   35.30
  -5   5  -1   71.09   31.40
   5   4  -1   54.89   21.80
   5  -4   1   43.50   28.70
   5   4  -1   44.70   22.70
   5   4  -1   47.70   20.30
   5   4  -1   46.80   20.90
   5   4  -1   62.09   23.00
   5  -4   1   61.49   37.10
  -5   4  -1   52.19   23.50
  -5  -4   1   51.79   23.50
  -5  -4   1   86.29   31.00
  -5  -4   1   94.59   29.60
  -5   4  -1   46.80   22.90
  -5  -4   1   55.39   38.90
  -5   4  -1   40.90   19.60
  -5   4  -1   41.30   23.10
  -5  -4   1   30.20   21.80
  -5  -4   1   55.39   23.00
  -5  -4   1   81.69   26.00
  -5   4  -1   47.20   18.90
   5   3  -1  141.69   32.20
   5  -3   1  187.08   52.19
   5   3  -1  116.69   34.60
   5   3  -1  126.09   32.20
   5   3  -1  116.39   33.40
   5  -3   1  192.58   58.59
   5   3  -1  158.88   35.40
  -5  -3   1  136.59   49.60
  -5  -3   1  115.79   31.60
  -5  -3   1  120.69   33.90
  -5   3  -1  261.87   43.20
  -5   3  -1  162.08   35.30
  -5  -3   1  110.49   32.00
  -5  -3   1   99.79   28.80
  -5   3  -1  259.67   44.40
  -5   3  -1  215.38   31.40
  -5   3  -1  207.58   46.00
  -5  -3   1  107.49   33.00
  -5  -3   1  108.89   30.20
  -5  -3   1  106.89   32.20
   5  -2   1  203.58   54.69
   5  -2   1  217.68   49.20
   5   2  -1  108.59   33.50
   5   2  -1  146.09   33.90
   5   2  -1  134.99   29.40
   5   2  -1  127.49   33.50
  -5  -2   1  126.89   34.70
  -5   2  -1  178.48   34.20
  -5   2  -1  245.38   45.20
  -5  -2   1  145.39   36.00
  -5  -2   1  130.09   31.30
  -5  -2   1  114.89   32.00
  -5  -2   1  117.89   40.40
  -5   2  -1  193.58   27.10
  -5  -2   1  100.49   28.70
  -5  -2   1  130.29   30.30
  -5   2  -1  159.88   34.80
  -5  -2   1  147.49   32.30
  -5   2  -1  231.18   36.80
   5   1  -1  425.76   61.89
   5   1  -1  406.96   54.69
  -5  -1   1  424.96   51.39
  -5  -1   1  381.86   67.19
  -5  -1   1  393.46   49.99
  -5  -1   1  389.36   55.89
  -5  -1   1  350.46   55.39
  -5  -1   1  452.25   57.29
  -5  -1   1  411.06   56.39
  -5   1  -1  228.58   48.70
  -5  -1   1  433.36   53.19
   5   0   1   54.49   29.00
   5   0  -1   93.09   30.50
   5   0   1   26.70   10.70
   5   0   1   38.90   21.00
  -5   0   1   67.59   18.20
  -5   0  -1   26.30   10.20
  -5   0   1   77.49   21.00
  -5   0   1   76.59   17.20
  -5   0  -1   31.30   11.30
  -5   0  -1   32.50   20.00
  -5   0  -1   24.70   14.20
  -5   0  -1   32.30   14.60
  -5   0  -1   45.40   15.60
  -5   0   1   59.29   21.40
  -5   0   1   60.59   19.60
  -5   0   1   69.49   20.90
  -5   0  -1   29.40   14.80
  -5   0  -1   47.90   26.10
   5   1   1  185.48   36.40
   5  -1  -1  482.65   73.69
   5   1   1  199.18   51.09
   5   1   1  209.68   52.19
  -5  -1  -1  213.18   41.30
  -5  -1  -1  215.38   52.49
  -5  -1  -1  211.08   42.70
  -5  -1  -1  211.18   37.60
  -5  -1  -1  206.38   51.59
  -5  -1  -1  189.98   35.40
  -5  -1  -1  228.08   35.70
  -5  -1  -1  205.38   37.10
   5   2   1  190.68   33.20
   5  -2  -1  114.69   32.20
   5   2   1  185.58   36.60
   5   2   1  176.68   47.30
   5   2   1  185.38   33.10
   5   2   1  197.18   34.10
   5  -2  -1  112.79   40.10
   5   2   1  147.49   35.60
  -5  -2  -1  176.68   46.40
  -5  -2  -1  165.48   49.80
  -5  -2  -1  196.58   38.40
  -5  -2  -1  232.98   43.70
  -5   2   1  129.89   30.60
  -5  -2  -1  155.18   34.20
  -5   2   1  123.59   29.40
  -5   2   1   99.99   24.90
  -5  -2  -1  181.18   33.20
  -5  -2  -1  187.38   33.70
  -5   2   1  122.39   32.80
  -5  -2  -1  186.88   35.50
  -5   2   1  130.09   30.90
   5   3   1  232.98   40.20
   5   3   1  209.18   38.90
   5  -3  -1  108.99   44.20
   5   3   1  193.78   40.80
   5   3   1  196.18   35.30
   5  -3  -1  143.69   25.40
   5   3   1  212.98   39.20
   5  -3  -1  114.69   37.90
  -5  -3  -1  181.88   47.40
  -5   3   1  112.09   26.50
  -5  -3  -1  175.28   40.20
  -5  -3  -1  252.87   43.20
  -5  -3  -1  182.88   57.19
  -5   3   1   94.39   27.60
  -5   3   1  100.19   29.70
  -5   3   1  110.39   34.10
  -5  -3  -1  211.58   37.30
  -5  -3  -1  190.28   37.70
  -5   3   1  109.29   28.30
  -5  -3  -1  196.78   42.50
  -5   3   1  153.58   36.10
  -5  -3  -1  202.28   38.00
   5   4   1   60.59   22.40
   5   4   1   44.30   19.50
   5   4   1   48.30   22.10
   5   4   1   43.60   18.10
   5  -4  -1   65.19   32.10
   5  -4  -1   74.99   19.50
   5  -4  -1   66.89   39.40
   5   4   1   59.09   24.00
  -5  -4  -1   48.80   36.00
  -5   4   1   55.19   19.90
  -5  -4  -1   48.70   21.90
  -5  -4  -1   73.29   28.80
  -5   4   1   77.09   28.10
  -5   4   1   67.09   26.30
  -5  -4  -1   79.49   29.70
  -5   4   1   77.09   30.50
  -5  -4  -1   83.49   27.60
  -5   4   1   71.79   23.90
  -5   4   1   48.60   16.70
  -5  -4  -1   34.50   18.80
  -5  -4  -1   50.99   19.70
  -5  -4  -1   42.30   26.00
   5   5   1   36.50   22.40
   5   5   1   54.69   24.60
   5  -5  -1  173.38   56.09
   5   5   1   17.40   16.40
   5  -5  -1  181.08   64.59
   5   5   1   28.10   19.90
  -5  -5  -1   -0.10   29.30
  -5   5   1  216.48   49.99
  -5  -5  -1   19.60   16.30
  -5   5   1  133.49   29.50
  -5   5   1  234.08   52.99
  -5  -5  -1   38.00   27.50
  -5   5   1  194.38   45.40
  -5   5   1  220.18   43.80
  -5  -5  -1   34.70   21.80
  -5  -5  -1   65.89   32.30
   5  -6  -1  206.98   73.19
   5   6   1   21.00   22.10
   5  -6  -1  206.88   70.19
  -5   6   1  290.67   63.19
  -5   6   1  234.68   58.19
  -5   6   1  214.78   48.10
  -5  -6  -1   14.10   20.50
  -5   6   1  217.58   53.79
   5   7   1   -4.60   18.10
   5   7   1   -4.90   12.00
   5  -7  -1   17.60   39.40
   5   7   1   -1.20   13.60
   5   7   1   15.70   21.80
   5  -7  -1   25.50   36.30
   5   7   1    2.40   17.00
  -5   7   1   20.30   22.70
  -5  -7  -1    5.70   16.60
  -5   7   1    8.30   19.60
  -5  -7  -1   -0.20   17.40
  -5  -7  -1   -6.70   17.40
  -5   7   1   -4.70   18.90
  -5   7   1   10.10   16.40
   5   8   1   21.20   21.40
   5   8   1   36.10   25.40
   5  -8  -1  -21.00   30.30
   5   8   1   11.40   26.70
   5   8   1   14.10   18.50
  -5  -8  -1   26.80   32.30
  -5   8   1    5.60   19.20
  -5   8   1   -9.70   16.00
  -5   8   1   -0.20   15.10
  -5  -8  -1   -7.30   20.10
  -5  -8  -1   22.70   23.60
   5  -9  -1   17.00   33.40
   5   9   1   13.50   22.70
   5   9   1   19.60   39.80
   5   9   1  -14.20   23.20
  -5   9   1   17.40   30.40
  -5  -9  -1   -3.80    7.30
  -5  -9  -1   18.20   29.70
  -5   9   1   19.80   33.10
  -5  -9  -1   16.40   36.90
   6   9  -1   16.30   30.20
   6  -9   1    5.90   26.40
   6   9  -1   19.10   30.10
  -6   9  -1   34.90   33.80
  -6  -9   1    8.40   34.40
  -6   9  -1   44.80   36.40
  -6  -9   1   11.50   24.60
  -6  -9   1  105.29   51.19
   6   8  -1    1.30   16.50
   6   8  -1   17.50   21.00
   6  -8   1    4.40   28.80
   6   8  -1   22.40   29.70
   6   8  -1   18.30   21.20
  -6   8  -1    5.20   26.10
  -6  -8   1   22.30   23.70
  -6  -8   1    2.50   16.10
  -6  -8   1   36.40   34.80
  -6   8  -1    2.00   32.80
  -6   8  -1    2.90   29.70
   6  -7   1   35.50   44.00
   6  -7   1   20.80   45.40
   6   7  -1   69.49   33.30
   6   7  -1   60.89   29.10
   6   7  -1  100.59   39.70
   6   7  -1  118.79   40.00
  -6  -7   1   67.19   36.00
  -6  -7   1   84.69   58.69
  -6  -7   1   81.99   37.10
  -6   7  -1   18.60   28.20
  -6  -7   1   84.09   39.30
  -6   7  -1   58.29   31.70
  -6   7  -1   32.30   27.40
   6  -6   1   94.29   57.39
   6   6  -1  290.67   61.29
   6  -6   1  147.19   67.49
   6   6  -1  268.57   59.49
   6   6  -1  304.97   60.79
   6   6  -1  258.47   55.29
  -6  -6   1  195.98   74.39
  -6  -6   1  310.87   62.49
  -6   6  -1   86.19   42.80
  -6   6  -1  110.69   47.90
  -6   6  -1  128.29   49.99
  -6  -6   1  233.88   62.99
  -6  -6   1  307.67   64.29
   6   5  -1   98.69   32.70
   6   5  -1  123.69   38.20
   6  -5   1  199.58   72.09
   6   5  -1  108.19   33.70
   6  -5   1  121.09   54.79
   6   5  -1   94.89   31.00
   6   5  -1  114.19   38.70
  -6   5  -1  185.58   43.00
  -6  -5   1  103.89   34.60
  -6  -5   1  114.39   58.49
  -6  -5   1   65.69   33.20
  -6  -5   1   79.69   37.30
  -6   5  -1  251.67   55.09
  -6  -5   1  164.78   42.40
  -6   5  -1  278.87   59.09
  -6   5  -1  148.59   48.40
  -6  -5   1  162.48   41.50
   6  -4   1   78.79   42.50
   6  -4   1   55.19   36.50
  -6   4  -1  120.39   37.30
  -6   4  -1  141.89   43.50
  -6   4  -1   99.09   31.20
  -6   4  -1  118.09   35.10
   6   3  -1   33.00   17.10
   6   3  -1   20.40   15.20
   6   3  -1   42.90   22.50
   6   3  -1   31.80   20.40
   6  -3   1  168.28   49.80
   6  -3   1  124.99   49.80
   6   3  -1   18.60   13.30
  -6   3  -1  100.49   29.10
  -6  -3   1   30.40   21.80
  -6  -3   1   14.10   13.60
  -6  -3   1   16.60   23.60
  -6   3  -1  143.59   38.80
  -6  -3   1   17.30   15.90
  -6   3  -1  179.28   35.90
  -6   3  -1  121.39   22.40
  -6  -3   1   28.60   17.80
  -6  -3   1   14.70   17.30
  -6   3  -1  131.69   31.80
  -6  -3   1   34.60   17.40
  -6  -3   1   25.30   15.70
   6   2  -1  299.47   49.40
   6   2  -1  262.37   57.89
   6   2  -1  263.27   51.09
   6   2  -1  291.27   55.79
  -6  -2   1  284.57   49.99
  -6  -2   1  317.37   67.79
  -6  -2   1  287.17   50.89
  -6  -2   1  279.57   56.19
  -6  -2   1  267.77   54.19
  -6  -2   1  302.17   52.39
  -6  -2   1  305.87   51.29
  -6  -2   1  266.57   57.69
   6   1  -1  615.14   78.19
   6  -1   1  516.15   79.59
   6   1  -1  662.83   88.29
   6   1  -1  640.84   80.09
   6  -1   1  489.65  100.69
  -6  -1   1  660.63   80.99
  -6   1  -1  563.64   76.99
  -6   1  -1  487.85   63.79
  -6  -1   1  642.84   75.19
  -6  -1   1  745.03   92.29
  -6   1  -1  529.25   76.39
  -6   1  -1  485.25   70.09
  -6  -1   1  661.73   81.59
  -6  -1   1  707.23   77.19
  -6   1  -1  553.14   71.79
  -6  -1   1  646.84   72.89
  -6   1  -1  528.45  104.69
  -6  -1   1  645.94   80.69
  -6  -1   1  654.73   72.39
   6   0   1  311.87   60.99
   6   0   1  248.48   35.40
   6   0   1  301.57   69.69
  -6   0  -1  295.27   48.60
  -6   0  -1  285.77   59.79
  -6   0  -1  234.08   48.80
  -6   0  -1  304.17   54.99
  -6   0  -1  245.48   38.10
  -6   0  -1  340.27   72.59
  -6   0  -1  353.96   51.19
  -6   0  -1  236.98   38.30
   6  -1  -1  581.84   74.29
   6   1   1  508.95   69.19
   6   1   1  548.25   95.79
   6  -1  -1  742.73   97.89
   6   1   1  489.15   96.29
  -6  -1  -1  521.55   68.79
  -6  -1  -1  544.95   98.19
  -6  -1  -1  577.94   77.69
  -6   1   1  794.32   78.29
  -6   1   1  692.33   75.89
  -6  -1  -1  562.54   76.69
  -6   1   1  642.94   78.69
  -6   1   1  618.64   69.79
  -6  -1  -1  524.45   95.49
  -6   1   1  553.94   75.59
  -6  -1  -1  545.15   69.89
  -6  -1  -1  520.35   66.59
  -6  -1  -1  541.95   69.89
   6   2   1   94.19   25.60
   6   2   1   88.89   38.20
   6   2   1  130.69   34.10
   6  -2  -1  328.97   70.69
   6   2   1   72.69   33.20
   6  -2  -1  262.77   44.70
   6   2   1   97.69   28.70
  -6   2   1  314.67   52.29
  -6   2   1  211.58   39.50
  -6   2   1  252.07   36.10
  -6  -2  -1   78.29   27.30
  -6   2   1  290.07   45.10
  -6   2   1  258.27   40.80
  -6  -2  -1   94.59   26.70
  -6  -2  -1   99.19   28.80
  -6  -2  -1   76.49   26.70
  -6  -2  -1   89.09   25.50
  -6  -2  -1   82.89   36.60
  -6  -2  -1   82.79   38.00
  -6  -2  -1  116.09   33.80
   6   3   1  119.29   29.10
   6   3   1  179.98   35.00
   6   3   1   95.29   39.70
   6   3   1  161.68   40.30
   6   3   1  140.59   34.20
   6   3   1  102.89   29.10
  -6  -3  -1  132.49   32.00
  -6  -3  -1  172.48   35.30
  -6   3   1   40.40   20.40
  -6  -3  -1  109.29   32.00
  -6  -3  -1   81.39   43.50
  -6  -3  -1  122.19   43.00
  -6  -3  -1  164.98   39.30
  -6  -3  -1  101.99   28.70
  -6  -3  -1  124.19   36.20
  -6   3   1   36.00   22.20
   6   4   1   81.99   27.80
   6   4   1   75.39   25.10
   6  -4  -1   10.10   20.40
   6   4   1   53.69   25.30
   6   4   1   84.09   27.30
   6   4   1  106.59   29.80
  -6  -4  -1   75.99   44.50
  -6  -4  -1  119.29   31.30
  -6  -4  -1   90.19   32.50
  -6  -4  -1  106.79   40.10
  -6  -4  -1  104.79   30.30
  -6  -4  -1   61.79   23.70
  -6  -4  -1  116.29   36.60
  -6  -4  -1   93.09   30.30
   6   5   1  213.18   48.50
   6   5   1  220.98   49.20
   6   5   1  182.38   42.50
   6  -5  -1  117.19   53.79
   6   5   1  238.18   46.20
   6  -5  -1  103.59   47.00
  -6   5   1  121.09   37.80
  -6  -5  -1  176.08   45.20
  -6   5   1  105.29   37.60
  -6   5   1  129.49   46.30
  -6   5   1  114.99   41.30
  -6  -5  -1  214.38   52.19
  -6  -5  -1  224.98   54.09
  -6  -5  -1  213.78   78.49
  -6  -5  -1  214.28   45.20
  -6   5   1   78.19   29.70
  -6  -5  -1  223.88   47.40
   6  -6  -1  323.67   90.99
   6  -6  -1  279.67   81.29
   6   6   1   91.99   40.00
   6   6   1   80.49   35.30
   6   6   1  103.59   35.70
   6   6   1  109.39   38.40
   6   6   1  135.19   39.50
  -6  -6  -1   83.29   36.70
  -6   6   1  315.77   69.09
  -6  -6  -1  144.79   41.90
  -6  -6  -1   70.19   53.79
  -6  -6  -1   73.29   36.40
  -6   6   1  322.17   65.69
  -6   6   1  304.27   65.49
  -6   6   1  274.97   56.19
   6  -7  -1   69.09   51.89
   6   7   1   14.00   27.30
   6  -7  -1   56.99   51.49
   6   7   1   52.29   27.70
   6   7   1   61.59   29.70
   6   7   1   36.40   22.20
  -6   7   1   53.59   33.20
  -6   7   1   83.79   37.40
  -6   7   1  123.59   47.00
  -6  -7  -1   61.29   38.60
  -6  -7  -1   55.39   29.80
  -6  -7  -1   39.00   46.70
   6   8   1    1.90   29.40
   6  -8  -1   20.70   54.29
   6   8   1    2.10   19.80
   6   8   1   16.30   25.70
   6   8   1   -6.60   14.60
   6  -8  -1   12.70   40.30
  -6   8   1   11.80   21.60
  -6  -8  -1  -18.60   25.60
  -6  -8  -1   -2.10   17.50
  -6   8   1   15.80   23.00
  -6   8   1  -10.40   17.60
  -6  -8  -1    0.30   16.30
   6   9   1    9.90   27.70
   6   9   1   -6.30   17.40
   6   9   1   10.50   21.10
  -6   9   1    1.80   23.90
  -6   9   1   23.30   33.10
  -6  -9  -1    0.50   19.90
  -6  -9  -1   31.20   32.00
  -6  -9  -1   10.60   29.10
   7   9  -1  -22.20   17.70
   7   9  -1    9.00   26.40
   7   9  -1   16.70   32.10
  -7  -9   1   -7.80   20.30
  -7  -9   1   -3.90   23.10
  -7   9  -1    4.10   23.40
  -7   9  -1   -1.40   22.80
  -7  -9   1    4.80   28.90
   7   8  -1   35.40   27.90
   7   8  -1   56.49   31.80
   7   8  -1   59.09   38.10
   7   8  -1   32.40   25.60
  -7   8  -1   27.00   34.40
  -7  -8   1   55.09   44.40
  -7   8  -1   22.30   30.70
  -7   8  -1    8.60   25.20
  -7  -8   1   80.39   40.70
  -7  -8   1   -3.50   18.30
   7  -7   1   63.79   60.19
   7   7  -1   31.50   23.00
   7   7  -1   42.90   27.60
   7   7  -1   25.40   22.00
   7   7  -1   32.30   29.10
  -7   7  -1   40.40   34.10
  -7  -7   1    9.30   19.20
  -7  -7   1   32.10   31.40
  -7  -7   1   16.40   36.80
  -7   7  -1   53.79   34.30
  -7   7  -1   31.50   31.60
  -7  -7   1   16.20   23.10
   7  -6   1  100.69   56.19
   7   6  -1   40.60   25.20
   7   6  -1   58.59   31.00
   7   6  -1   66.09   28.90
   7   6  -1   64.59   29.70
   7  -6   1   29.40   40.80
  -7  -6   1   46.30   27.50
  -7   6  -1   97.49   39.10
  -7   6  -1   55.09   25.10
  -7  -6   1   -7.20   30.20
  -7  -6   1   66.69   37.90
  -7   6  -1   79.19   36.20
  -7  -6   1   60.99   30.40
  -7  -6   1   49.90   27.70
  -7   6  -1   81.79   38.20
   7   5  -1   36.30   25.20
   7   5  -1   34.80   25.00
   7   5  -1   53.69   27.20
   7   5  -1   52.09   25.60
   7   5  -1   38.70   22.50
   7  -5   1   95.19   58.59
   7  -5   1  160.18   58.69
  -7  -5   1   43.50   26.80
  -7  -5   1   45.10   26.90
  -7  -5   1   25.40   22.80
  -7  -5   1   35.20   25.30
  -7   5  -1  158.08   50.59
  -7   5  -1  119.89   40.40
  -7   5  -1  136.69   37.50
  -7  -5   1   -7.70   25.90
  -7   5  -1  172.28   47.60
  -7  -5   1   36.70   29.20
   7  -4   1  142.09   54.09
   7   4  -1  147.29   40.50
   7   4  -1  136.79   38.30
   7  -4   1  223.38   71.99
   7   4  -1  137.89   46.90
   7   4  -1  107.09   36.00
   7   4  -1  137.29   42.20
  -7  -4   1  166.98   43.70
  -7  -4   1  149.39   42.20
  -7  -4   1  147.29   60.39
  -7  -4   1  128.79   39.00
  -7  -4   1   94.19   38.40
  -7   4  -1  318.87   69.29
  -7   4  -1  212.18   47.90
  -7   4  -1  305.87   56.39
  -7  -4   1  134.49   39.80
  -7  -4   1  115.59   39.10
  -7   4  -1  211.58   47.80
   7  -3   1  157.68   53.39
   7   3  -1  224.28   46.50
   7  -3   1  116.29   58.29
   7   3  -1  204.38   42.80
   7   3  -1  211.98   53.19
   7   3  -1  217.78   51.49
   7   3  -1  227.88   48.80
  -7   3  -1  188.48   51.99
  -7  -3   1  265.67   71.79
  -7  -3   1  223.08   47.80
  -7  -3   1  267.67   50.49
  -7   3  -1  135.89   40.80
  -7  -3   1  266.67   49.00
  -7  -3   1  335.37   57.79
  -7  -3   1  253.97   56.99
  -7   3  -1  127.99   36.20
  -7  -3   1  227.38   51.19
  -7   3  -1  143.89   39.00
  -7  -3   1  158.98   46.50
   7  -2   1  189.88   63.59
   7  -2   1  301.77   63.89
   7   2  -1  197.68   48.40
   7   2  -1  168.38   42.70
   7   2  -1  191.78   52.89
  -7   2  -1  258.67   52.29
  -7   2  -1  185.58   48.00
  -7  -2   1  210.58   45.50
  -7  -2   1  210.88   44.00
  -7  -2   1  258.37   62.59
  -7   2  -1  233.18   45.60
  -7  -2   1  196.28   47.80
  -7   2  -1  273.57   47.80
  -7  -2   1  204.48   53.59
  -7  -2   1  230.48   45.30
  -7  -2   1  204.58   43.90
  -7  -2   1  207.08   50.69
   7  -1   1  777.72  124.79
   7   1  -1  461.65   92.69
   7   1  -1  465.05   85.59
   7   1  -1  521.95   85.39
   7  -1   1  624.24   83.69
  -7  -1   1  506.45   67.99
  -7  -1   1  426.16   90.49
  -7  -1   1  484.25   68.69
  -7   1  -1  654.73  117.09
  -7   1  -1  818.42   79.99
  -7  -1   1  523.05   72.69
  -7  -1   1  523.95   78.59
  -7   1  -1  750.52   77.79
  -7  -1   1  468.85   75.29
  -7   1  -1  659.63   81.79
  -7   1  -1  760.72   85.89
  -7  -1   1  474.65   84.09
  -7  -1   1  493.05   71.79
   7   0  -1   28.60   26.90
   7   0  -1   42.40   18.20
   7   0   1   18.80   19.80
   7   0   1   27.20   12.50
   7   0   1   51.09   36.10
  -7   0   1   36.50   19.40
  -7   0   1   46.30   21.70
  -7   0   1   31.80   12.50
  -7   0   1   57.69   23.60
  -7   0  -1   23.20   16.60
  -7   0  -1   25.60   12.50
  -7   0  -1   17.20   16.40
  -7   0  -1   30.50   13.00
  -7   0   1   58.99   26.90
  -7   0  -1   -0.70   18.90
  -7   0  -1   28.10   17.90
  -7   0   1   34.90   16.00
  -7   0  -1   13.10   13.10
   7   1   1  656.23  112.39
   7  -1  -1  453.85  100.59
   7   1   1  699.53   94.79
   7   1   1  674.13   76.09
   7  -1  -1  435.66   69.69
  -7  -1  -1  703.03   78.69
  -7  -1  -1  706.13  101.59
  -7  -1  -1  720.73   79.09
  -7  -1  -1  850.31   79.49
  -7  -1  -1  734.63   97.69
  -7   1   1  545.55   79.79
  -7   1   1  421.36   68.69
  -7   1   1  465.15   80.99
  -7   1   1  474.95   83.89
  -7  -1  -1  715.03   73.89
  -7  -1  -1  705.73   86.59
  -7  -1  -1  739.43   88.39
  -7   1   1  471.15   79.29
   7   2   1  235.38   43.70
   7   2   1  228.38   63.39
   7   2   1  278.17   51.89
   7  -2  -1  232.58   67.99
   7  -2  -1  188.98   44.40
   7   2   1  317.27   75.19
   7   2   1  323.47   57.09
  -7  -2  -1  260.97   48.10
  -7   2   1  212.88   45.80
  -7  -2  -1  282.47   48.00
  -7  -2  -1  266.77   47.80
  -7  -2  -1  249.97   48.20
  -7   2   1  181.18   47.90
  -7  -2  -1  236.18   54.09
  -7   2   1  163.58   42.80
  -7  -2  -1  233.88   50.19
  -7  -2  -1  240.78   65.59
  -7   2   1  176.58   41.80
  -7  -2  -1  212.48   60.59
  -7   2   1  210.38   40.30
   7   3   1  158.38   40.70
   7   3   1  145.09   41.40
   7   3   1  145.19   43.10
   7   3   1  138.79   49.60
   7   3   1  172.18   39.90
   7  -3  -1  221.08   51.89
   7  -3  -1  252.27   72.29
   7   3   1  191.98   40.50
   7   3   1  186.68   40.80
  -7  -3  -1  148.09   38.00
  -7  -3  -1  139.19   39.40
  -7  -3  -1  111.89   45.30
  -7   3   1  267.07   55.89
  -7  -3  -1  139.09   39.60
  -7   3   1  285.77   50.69
  -7   3   1  186.48   37.00
  -7  -3  -1  145.99   38.50
  -7  -3  -1  126.59   51.59
  -7  -3  -1  150.18   45.00
  -7   3   1  203.38   44.40
  -7  -3  -1  166.68   39.40
  -7   3   1  271.07   48.80
   7  -4  -1  119.89   55.69
   7   4   1  218.28   45.70
   7   4   1  200.38   45.50
   7  -4  -1  150.58   51.09
   7   4   1  171.28   47.10
   7   4   1  227.08   63.69
   7   4   1  201.28   46.60
   7   4   1  252.27   52.69
  -7  -4  -1  197.58   58.29
  -7  -4  -1  301.47   54.69
  -7  -4  -1  191.58   45.90
  -7  -4  -1  196.98   46.40
  -7   4   1  150.78   42.30
  -7   4   1  185.68   47.10
  -7   4   1  121.79   38.10
  -7  -4  -1  257.57   53.99
  -7  -4  -1  266.07   81.79
  -7  -4  -1  217.48   53.39
  -7   4   1  145.09   37.00
  -7   4   1  151.98   48.50
  -7  -4  -1  276.27   59.19
   7   5   1  160.68   47.70
   7  -5  -1   28.00   29.50
   7   5   1  113.19   35.80
   7  -5  -1   51.59   39.70
   7   5   1  149.79   43.80
   7   5   1  154.18   40.50
   7   5   1  128.19   36.40
  -7   5   1   34.80   20.90
  -7  -5  -1  110.69   41.00
  -7   5   1   28.60   21.20
  -7   5   1   72.49   35.60
  -7  -5  -1   85.89   36.00
  -7  -5  -1   73.59   52.89
  -7  -5  -1  180.48   47.00
  -7  -5  -1  143.89   39.20
  -7   5   1   18.10   26.90
  -7  -5  -1  128.69   37.90
  -7   5   1   10.50   23.70
   7  -6  -1   82.49   53.79
   7   6   1   90.49   36.80
   7   6   1  110.89   36.30
   7   6   1   75.49   35.80
   7   6   1   33.60   32.10
   7   6   1   57.79   26.90
  -7   6   1   77.69   37.70
  -7  -6  -1   22.70   39.40
  -7  -6  -1   91.99   35.40
  -7   6   1   52.39   33.10
  -7  -6  -1  100.09   41.20
  -7   6   1   76.59   40.20
  -7  -6  -1  110.09   48.40
   7   7   1   48.70   31.50
   7   7   1   21.50   24.40
   7   7   1   38.20   24.40
   7   7   1   46.80   26.70
   7  -7  -1   15.30   48.00
  -7   7   1   -0.70   16.10
  -7  -7  -1   37.00   38.60
  -7  -7  -1   79.29   35.20
  -7   7   1   50.59   35.90
  -7   7   1   20.50   30.90
  -7  -7  -1    8.80   20.70
  -7  -7  -1   32.60   29.60
   7   8   1   13.60   27.00
   7   8   1   10.40   22.80
   7  -8  -1   37.10   63.19
   7   8   1   20.10   27.70
   7   8   1   28.60   30.10
  -7  -8  -1   13.10   25.70
  -7   8   1   92.49   47.70
  -7   8   1   42.40   32.40
  -7  -8  -1   -5.70   21.20
  -7   8   1   45.90   31.70
  -7  -8  -1   29.90   31.20
   7   9   1    3.30   18.40
   7   9   1    5.40   24.00
   7   9   1    8.60   29.30
  -7   9   1   10.70   32.10
  -7   9   1   -5.50   29.40
  -7  -9  -1   15.20   33.60
  -7  -9  -1   -5.30   15.40
  -7  -9  -1    6.50   27.90
   8   8  -1  -11.60   13.40
   8   8  -1   -7.10   15.10
   8   8  -1    9.30   28.80
  -8  -8   1   15.70   32.40
  -8  -8   1    0.50   25.00
  -8  -8   1   23.70   27.50
  -8   8  -1   -2.70   23.40
  -8  -8   1    1.00   23.50
  -8   8  -1  -11.80   27.70
  -8   8  -1    8.80   25.60
   8   7  -1   93.29   37.80
   8   7  -1  116.59   39.70
   8   7  -1  101.99   43.50
   8   7  -1  104.89   40.80
   8  -7   1   46.50   60.59
  -8  -7   1  103.09   50.99
  -8  -7   1   97.89   43.10
  -8   7  -1   -0.80   30.30
  -8   7  -1   -0.70   27.30
  -8  -7   1   42.10   48.60
  -8   7  -1   -1.40   27.70
  -8  -7   1   91.49   38.40
   8   6  -1   21.50   26.70
   8   6  -1   49.99   28.50
   8   6  -1   44.20   25.90
   8  -6   1   52.09   56.49
   8   6  -1   41.30   24.70
  -8  -6   1   45.70   28.20
  -8  -6   1   52.69   34.30
  -8  -6   1   12.70   39.40
  -8   6  -1   40.10   33.60
  -8   6  -1   -8.60   23.20
  -8  -6   1   37.60   25.30
  -8   6  -1   17.90   27.00
  -8  -6   1   30.30   24.50
  -8   6  -1   19.00   21.20
   8   5  -1   27.10   26.50
   8   5  -1   45.90   27.00
   8  -5   1  410.76  109.69
   8   5  -1   68.59   30.40
   8   5  -1   30.20   21.50
   8   5  -1   44.20   24.50
  -8   5  -1  253.67   54.39
  -8  -5   1   35.10   26.90
  -8   5  -1  285.47   59.59
  -8  -5   1    9.70   16.70
  -8  -5   1   48.60   29.80
  -8   5  -1  200.68   48.00
  -8  -5   1   22.80   28.90
  -8  -5   1   27.80   36.40
  -8   5  -1  341.57   77.29
  -8  -5   1   58.19   35.20
  -8  -5   1   53.59   29.00
   8   4  -1   16.60   15.40
   8   4  -1   21.20   22.40
   8   4  -1   21.30   21.60
   8   4  -1   29.10   21.20
   8  -4   1  130.69   59.59
  -8  -4   1   27.50   32.80
  -8  -4   1   14.20   17.00
  -8  -4   1    8.70   13.70
  -8  -4   1    9.70   23.50
  -8   4  -1   57.29   29.40
  -8   4  -1  112.79   43.50
  -8  -4   1   16.60   17.80
  -8   4  -1   88.49   33.10
  -8   4  -1   78.29   33.40
  -8  -4   1   25.10   19.60
  -8  -4   1   -1.50   17.80
   8   3  -1   91.19   30.60
   8   3  -1   81.19   30.30
   8   3  -1   81.09   38.70
   8   3  -1  104.59   38.70
   8  -3   1  210.58   56.89
   8  -3   1  130.79   63.39
   8   3  -1   87.39   32.30
  -8  -3   1  113.59   35.70
  -8   3  -1  233.68   56.59
  -8  -3   1   66.49   27.20
  -8   3  -1  198.78   44.90
  -8  -3   1   72.49   42.80
  -8   3  -1  200.48   47.60
  -8  -3   1   65.39   34.50
  -8  -3   1   57.29   29.30
  -8   3  -1  199.78   42.10
  -8  -3   1  120.89   37.90
  -8  -3   1   90.89   38.00
  -8  -3   1  114.29   36.10
   8   2  -1  133.89   38.50
   8   2  -1  161.78   49.99
   8  -2   1   39.60   37.30
   8   2  -1  133.89   41.00
   8   2  -1  102.09   40.10
  -8  -2   1  136.69   40.60
  -8  -2   1  121.89   34.40
  -8  -2   1  165.38   39.60
  -8   2  -1   36.40   23.90
  -8  -2   1  104.89   36.90
  -8  -2   1  158.28   49.70
  -8  -2   1  170.68   40.70
  -8  -2   1  189.68   54.89
  -8  -2   1  179.88   38.80
   8  -1   1  229.68   68.29
   8   1  -1   65.59   29.00
   8  -1   1  215.78   50.59
   8   1  -1   83.09   37.20
   8   1  -1   64.59   29.90
  -8   1  -1  208.78   41.40
  -8  -1   1   84.19   34.10
  -8  -1   1   55.59   24.20
  -8  -1   1   50.09   24.20
  -8   1  -1  242.08   45.10
  -8  -1   1   49.00   22.70
  -8   1  -1  175.58   43.00
  -8  -1   1   78.99   25.40
  -8  -1   1   91.79   39.00
  -8  -1   1   73.39   29.70
  -8   1  -1  219.48   50.19
  -8  -1   1   87.89   33.00
   8   0   1   94.79   37.90
   8   0   1   64.29   37.50
  -8   0  -1   87.69   21.60
  -8   0  -1   48.40   22.90
  -8   0   1   -0.80   14.80
  -8   0  -1  117.99   31.70
  -8   0  -1  131.09   39.70
  -8   0  -1   62.89   35.50
  -8   0   1    9.70   14.70
  -8   0  -1  104.99   31.00
   8   1   1  235.88   45.60
   8   1   1  223.78   62.39
   8   1   1  253.17   71.29
  -8  -1  -1  161.28   58.09
  -8  -1  -1  305.67   49.00
  -8  -1  -1  277.47   45.40
  -8  -1  -1  256.67   58.49
  -8  -1  -1  265.27   56.29
  -8  -1  -1  215.98   61.39
  -8  -1  -1  190.58   45.10
  -8  -1  -1  307.87   53.99
   8   2   1   53.99   25.20
   8   2   1   53.79   35.00
   8  -2  -1  131.29   52.79
   8   2   1   40.40   22.90
   8   2   1   40.70   33.20
   8   2   1   21.20   14.50
  -8  -2  -1   25.30   29.50
  -8   2   1  113.49   30.80
  -8   2   1  142.09   36.90
  -8  -2  -1   32.30   17.60
  -8  -2  -1   24.70   28.10
  -8  -2  -1   36.00   20.90
  -8  -2  -1   22.60   20.80
  -8  -2  -1   33.10   19.10
  -8   2   1  142.39   34.90
  -8   2   1  151.58   31.20
  -8  -2  -1   37.60   23.80
  -8   2   1  141.49   40.50
  -8  -2  -1   32.70   18.30
   8   3   1  164.88   39.80
   8   3   1  189.88   40.80
   8   3   1  257.37   54.59
   8   3   1  187.88   46.60
   8   3   1  178.58   41.00
   8   3   1  180.38   47.90
   8   3   1  146.29   53.39
   8   3   1  204.68   68.79
   8  -3  -1   72.69   44.50
  -8  -3  -1  149.69   47.60
  -8  -3  -1  136.39   49.99
  -8  -3  -1  230.58   47.10
  -8   3   1   71.29   30.20
  -8  -3  -1  209.18   67.89
  -8  -3  -1  225.68   45.80
  -8  -3  -1  201.58   46.20
  -8   3   1   83.59   28.30
  -8   3   1   89.39   33.50
  -8  -3  -1  152.98   44.10
  -8   3   1   78.29   32.00
  -8  -3  -1  154.88   42.30
   8   4   1  122.89   36.20
   8  -4  -1   35.20   35.50
   8   4   1  108.89   39.10
   8   4   1  100.29   34.50
   8   4   1  112.89   47.40
   8   4   1  108.29   41.20
   8   4   1  106.59   34.10
   8   4   1   82.09   28.90
  -8   4   1   25.70   25.20
  -8   4   1    6.10   21.70
  -8  -4  -1  121.19   43.00
  -8  -4  -1   76.49   49.40
  -8  -4  -1   71.49   32.40
  -8  -4  -1  107.69   34.90
  -8   4   1   35.40   21.70
  -8  -4  -1  103.79   47.00
  -8  -4  -1  104.79   36.00
  -8  -4  -1   98.39   33.30
  -8   4   1   42.70   26.50
  -8  -4  -1   77.19   35.60
   8   5   1  341.97   62.29
   8   5   1  263.67   63.89
   8   5   1  227.48   64.29
   8   5   1  286.97   60.69
   8   5   1  341.17   67.29
  -8  -5  -1  272.97   61.29
  -8  -5  -1  250.57   58.49
  -8  -5  -1  264.17   67.49
  -8  -5  -1  382.76   79.89
  -8  -5  -1  248.48   89.59
  -8  -5  -1  310.67   64.59
   8   6   1    4.70   17.90
   8  -6  -1   39.10   42.30
   8   6   1   15.20   17.90
   8   6   1   11.90   21.30
   8   6   1   16.20   25.50
   8   6   1   27.60   25.60
  -8  -6  -1    0.80   34.40
  -8   6   1   33.00   32.90
  -8  -6  -1    6.10   24.20
  -8   6   1   22.80   29.40
  -8  -6  -1   16.80   24.60
  -8  -6  -1   12.60   22.10
  -8   6   1   41.20   34.50
  -8  -6  -1   23.30   21.50
   8   7   1   22.70   22.90
   8   7   1   23.30   28.00
   8  -7  -1  102.69   71.89
   8   7   1   29.60   23.40
   8   7   1   25.00   27.50
  -8  -7  -1    6.30   25.90
  -8   7   1  134.19   57.69
  -8  -7  -1   31.00   30.30
  -8  -7  -1    0.50   20.40
  -8   7   1   53.69   33.40
  -8  -7  -1   11.20   28.60
  -8   7   1   49.99   39.20
   8  -8  -1  -16.40   55.79
   8   8   1   35.40   30.40
   8   8   1   25.30   27.20
   8   8   1    6.80   25.60
   8   8   1   14.20   34.90
  -8   8   1    3.40   21.30
  -8  -8  -1   -5.60   10.90
  -8  -8  -1   10.10   24.20
  -8  -8  -1    7.30   34.20
  -8   8   1   -7.90   18.50
  -8   8   1  -16.10   18.50
   9  -8   1   38.00   77.59
   9   8  -1   -9.60   15.20
   9   8  -1    4.70   21.60
  -9  -8   1    3.20   23.20
  -9   8  -1    2.10   34.00
  -9  -8   1  -14.10   19.80
  -9  -8   1   -1.70   21.30
  -9  -8   1    8.70   33.60
  -9   8  -1   -3.70   31.60
   9   7  -1   51.29   30.50
   9   7  -1   -0.10   24.10
   9  -7   1   56.49   58.09
   9   7  -1   51.69   33.90
   9   7  -1   32.50   24.30
  -9  -7   1   11.30   24.30
  -9  -7   1   21.00   26.20
  -9   7  -1   66.19   39.20
  -9  -7   1   42.30   38.40
  -9   7  -1   38.10   29.00
  -9   7  -1   79.19   49.50
  -9  -7   1   29.00   34.90
   9   6  -1    0.90   12.20
   9  -6   1   17.40   39.50
   9   6  -1    2.20   15.50
   9   6  -1  -16.60   19.90
   9   6  -1    2.10   19.60
  -9  -6   1   18.90   39.90
  -9  -6   1    8.90   26.50
  -9   6  -1   16.10   24.00
  -9   6  -1   14.40   25.60
  -9  -6   1    8.00   24.10
  -9  -6   1   -7.10   13.00
  -9  -6   1    8.10   17.80
  -9  -6   1  -18.00   20.60
  -9   6  -1   18.50   24.40
  -9   6  -1    7.60   22.00
   9  -5   1   94.99   61.49
   9   5  -1  123.99   45.50
   9   5  -1  181.18   50.59
   9   5  -1  212.48   51.59
   9   5  -1  193.98   50.99
   9   5  -1  149.79   45.10
  -9   5  -1  109.99   47.80
  -9  -5   1  171.38   51.59
  -9   5  -1   62.99   36.90
  -9  -5   1  165.68   50.99
  -9  -5   1  193.28   59.09
  -9  -5   1  119.69   65.09
  -9   5  -1   67.19   37.80
  -9  -5   1  184.18   52.79
  -9  -5   1  136.49   50.69
  -9  -5   1  193.08   52.09
   9   4  -1   -0.80   17.70
   9   4  -1   10.70   17.80
   9   4  -1  -12.80   16.80
   9  -4   1  111.19   60.09
   9   4  -1   -4.20   17.60
  -9  -4   1   -0.30   20.10
  -9  -4   1   19.30   16.90
  -9  -4   1    3.20   16.20
  -9  -4   1  -10.10   24.40
  -9  -4   1   -2.80   16.60
  -9   4  -1   82.19   40.70
  -9   4  -1  107.99   35.50
  -9   4  -1  112.29   37.10
  -9  -4   1   28.10   23.50
  -9   4  -1  118.09   40.00
  -9  -4   1   -7.70   15.70
   9   3  -1   46.10   31.60
   9  -3   1  134.59   63.09
   9   3  -1   20.90   16.70
   9   3  -1   56.49   31.60
   9   3  -1   25.60   17.80
   9   3  -1   50.19   28.10
  -9   3  -1  138.49   39.40
  -9  -3   1   61.59   27.90
  -9  -3   1   61.49   32.40
  -9   3  -1  125.19   43.30
  -9  -3   1   20.60   33.30
  -9  -3   1   37.20   27.00
  -9   3  -1  159.08   46.20
  -9  -3   1   30.60   20.70
  -9   3  -1  150.78   40.30
  -9  -3   1   28.70   23.70
  -9  -3   1   24.70   27.80
  -9  -3   1   72.49   29.90
   9   2  -1   62.09   30.40
   9   2  -1   39.10   30.40
   9  -2   1  140.09   60.79
   9   2  -1   42.30   31.40
  -9  -2   1   60.89   26.10
  -9  -2   1   45.70   26.00
  -9   2  -1   70.19   30.20
  -9   2  -1   78.89   34.50
  -9   2  -1  125.89   37.10
  -9  -2   1   61.19   38.00
  -9   2  -1  109.29   33.30
  -9  -2   1   45.40   30.60
  -9  -2   1   47.00   33.20
  -9  -2   1   92.99   30.40
  -9  -2   1   43.90   23.10
  -9  -2   1   43.70   25.30
   9   1  -1   30.30   26.80
   9   1  -1   19.60   19.30
   9  -1   1   79.29   45.50
  -9  -1   1   30.00   20.10
  -9   1  -1   73.99   28.30
  -9   1  -1   93.09   31.10
  -9   1  -1   70.79   30.90
  -9  -1   1   23.90   18.60
  -9  -1   1   47.20   23.20
  -9   1  -1   75.09   33.60
  -9  -1   1   47.80   27.60
  -9  -1   1   25.80   16.20
  -9  -1   1   20.30   24.10
   9   0   1   19.90   21.80
   9   0   1   38.80   32.50
   9   0  -1    0.70   10.90
   9   0  -1    8.50   24.40
  -9   0   1    3.10   12.40
  -9   0  -1   36.70   34.10
  -9   0  -1   57.09   30.70
  -9   0   1   -3.70    9.90
  -9   0   1   -4.20   11.30
  -9   0   1   -3.90   12.40
  -9   0  -1   14.50   15.80
  -9   0  -1   17.90   19.30
  -9   0  -1   17.20   18.50
  -9   0   1    3.00   15.50
   9  -1  -1   39.90   31.80
   9   1   1   78.09   36.80
   9   1   1   68.89   39.70
  -9   1   1    8.40   14.20
  -9   1   1   11.40   14.60
  -9   1   1   33.00   18.90
  -9  -1  -1   64.39   33.00
  -9  -1  -1  126.59   51.89
  -9  -1  -1   83.29   41.70
  -9  -1  -1   73.29   31.40
  -9   1   1   38.80   27.10
  -9  -1  -1   54.99   24.80
  -9  -1  -1   36.60   19.50
  -9  -1  -1   68.49   22.50
  -9   1   1   18.50   17.10
   9   2   1  145.99   54.89
   9   2   1  104.99   33.80
   9  -2  -1   38.80   34.20
   9   2   1  115.19   32.40
   9   2   1   96.09   46.90
   9   2   1  114.79   39.20
  -9   2   1   33.20   21.10
  -9  -2  -1   78.39   29.80
  -9  -2  -1   77.59   42.10
  -9  -2  -1   87.49   34.50
  -9   2   1   35.60   22.80
  -9  -2  -1  115.19   35.40
  -9  -2  -1   91.99   39.00
  -9   2   1   44.50   26.70
  -9   2   1   40.90   22.30
  -9  -2  -1   98.09   29.70
  -9  -2  -1   88.29   31.00
  -9   2   1   50.49   26.10
  -9  -2  -1   95.59   46.50
   9   3   1  205.38   44.90
   9   3   1  148.09   62.09
   9   3   1  146.59   45.40
   9   3   1  171.08   44.40
   9   3   1  215.68   47.90
   9   3   1  149.79   48.20
   9   3   1  173.38   61.79
   9   3   1  162.68   48.50
  -9  -3  -1  111.89   42.30
  -9  -3  -1  202.38   47.20
  -9  -3  -1  212.48   47.70
  -9  -3  -1  243.88   76.19
  -9  -3  -1  232.88   51.79
  -9  -3  -1  141.09   46.90
  -9  -3  -1  234.98   55.19
  -9  -3  -1  225.88   70.29
   9   4   1  157.58   50.09
   9   4   1   73.89   51.09
   9  -4  -1   -1.80   33.80
   9   4   1  113.29   37.70
   9   4   1   76.29   44.10
   9   4   1   94.39   33.20
   9   4   1  117.89   37.10
   9   4   1  133.19   42.20
   9   4   1  105.99   42.30
  -9  -4  -1  105.09   44.90
  -9  -4  -1  132.69   64.59
  -9  -4  -1  141.79   43.30
  -9  -4  -1  115.09   37.20
  -9  -4  -1  102.89   50.59
  -9  -4  -1   96.09   38.70
  -9  -4  -1  126.99   41.30
  -9  -4  -1   58.29   33.80
   9   5   1   51.99   33.00
   9   5   1   69.59   30.40
   9  -5  -1  204.28   79.19
   9   5   1   12.40   24.30
   9   5   1   42.60   27.70
   9   5   1   27.10   21.50
  -9  -5  -1   28.90   45.40
  -9   5   1  170.68   55.19
  -9  -5  -1   47.70   27.60
  -9  -5  -1   13.20   26.50
  -9   5   1  192.58   53.49
  -9  -5  -1   34.10   31.20
  -9   5   1   98.59   39.30
  -9   5   1  178.98   46.10
  -9  -5  -1   73.29   33.70
  -9  -5  -1   60.89   30.40
   9   6   1   19.90   19.90
   9   6   1   18.60   18.90
   9   6   1    1.50   14.20
   9  -6  -1   -4.40   26.30
   9   6   1    5.10   20.10
  -9  -6  -1   17.40   23.20
  -9  -6  -1   11.00   24.70
  -9  -6  -1  -10.00   14.30
  -9   6   1   -0.70   18.30
  -9   6   1    6.80   22.00
  -9  -6  -1   -3.30   33.80
  -9  -6  -1    9.80   19.10
  -9   6   1   -0.60   25.00
   9   7   1   44.50   40.30
   9   7   1   37.80   29.50
   9   7   1  100.39   40.50
   9  -7  -1   32.90   61.59
   9   7   1   64.29   31.60
  -9  -7  -1   49.30   42.00
  -9   7   1   23.20   27.40
  -9   7   1   35.40   31.40
  -9   7   1    8.20   23.60
  -9  -7  -1   10.30   23.20
  -9  -7  -1   50.29   31.90
  -9  -7  -1   12.50   25.60
   9   8   1  106.29   46.30
   9  -8  -1   29.50   67.39
   9   8   1   16.30   38.90
   9   8   1   43.80   37.00
  -9   8   1    0.40   34.00
  -9   8   1   20.40   30.40
  -9  -8  -1   19.00   37.80
  -9  -8  -1    3.30   28.10
  -9  -8  -1   34.30   31.70
  10   8  -1  -26.90   25.40
  10   8  -1   36.20   37.60
  10   8  -1   35.30   32.20
 -10  -8   1   28.90   45.30
 -10  -8   1    5.00   22.10
 -10  -8   1    1.70   33.40
 -10  -8   1   36.50   35.50
  10   7  -1   23.00   29.80
  10  -7   1   19.80   65.39
  10   7  -1  -13.00   20.50
  10   7  -1   18.40   25.50
  10   7  -1   54.19   32.70
 -10  -7   1   17.50   32.90
 -10   7  -1  -14.70   23.10
 -10  -7   1    0.40   22.60
 -10  -7   1   10.80   23.80
 -10   7  -1    2.40   39.00
 -10   7  -1   29.00   30.10
 -10  -7   1   22.10   36.90
 -10  -7   1   36.00   37.10
  10  -6   1   21.10   55.59
  10   6  -1   11.60   21.50
  10   6  -1   -0.90   23.60
  10   6  -1    4.90   21.00
  10   6  -1   -4.70   17.70
 -10   6  -1   13.50   30.20
 -10  -6   1   21.50   27.10
 -10   6  -1    6.40   25.60
 -10  -6   1    1.30   26.10
 -10   6  -1   -3.90   27.70
 -10   6  -1    7.90   20.80
 -10  -6   1   -4.30   37.80
 -10  -6   1  -15.10   20.60
 -10  -6   1   -4.00   21.30
 -10  -6   1   -4.40   20.00
  10  -5   1   -2.00   42.20
  10   5  -1    2.40   14.80
  10   5  -1   22.60   21.00
  10   5  -1   12.70   20.60
  10   5  -1    6.20   20.40
  10   5  -1   -3.60   17.50
 -10  -5   1   41.30   28.00
 -10  -5   1    3.10   37.10
 -10   5  -1   34.70   33.00
 -10  -5   1  -11.60   22.40
 -10   5  -1   52.39   31.30
 -10   5  -1   19.30   24.10
 -10   5  -1   40.10   27.20
 -10  -5   1    5.00   24.40
 -10  -5   1    9.20   22.90
 -10  -5   1   28.50   25.30
  10  -4   1   97.69   59.69
  10   4  -1  125.29   38.60
  10   4  -1  122.19   43.90
  10   4  -1  165.98   54.69
  10   4  -1  202.98   49.40
 -10   4  -1   41.20   31.20
 -10  -4   1  179.68   53.49
 -10  -4   1  151.58   58.09
 -10  -4   1  203.58   52.79
 -10  -4   1  118.39   42.20
 -10  -4   1  166.18   46.30
 -10  -4   1  229.58   54.89
  10   3  -1   91.29   38.80
  10   3  -1  104.79   35.00
  10   3  -1  119.29   42.50
  10  -3   1   59.29   48.00
  10   3  -1  128.99   49.50
 -10   3  -1   62.79   31.40
 -10  -3   1  149.39   43.50
 -10  -3   1  123.49   43.80
 -10   3  -1   89.69   36.70
 -10  -3   1  145.99   44.10
 -10   3  -1   55.59   30.90
 -10  -3   1  119.69   46.80
 -10  -3   1  129.49   39.80
 -10   3  -1   55.99   35.50
 -10  -3   1  127.39   41.60
 -10  -3   1  112.69   43.70
  10   2  -1   12.10   16.50
  10   2  -1    5.20   24.40
  10  -2   1   50.89   40.60
 -10  -2   1   10.80   20.40
 -10  -2   1  -10.40   18.50
 -10  -2   1   18.10   22.20
 -10  -2   1    4.70   12.50
 -10  -2   1   16.50   19.00
 -10   2  -1   69.49   35.90
 -10  -2   1   -5.80    9.90
 -10  -2   1    0.90   22.60
 -10   2  -1   41.10   25.40
 -10   2  -1   73.19   32.10
 -10   2  -1   59.59   30.20
  10  -1   1  183.98   76.99
 -10   1  -1  169.78   54.39
 -10   1  -1  203.38   56.39
 -10   1  -1  320.67   62.19
 -10   1  -1  265.87   57.99
  10   0   1   91.19   53.09
  10   0  -1  211.18   55.59
  10   0  -1  304.17   81.59
 -10   0   1  248.28   55.69
 -10   0   1  244.18   60.59
 -10   0  -1  117.19   44.20
 -10   0   1  149.29   38.10
 -10   0   1  218.98   60.99
 -10   0  -1  120.49   46.70
 -10   0  -1  113.69   41.10
 -10   0   1  218.68   51.19
 -10   0  -1  139.19   60.39
 -10   0  -1  194.08   45.80
  10   1   1  216.48   75.69
 -10  -1  -1  247.98   55.39
 -10  -1  -1  266.17   64.29
 -10  -1  -1  257.57   57.09
 -10  -1  -1  246.78   79.69
 -10  -1  -1  245.78   65.09
  10   2   1   50.79   40.90
  10   2   1   47.90   23.60
  10   2   1   52.89   28.50
  10  -2  -1   -3.40   17.30
 -10  -2  -1   65.89   30.70
 -10  -2  -1   91.59   29.70
 -10  -2  -1   79.09   31.80
 -10   2   1   35.90   23.70
 -10  -2  -1   74.49   34.80
 -10   2   1   30.80   21.00
 -10  -2  -1   74.09   45.90
 -10   2   1   25.30   18.90
 -10   2   1   33.90   24.50
 -10  -2  -1   58.09   31.30
  10  -3  -1   67.49   47.70
  10   3   1   84.49   34.10
  10   3   1   68.69   29.70
  10   3   1   81.69   37.30
  10   3   1   61.99   29.10
  10   3   1   71.09   50.59
  10   3   1   93.09   42.60
  10   3   1   56.39   26.50
  10   3   1   69.89   45.60
 -10  -3  -1   90.29   42.90
 -10  -3  -1  119.89   36.70
 -10  -3  -1   83.49   47.50
 -10  -3  -1   59.99   30.20
 -10   3   1  143.99   43.70
 -10  -3  -1   61.59   46.50
 -10   3   1  123.29   45.80
 -10  -3  -1   56.49   30.80
 -10  -3  -1   53.79   29.50
 -10  -3  -1  122.09   41.40
 -10   3   1  123.39   38.50
 -10   3   1  155.78   43.90
  10  -4  -1  166.98   72.99
  10   4   1   20.40   18.90
  10   4   1   29.40   20.80
  10   4   1   38.60   29.70
  10   4   1   35.00   46.20
  10   4   1   50.69   23.80
  10   4   1    9.60   18.30
 -10   4   1  197.98   49.30
 -10  -4  -1   53.79   28.00
 -10  -4  -1   42.30   32.70
 -10  -4  -1   54.79   36.70
 -10   4   1  168.58   47.20
 -10  -4  -1   76.39   30.80
 -10   4   1  213.18   59.69
 -10  -4  -1   19.00   41.40
 -10   4   1  144.39   46.00
 -10  -4  -1   40.30   30.20
 -10  -4  -1   74.09   34.80
  10   5   1   29.80   24.80
  10   5   1   53.69   28.70
  10   5   1   -0.20   23.40
  10   5   1   43.20   28.00
  10   5   1   29.50   41.40
  10  -5  -1   47.90   49.50
  10   5   1    2.20   21.90
 -10  -5  -1   39.50   30.70
 -10   5   1   17.60   29.70
 -10  -5  -1   12.90   27.40
 -10   5   1   -3.00   23.60
 -10  -5  -1   25.30   32.70
 -10  -5  -1   10.80   24.70
 -10  -5  -1    8.10   17.80
 -10   5   1   28.70   28.10
 -10   5   1   -1.20   16.90
 -10  -5  -1   -3.10   23.00
  10   6   1    6.00   21.30
  10   6   1   -9.50   19.90
  10  -6  -1   -6.10   45.90
  10   6   1   -3.00   18.50
  10   6   1   13.70   21.00
 -10   6   1   -3.20   20.10
 -10  -6  -1   10.10   21.80
 -10  -6  -1    7.00   29.40
 -10   6   1   -8.60   27.10
 -10   6   1   -0.70   20.50
 -10  -6  -1  -19.90   22.30
 -10  -6  -1   -0.10   30.80
 -10  -6  -1   -3.30   17.40
  10   7   1   -0.70   24.60
  10   7   1    0.50   19.30
  10   7   1   -0.10   32.00
  10  -7  -1   25.70   46.00
  10   7   1   17.00   27.70
 -10   7   1    8.60   25.30
 -10  -7  -1   11.20   32.10
 -10  -7  -1   16.30   36.90
 -10   7   1   -1.60   33.20
 -10  -7  -1    8.20   32.40
 -10  -7  -1  -11.30   17.30
 -10   7   1  -11.90   21.90
 -10   8   1    5.40   27.50
 -10   8   1   25.70   49.00
  11   7  -1   -9.00   16.50
  11   7  -1  -15.30   28.60
  11   7  -1   16.10   22.50
 -11  -7   1   12.00   26.30
 -11   7  -1   26.60   39.10
 -11   7  -1   -4.10   29.30
 -11  -7   1   -2.80   20.30
 -11  -7   1   -8.90   32.70
  11  -6   1    8.50   57.79
  11   6  -1  -10.60   18.60
  11   6  -1   12.10   30.90
  11   6  -1    4.10   25.50
  11   6  -1  -13.40   13.50
 -11   6  -1   15.50   25.50
 -11   6  -1   -5.20   23.00
 -11  -6   1   19.60   39.20
 -11   6  -1   24.00   34.90
 -11   6  -1  -14.10   29.20
 -11  -6   1    9.40   28.40
 -11  -6   1    5.40   29.00
 -11  -6   1   -1.10   19.60
 -11  -6   1   22.60   31.30
  11   5  -1   -4.50   24.20
  11   5  -1    3.00   21.20
  11   5  -1   18.80   26.50
  11  -5   1   38.40   56.69
  11   5  -1    0.90   21.00
 -11  -5   1   23.80   34.30
 -11  -5   1   14.40   27.80
 -11  -5   1   12.70   26.50
 -11   5  -1    3.70   17.40
 -11   5  -1   48.70   38.70
 -11  -5   1   -1.20   24.70
 -11  -5   1  -20.90   22.40
 -11   5  -1   18.80   28.10
 -11   5  -1   17.80   32.10
  11   4  -1    7.40   20.10
  11   4  -1   22.30   23.60
  11   4  -1    1.40   21.30
  11   4  -1    5.60   19.40
  11  -4   1   12.50   32.20
 -11  -4   1    3.50   20.80
 -11   4  -1   33.30   29.30
 -11  -4   1    6.80   22.10
 -11  -4   1   12.80   25.40
 -11   4  -1   28.90   21.00
 -11   4  -1   17.10   24.30
 -11  -4   1   -8.80   22.30
 -11  -4   1   23.10   27.50
 -11   4  -1   14.10   28.50
 -11  -4   1   17.00   23.50
  11   3  -1  102.29   41.70
  11   3  -1  121.59   46.60
  11  -3   1   17.40   52.89
  11   3  -1  146.49   41.80
 -11  -3   1   74.09   36.80
 -11   3  -1   69.89   42.70
 -11  -3   1   58.99   35.10
 -11  -3   1   63.29   34.20
 -11   3  -1   70.79   36.70
 -11  -3   1   83.99   41.10
 -11  -3   1  115.39   38.70
 -11   3  -1   75.09   31.80
 -11   3  -1   99.89   35.30
  11   2  -1   25.90   22.80
  11   2  -1   39.00   31.70
  11  -2   1   -5.00   22.90
 -11  -2   1   54.79   33.70
 -11  -2   1   47.50   24.70
 -11   2  -1   18.00   26.40
 -11   2  -1    3.30   19.20
 -11   2  -1   19.50   22.80
 -11  -2   1   48.50   28.80
 -11  -2   1   34.20   31.90
 -11  -2   1   58.29   30.00
 -11   2  -1    8.40   22.80
  11   1  -1  118.49   55.29
  11   1  -1  163.48   50.19
  11  -1   1  111.29   64.29
 -11   1  -1   86.29   34.80
 -11   1  -1  171.98   48.90
 -11   1  -1  156.38   53.09
 -11   1  -1   73.09   36.60
 -11  -1   1   85.59   33.00
 -11  -1   1  113.89   39.60
 -11  -1   1  152.98   44.60
 -11  -1   1  119.89   47.60
 -11  -1   1  134.09   49.99
  11   0  -1   71.39   46.70
  11   0  -1   76.79   35.20
  11   0   1   72.29   45.00
 -11   0   1   55.59   31.60
 -11   0  -1  158.48   42.90
 -11   0  -1  134.49   51.99
 -11   0   1   58.29   32.00
 -11   0   1   40.20   32.40
 -11   0  -1  102.89   43.80
 -11   0   1   60.19   33.50
 -11   0  -1  114.59   38.20
  11   1   1   65.39   42.60
  11  -1  -1   59.79   43.90
  11   1   1  207.18   56.59
 -11  -1  -1  155.58   44.50
 -11  -1  -1  149.59   56.09
 -11   1   1  113.99   42.50
 -11   1   1   70.79   37.10
 -11  -1  -1   98.09   42.40
 -11  -1  -1  140.29   42.70
 -11  -1  -1   95.29   50.99
 -11   1   1  158.88   52.79
 -11   1   1  120.79   40.70
  11   2   1   13.60   29.30
  11  -2  -1   22.90   39.10
  11   2   1   -0.30   20.90
  11   2   1   10.40   17.50
 -11   2   1   56.99   31.30
 -11   2   1   43.10   31.60
 -11  -2  -1   20.70   22.50
 -11  -2  -1    0.50   20.80
 -11   2   1   10.90   22.80
 -11   2   1   18.90   20.50
 -11  -2  -1   -1.90   22.30
 -11  -2  -1   17.60   24.10
 -11  -2  -1  -11.20   19.80
  11   3   1   88.09   32.40
  11   3   1  120.19   48.10
  11   3   1  100.59   35.00
  11  -3  -1   72.89   53.89
  11   3   1   59.69   35.10
  11   3   1   78.49   53.69
  11   3   1  105.89   38.00
 -11   3   1   76.79   38.60
 -11   3   1   59.19   31.80
 -11  -3  -1   66.29   33.60
 -11  -3  -1   59.69   46.50
 -11  -3  -1   88.09   37.50
 -11   3   1   70.19   31.60
 -11   3   1   82.59   34.20
 -11  -3  -1   73.49   41.80
 -11  -3  -1   94.09   42.90
 -11  -3  -1   76.39   36.70
  11   4   1   12.80   21.80
  11   4   1   24.20   23.90
  11  -4  -1   -2.20   23.80
  11   4   1   -6.30   14.40
  11   4   1    6.80   19.00
  11   4   1   11.30   24.60
  11   4   1   12.40   21.00
 -11   4   1   11.50   21.20
 -11  -4  -1  -10.90   19.70
 -11   4   1    9.00   18.50
 -11  -4  -1   28.30   25.30
 -11  -4  -1   42.70   32.10
 -11  -4  -1   26.00   24.30
 -11   4   1   28.80   26.70
 -11   4   1   11.60   22.40
 -11  -4  -1   22.40   31.60
 -11  -4  -1   53.59   32.70
  11   5   1   24.40   23.00
  11   5   1   14.30   25.40
  11   5   1   44.70   30.00
  11  -5  -1   -9.90   46.50
  11   5   1   39.30   34.50
  11   5   1   27.00   26.90
 -11  -5  -1   13.50   29.40
 -11  -5  -1   37.40   35.30
 -11   5   1   10.20   23.80
 -11   5   1   17.20   32.30
 -11  -5  -1   37.30   32.30
 -11   5   1   -0.70   18.20
 -11   5   1    9.50   22.30
 -11  -5  -1   46.20   50.09
 -11  -5  -1   26.90   34.10
  11   6   1   15.00   28.20
  11   6   1   11.70   31.00
  11   6   1   10.60   28.50
  11  -6  -1  -15.20   32.40
  11   6   1  -11.00   47.80
  11   6   1   -2.00   23.70
 -11   6   1  -17.60   13.30
 -11  -6  -1   28.50   33.10
 -11  -6  -1   13.20   34.40
 -11  -6  -1   44.30   34.70
 -11   6   1   13.30   26.90
 -11  -6  -1   15.30   30.80
 -11   6   1   -0.30   23.90
  11   7   1    4.10   23.60
  11   7   1    2.20   22.50
  11   7   1   -2.40   26.80
  11   7   1    9.10   28.80
  11   7   1   -6.80   28.70
 -11  -7  -1    7.60   27.00
 -11  -7  -1   14.50   25.70
 -11   7   1   33.40   47.40
 -11  -7  -1   -5.90   21.60
 -11  -7  -1   11.70   33.50
 -11   7   1  -13.40   21.70
  12   7  -1   18.70   25.50
  12   7  -1   16.20   31.80
 -12  -7   1   11.10   38.40
 -12  -7   1    3.30   25.60
  12   6  -1   11.40   25.00
  12   6  -1   23.50   36.90
  12   6  -1   13.80   34.50
  12   6  -1   12.80   24.20
  12   6  -1   14.50   27.30
 -12  -6   1   38.10   40.30
 -12  -6   1   18.40   34.20
 -12  -6   1   90.69   51.09
 -12  -6   1   30.70   29.70
 -12  -6   1   27.00   43.60
 -12   6  -1    7.50   29.20
 -12   6  -1  -10.00   31.30
 -12   6  -1  -14.90   35.90
 -12   6  -1  -19.10   34.70
  12   5  -1   28.90   29.90
  12   5  -1   20.90   22.80
  12   5  -1   24.00   21.80
  12   5  -1   19.60   24.80
  12  -5   1    4.30   40.70
  12   5  -1   36.70   37.60
 -12   5  -1    4.20   25.10
 -12  -5   1   46.00   41.20
 -12   5  -1  -15.60   28.00
 -12   5  -1    6.60   25.30
 -12  -5   1   33.40   31.50
 -12  -5   1   28.70   27.00
 -12  -5   1    7.00   28.50
 -12  -5   1   49.80   34.60
 -12   5  -1   -6.10   28.50
  12   4  -1    4.30   25.60
  12   4  -1   -2.50   24.00
  12   4  -1   -5.00   16.60
  12   4  -1    0.80   19.70
  12  -4   1   -9.90   51.59
  12   4  -1   10.90   21.00
 -12  -4   1   13.60   31.40
 -12   4  -1   -3.60   20.30
 -12   4  -1   -2.60   22.80
 -12  -4   1    8.60   23.90
 -12  -4   1   -6.50   27.50
 -12  -4   1   18.10   27.60
 -12   4  -1    8.00   19.50
 -12   4  -1   14.80   22.00
 -12  -4   1   11.90   25.00
  12   3  -1  123.79   46.80
  12   3  -1  146.09   54.39
  12   3  -1  127.39   42.20
  12  -3   1    3.30   31.10
 -12  -3   1  113.99   45.50
 -12  -3   1  140.49   52.69
 -12  -3   1  138.79   44.20
 -12  -3   1  104.79   43.80
 -12  -3   1   66.49   42.40
  12   2  -1   -2.90   33.00
  12  -2   1  -15.90   27.80
  12   2  -1   18.80   29.20
 -12   2  -1    7.20   18.10
 -12   2  -1    3.10   27.20
 -12  -2   1   11.60   26.60
 -12  -2   1   19.90   22.50
 -12   2  -1  -11.80   19.10
 -12  -2   1   -7.10   22.50
 -12   2  -1   16.30   27.80
 -12  -2   1   15.70   23.30
 -12  -2   1   20.20   24.50
  12   1  -1  181.88   65.49
  12  -1   1   17.90   41.20
  12   1  -1  153.78   51.09
 -12  -1   1  139.29   53.99
 -12  -1   1  148.09   50.69
 -12  -1   1  145.59   47.30
 -12  -1   1  148.89   46.20
  12   0  -1  162.68   71.99
  12   0  -1  108.19   43.70
 -12   0   1  173.68   59.69
 -12   0   1  135.69   50.69
 -12   0   1  154.48   50.79
 -12   0   1  131.19   45.90
  12  -1  -1  147.09   50.79
  12  -1  -1  217.08   86.09
 -12   1   1  143.49   44.60
 -12  -1  -1   18.30   33.30
 -12   1   1  124.59   47.20
 -12   1   1  154.18   53.49
 -12   1   1  189.78   51.79
  12  -2  -1   55.19   43.70
  12   2   1   11.40   18.50
  12   2   1   16.20   19.70
  12   2   1    7.90   36.40
 -12  -2  -1  -18.90   15.50
 -12  -2  -1    0.20   16.40
 -12  -2  -1   -5.60   25.50
 -12   2   1   29.30   29.30
 -12   2   1   11.20   23.70
 -12   2   1   11.10   18.10
 -12  -2  -1  -11.00   34.20
 -12   2   1   16.90   23.60
 -12  -2  -1   -0.40   15.50
  12   3   1   10.90   24.10
  12   3   1    9.40   39.70
  12   3   1    8.40   20.90
  12   3   1   -2.90   19.00
  12   3   1    0.40   24.80
  12  -3  -1   84.79   62.99
 -12  -3  -1    1.10   28.30
 -12   3   1   82.89   35.60
 -12  -3  -1   44.60   54.79
 -12   3   1  117.89   45.20
 -12   3   1   93.89   45.20
 -12   3   1   78.49   34.80
 -12  -3  -1   20.20   25.60
 -12  -3  -1   -4.40   22.90
 -12  -3  -1  -19.50   18.80
  12   4   1    7.10   20.30
  12   4   1   -6.80   18.40
  12  -4  -1   -7.60   29.80
  12   4   1    9.20   26.60
  12   4   1    5.00   20.00
 -12   4   1   -6.40   16.40
 -12  -4  -1    1.20   21.30
 -12  -4  -1   -4.80   26.60
 -12   4   1  -13.70   26.20
 -12  -4  -1   12.70   27.50
 -12   4   1   -2.70   15.90
 -12  -4  -1   17.50   32.20
 -12   4   1   15.00   24.20
  12   5   1   -9.20   21.30
  12   5   1   19.20   22.10
  12  -5  -1    0.60   49.80
  12   5   1   -1.10   16.30
 -12  -5  -1    7.00   24.40
 -12   5   1   26.00   29.70
 -12   5   1   15.90   25.60
 -12   5   1   11.90   25.70
 -12   5   1   -2.20   22.70
 -12  -5  -1    3.60   19.30
 -12  -5  -1  -30.20   19.60
  12   6   1    9.90   29.60
  12   6   1   40.10   37.40
  12   6   1    9.20   27.90
 -12  -6  -1   -5.60   33.10
 -12   6   1   15.70   30.10
 -12  -6  -1   -8.00   20.40
 -12  -6  -1    2.40   29.60
 -12   6   1   13.30   34.40
 -12   6   1   18.80   39.40
  13   6  -1   27.00   38.30
  13   6  -1   19.00   31.70
  13   6  -1   52.19   35.90
 -13  -6   1   33.30   35.80
 -13  -6   1   10.30   38.50
 -13  -6   1   43.40   63.89
  13   5  -1    6.30   18.90
  13   5  -1  119.69   58.89
  13   5  -1   42.10   30.10
  13   5  -1   26.20   24.20
 -13  -5   1   96.19   44.90
 -13  -5   1   67.09   53.19
 -13   5  -1   31.50   46.00
 -13  -5   1   60.39   39.70
 -13  -5   1   87.89   39.90
 -13   5  -1  -11.80   24.20
  13   4  -1   70.09   34.10
  13   4  -1   33.20   29.70
  13   4  -1   17.70   33.10
  13  -4   1   -8.60   37.50
  13   4  -1   56.49   34.60
  13   4  -1   29.70   35.20
 -13  -4   1   61.19   42.50
 -13  -4   1   47.80   45.00
 -13   4  -1    6.70   26.00
 -13  -4   1   46.10   41.20
 -13  -4   1   72.29   39.70
 -13   4  -1    9.50   28.70
 -13  -4   1   33.50   30.50
  13   3  -1   41.80   36.80
  13   3  -1   65.29   39.00
  13  -3   1   23.90   52.19
  13   3  -1   42.20   28.70
 -13   3  -1   -0.90   22.60
 -13  -3   1   30.80   37.70
 -13  -3   1   36.90   33.90
 -13   3  -1   -4.70   23.60
 -13  -3   1   76.89   42.70
 -13  -3   1   66.89   46.00
  13  -2   1   74.09   51.39
  13   2  -1   73.69   38.20
  13   2  -1   38.20   33.20
  13   2  -1   25.40   45.30
 -13   2  -1  146.89   55.89
 -13  -2   1   33.00   26.80
 -13   2  -1   86.79   40.40
 -13  -2   1   37.70   35.60
 -13  -2   1   83.39   44.60
 -13  -2   1   48.20   37.00
  13   1  -1  253.57   72.89
  13   1  -1  228.48   81.39
 -13  -1   1  286.17   72.19
 -13  -1   1  200.78   70.29
 -13  -1   1  210.78   62.39
 -13  -1   1  206.18   66.49
  13   0  -1   65.29   55.69
  13   0  -1   56.69   32.60
  13   0   1   37.60   52.19
  13   0   1    2.10   17.50
 -13   0  -1   11.40   20.60
 -13   0   1   37.00   32.40
 -13   0   1   30.60   30.70
 -13   0   1   17.40   26.00
 -13   0  -1    0.30   18.40
 -13   0   1   55.09   36.40
  13  -1  -1  287.47  102.59
  13  -1  -1  283.97   71.89
 -13   1   1  153.78   54.69
 -13   1   1  201.78   63.79
 -13   1   1  211.08   62.99
 -13   1   1  194.88   63.99
  13  -2  -1   54.99   46.10
  13  -2  -1   76.59   39.40
  13   2   1   94.19   54.39
  13   2   1   98.59   42.70
 -13   2   1   11.90   23.00
 -13  -2  -1   98.49   46.70
 -13   2   1   57.19   33.50
 -13  -2  -1  160.48   55.79
 -13   2   1   54.59   34.10
 -13  -2  -1   73.49   49.99
 -13   2   1   82.49   45.00
  13  -3  -1   32.20   49.50
  13   3   1   11.30   29.60
  13   3   1   -0.70   19.00
 -13   3   1   33.70   26.50
 -13  -3  -1  -12.90   24.60
 -13  -3  -1   14.20   28.40
 -13   3   1   15.20   26.40
 -13   3   1   26.10   30.80
 -13   3   1   23.90   24.90
  13   4   1    9.10   31.10
  13  -4  -1   64.49   68.89
  13   4   1   22.20   28.50
 -13   4   1   29.90   34.00
 -13   4   1   21.60   24.50
 -13  -4  -1   -2.50   22.60
 -13   4   1   37.20   35.40
 -13  -4  -1   -9.40   28.30
 -13   4   1   39.40   28.70
 -13   5   1   60.69   49.30
 -13   5   1    5.50   24.80
 -13   5   1   35.80   30.10
 -13   5   1   26.00   33.90
 -13   6   1  -22.60   30.50
 -13   6   1   52.99   50.09
  14   5  -1    1.00   19.80
  14   5  -1   64.69   46.70
 -14  -5   1   15.60   44.00
 -14  -5   1    0.90   26.20
  14   4  -1   16.50   29.80
  14   4  -1   -2.70   29.50
  14   4  -1    2.60   28.10
  14   4  -1   23.50   29.60
 -14   4  -1    2.50   19.30
 -14  -4   1   22.40   39.80
 -14   4  -1   36.60   48.90
 -14  -4   1   -4.50   28.30
 -14  -4   1  -22.20   32.60
 -14  -4   1    4.30   32.70
  14   3  -1    2.90   17.90
  14   3  -1   22.80   23.70
  14   3  -1   -6.40   18.70
  14   3  -1   -4.70   28.90
 -14  -3   1   -6.90   20.40
 -14  -3   1   33.90   40.40
 -14   3  -1    7.20   26.50
 -14  -3   1    0.70   22.90
 -14  -3   1    1.70   27.70
 -14   3  -1    0.90   29.00
  14   2  -1   59.49   32.30
  14   2  -1  204.98   66.39
  14  -2   1    7.70   48.20
  14   2  -1   97.59   50.59
 -14  -2   1  125.69   53.39
 -14  -2   1  114.69   60.79
 -14   2  -1   14.40   38.20
 -14  -2   1   64.29   46.00
 -14  -2   1   97.29   44.70
 -14   2  -1   -3.50   28.20
  14   1  -1   25.40   40.90
  14  -1   1    0.10   32.30
  14   1  -1   35.60   33.70
 -14  -1   1   24.60   31.40
 -14   1  -1   24.70   31.30
 -14  -1   1   44.50   39.50
 -14  -1   1   78.49   45.10
 -14  -1   1   61.49   40.40
 -14   1  -1   30.10   36.90
  14   0  -1  -29.70   39.20
  14   0  -1   -0.30   25.60
  14   0   1    8.50   48.40
  14   0   1   21.50   24.30
 -14   0   1   -0.60   26.60
 -14   0   1   -0.50   22.40
 -14   0   1  -21.20   25.20
 -14   0  -1   31.00   30.60
 -14   0   1   -1.20   27.40
 -14   0  -1   24.00   29.90
  14   1   1   -7.70   29.90
  14   1   1    0.40   26.30
  14  -1  -1   58.79   38.50
  14  -1  -1   44.00   45.90
 -14   1   1   29.10   28.40
 -14   1   1  115.39   49.60
 -14  -1  -1   -9.90   30.90
 -14  -1  -1   18.40   25.70
 -14   1   1   72.69   37.80
 -14   1   1   24.10   27.00
  14  -2  -1   43.30   34.30
  14   2   1   20.00   47.10
  14   2   1   20.00   33.00
  14  -2  -1  101.59   64.09
 -14   2   1   60.29   37.80
 -14   2   1   91.99   44.20
 -14  -2  -1   35.00   37.80
 -14  -2  -1   64.79   45.70
 -14   2   1   47.40   34.70
 -14   2   1   65.19   48.00
  14  -3  -1   32.20   31.90
  14   3   1   15.40   38.10
  14  -3  -1   -0.50   34.20
  14   3   1   37.50   32.60
 -14   3   1  -13.40   26.70
 -14  -3  -1   11.60   26.40
 -14  -3  -1   45.70   44.60
 -14   3   1   17.20   30.50
 -14   3   1   22.20   37.80
 -14   3   1    6.10   21.10
  14   4   1   42.20   51.79
 -14   4   1   -7.70   19.70
 -14   4   1  -15.70   31.70
 -14   4   1   14.40   26.40
 -14   4   1   32.50   35.70
 -14   5   1   15.30   24.20
 -14   5   1   20.00   32.00
 -14   5   1    6.00   30.10
  15   4  -1   20.60   31.40
  15   4  -1   23.80   41.30
  15   4  -1   14.50   38.60
 -15  -4   1  -22.30   36.20
 -15  -4   1   27.40   43.20
 -15  -4   1   22.70   37.60
  15   3  -1    8.10   29.70
  15   3  -1    6.70   26.30
  15   3  -1    3.60   31.30
  15   3  -1   21.10   41.90
 -15   3  -1   -2.80   36.50
 -15  -3   1   15.30   29.80
 -15  -3   1   -0.70   33.00
 -15   3  -1    2.50   33.30
 -15  -3   1  -26.80   31.20
 -15  -3   1   43.10   45.90
  15   2  -1  -10.40   21.60
  15   2  -1  -10.70   25.50
  15   2  -1    0.90   24.80
 -15   2  -1   17.30   36.40
 -15  -2   1   10.00   28.40
 -15  -2   1   -1.10   35.40
 -15  -2   1   -0.50   36.00
 -15   2  -1   41.50   40.30
 -15  -2   1  -10.40   20.20
  15   1  -1   -4.00   20.70
  15  -1   1    6.00   33.50
  15   1  -1   -3.10   33.50
 -15  -1   1    7.00   24.40
 -15  -1   1  -11.50   30.90
 -15   1  -1  -11.90   31.60
 -15   1  -1    1.90   24.50
 -15  -1   1   -0.60   32.00
 -15  -1   1    8.70   35.00
  15   0  -1    7.00   25.90
  15   0   1   13.30   56.49
  15   0   1   48.60   35.80
  15   0  -1  -11.20   49.40
 -15   0  -1   19.10   33.20
 -15   0  -1   -0.90   25.80
 -15   0   1    8.10   33.20
 -15   0   1   45.70   40.30
 -15   0   1    4.20   24.40
 -15   0   1   49.00   43.60
  15  -1  -1   23.40   30.20
  15  -1  -1    3.40   34.50
  15   1   1   15.90   37.30
  15   1   1   -8.50   36.70
 -15   1   1    7.40   31.50
 -15  -1  -1   -9.60   30.60
 -15   1   1   -0.60   23.20
 -15   1   1  -10.00   19.40
 -15   1   1    3.50   32.80
 -15  -1  -1   16.60   28.60
  15  -2  -1   -2.10   24.00
  15   2   1    3.80   35.80
  15   2   1   -3.20   25.20
 -15   2   1    1.10   34.40
 -15   2   1   13.20   26.40
 -15  -2  -1   15.60   33.90
 -15   2   1    0.40   22.50
 -15   2   1    9.60   27.80
 -15  -2  -1   -2.70   34.80
  15   3   1   22.60   37.50
  15   3   1   12.10   42.00
  15  -3  -1    6.80   24.00
 -15   3   1   26.90   39.50
 -15   3   1    2.30   24.70
 -15  -3  -1    3.90   37.00
 -15   3   1   -1.80   34.60
 -15   3   1    6.20   34.50
 -15  -3  -1   10.40   39.60
  15  -4  -1    7.70   33.00
 -15   4   1  -11.30   26.60
 -15   4   1    2.80   34.90
 -15   4   1   11.00   30.80
  16   2  -1    5.10   39.20
  16   2  -1   21.80   40.60
 -16  -2   1   29.70   43.50
 -16  -2   1   -6.60   37.40
  16   1  -1   53.49   42.90
 -16  -1   1   15.40   41.30
 -16  -1   1   21.50   41.00
  16   0  -1    5.80   24.30
 -16   0   1   -8.80   32.70
 -16   0   1  -10.80   20.50
  16  -1  -1  -14.20   20.60
 -16   1   1   11.40   27.10
 -16   1   1    2.30   26.60
  16  -2  -1   27.70   37.10
 -16   2   1   -2.10   28.40
 -16   2   1  -16.50   21.10
   0  10  -2   38.40   33.60
   0  10  -2   41.40   37.30
   0  10  -2   13.30   31.20
   0 -10   2    1.60   17.40
   0 -10   2   -5.70   33.60
   0  -9   2   17.30   18.80
   0   9  -2    2.70   16.90
   0  -9   2   -1.60   11.20
   0  -9   2   38.20   35.10
   0   9  -2   20.70   22.30
   0   9  -2    2.60   18.90
   0   9  -2   18.30   21.60
   0   8  -2   14.40   21.20
   0  -8   2   24.00   20.10
   0  -8   2   41.50   33.30
   0   8  -2   -8.40   10.50
   0   8  -2   13.20   19.10
   0  -8   2   12.00   22.30
   0   8  -2   28.20   27.20
   0   7  -2    1.40   13.20
   0   7  -2   17.00   15.30
   0  -7   2    7.40   23.50
   0   7  -2   -4.20    9.80
   0   7  -2   13.20   18.10
   0  -7   2   -6.10   17.90
   0  -7   2   19.50   14.90
   0   6  -2   82.09   34.70
   0   6  -2  189.88   43.30
   0   6  -2  182.58   43.80
   0  -6   2  156.18   38.10
   0  -6   2  159.48   67.99
   0   6  -2  203.98   41.50
   0  -6   2  145.69   42.50
   0  -5   2  136.59   33.80
   0   5  -2  125.59   28.50
   0  -5   2  154.28   42.90
   0   5  -2  149.49   34.50
   0   5  -2  153.38   33.80
   0   5  -2  110.49   36.40
   0  -5   2  156.28   59.89
   0   5  -2  171.38   37.90
   0  -5   2  127.99   37.80
   0   4  -2   95.09   22.80
   0   4  -2   94.49   23.20
   0  -4   2   96.89   24.30
   0   4  -2   92.49   24.30
   0  -4   2  132.99   47.50
   0   4  -2   74.69   26.80
   0   4  -2  118.69   27.60
   0  -4   2  121.19   32.90
   0  -3   2 1291.57  155.78
   0  -3   2 1212.28  130.59
   0  -3   2 1237.58  138.39
   0  -3   2 1319.67  138.79
   0   3  -2 1257.87  137.69
   0   3  -2 1244.18  131.69
   0   3  -2 1296.37  132.79
   0   3  -2 1391.76  133.29
   0   3  -2 1195.58  130.49
   0   2  -2  460.75   55.19
   0   2  -2  555.24   60.89
   0   2  -2  534.05   55.89
   0  -2   2  547.45   60.99
   0  -2   2  486.65   59.89
   0   2  -2  508.15   57.29
   0  -2   2  466.15   70.29
   0  -2   2  471.05   54.39
   0  -1   2  966.50  106.49
   0   1  -2  991.10  101.59
   0   1  -2 1149.48  106.79
   0   1  -2 1047.10  107.79
   0  -1   2  973.40  114.59
   0   1  -2 1034.50  105.59
   0  -1   2 1058.89  108.29
   0   0  -2  239.48   31.50
   0   0   2  213.28   22.30
   0   1   2  984.00  102.39
   0   1   2  989.50   99.59
   0  -1  -2  929.01  106.69
   0  -1  -2 1022.30  102.19
   0  -1  -2  990.80  109.79
   0   2   2  537.35   58.09
   0  -2  -2  462.95   59.29
   0   2   2  474.45   57.09
   0   2   2  493.55   60.59
   0  -2  -2  512.95   57.89
   0  -2  -2  504.45   72.09
   0  -2  -2  541.15   67.99
   0   2   2  529.25   57.89
   0  -3  -2 1180.28  142.29
   0   3   2 1284.77  130.99
   0  -3  -2 1077.29  131.89
   0   3   2 1355.66  131.69
   0  -3  -2 1279.57  152.88
   0   3   2 1139.99  133.49
   0  -3  -2 1274.47  130.89
   0   3   2 1258.37  130.89
   0  -4  -2  131.09   33.10
   0   4   2   72.89   23.40
   0   4   2  120.69   30.10
   0   4   2  118.59   28.00
   0  -4  -2  136.49   40.10
   0   4   2   56.49   20.90
   0   4   2  115.99   31.20
   0  -4  -2  124.79   29.10
   0  -4  -2  105.59   42.90
   0  -5  -2  163.68   40.80
   0  -5  -2  144.99   33.90
   0   5   2  134.79   38.10
   0   5   2   52.89   24.10
   0  -5  -2  119.89   51.89
   0  -5  -2  112.29   42.30
   0   5   2  150.48   34.60
   0   5   2  138.09   33.90
   0   5   2  121.29   33.50
   0  -6  -2  134.39   58.69
   0   6   2  176.68   45.50
   0  -6  -2  152.98   42.00
   0   6   2  171.88   43.30
   0   6   2  169.38   41.90
   0   6   2  131.89   37.30
   0   6   2   65.79   28.50
   0  -6  -2  123.89   48.60
   0  -6  -2  176.48   42.30
   0  -7  -2   -7.60   27.40
   0   7   2    6.90   16.70
   0   7   2    6.20   16.20
   0   7   2  -14.40   13.40
   0   7   2   -2.00    7.80
   0   7   2  -12.70   12.50
   0  -7  -2   13.00   19.20
   0  -7  -2   11.00   30.60
   0   8   2   22.90   24.20
   0   8   2   25.40   26.30
   0  -8  -2   14.10   19.50
   0   8   2   36.60   26.70
   0  -8  -2   21.60   33.50
   0   8   2    2.20   17.20
   0   9   2    1.60   19.70
   0   9   2    1.20   15.50
   0  -9  -2   -2.00   19.50
   0   9   2    7.20   16.40
   0   9   2    8.70   18.20
   0  -9  -2   -1.20   19.10
   0  10   2    1.50   18.40
   0 -10  -2   -0.10   31.70
   0  10   2   -8.70   29.80
   0 -10  -2    8.00   25.90
   0  10   2    6.60   29.20
   1  10  -2    5.30   22.20
   1  10  -2    5.80   28.50
   1  10  -2   -2.10   26.90
   1 -10   2    5.60   27.80
  -1  10  -2    5.00   25.60
  -1 -10   2  -10.20    7.60
  -1 -10   2    8.90   41.00
  -1  10  -2   20.30   34.50
  -1 -10   2    3.90   26.90
   1  -9   2   29.00   27.30
   1   9  -2    7.30   25.70
   1   9  -2   -2.30   19.00
   1   9  -2    6.60   18.50
   1  -9   2    1.90   18.20
   1   9  -2   -5.80   15.90
  -1   9  -2   16.50   19.80
  -1  -9   2    0.80   14.40
  -1   9  -2   -2.50   19.60
  -1   9  -2   -0.40   16.50
  -1  -9   2    5.10   23.20
  -1   9  -2   13.60   22.50
  -1  -9   2    4.70   30.40
   1  -8   2   88.09   31.30
   1  -8   2   39.90   25.90
   1   8  -2    1.90   19.80
   1   8  -2   -2.80   17.20
   1  -8   2   35.20   35.30
   1   8  -2   20.60   24.10
   1   8  -2    0.80   15.20
  -1   8  -2   26.80   26.70
  -1  -8   2   -6.80   13.40
  -1   8  -2   76.09   38.20
  -1  -8   2    9.40   19.50
  -1  -8   2   18.60   30.20
  -1   8  -2   88.29   38.70
  -1   8  -2   31.30   22.00
   1  -7   2   24.50   31.70
   1   7  -2  104.19   33.20
   1  -7   2   55.19   25.10
   1  -7   2    9.30   23.90
   1   7  -2   48.40   27.20
   1   7  -2   77.69   28.10
   1   7  -2   71.29   31.70
  -1  -7   2   18.20   38.50
  -1   7  -2    8.00   18.80
  -1  -7   2   95.99   32.40
  -1   7  -2   39.90   24.80
  -1  -7   2   39.30   26.70
  -1   7  -2   28.40   21.50
  -1   7  -2   14.80   21.70
   1   6  -2   42.90   23.60
   1   6  -2   37.40   20.30
   1  -6   2   48.30   40.70
   1  -6   2   88.09   28.00
   1   6  -2   22.20   16.40
   1  -6   2   70.99   30.60
   1   6  -2   45.40   21.40
  -1   6  -2   37.00   21.40
  -1   6  -2   23.00   18.70
  -1   6  -2   60.29   22.40
  -1  -6   2   36.70   19.70
  -1   6  -2   69.89   25.10
  -1  -6   2   19.10   32.90
  -1   6  -2   50.99   24.70
  -1  -6   2   12.80   15.20
   1  -5   2  271.77   63.69
   1   5  -2  419.26   59.59
   1   5  -2  404.46   64.59
   1  -5   2  272.07   79.29
   1   5  -2  431.66   60.69
   1  -5   2  236.48   52.89
   1   5  -2  437.76   59.29
   1  -5   2  197.78   43.90
   1   5  -2  314.47   41.60
  -1   5  -2  126.99   45.20
  -1   5  -2  215.08   44.50
  -1  -5   2  464.05  101.89
  -1   5  -2  228.18   43.60
  -1   5  -2  255.37   52.29
  -1  -5   2  455.45   62.29
  -1  -5   2  439.86   66.09
  -1  -5   2  403.46   68.19
  -1   5  -2  236.48   52.39
   1   4  -2   34.60   15.50
   1   4  -2   48.10   17.10
   1   4  -2   26.30   11.90
   1   4  -2   50.49   20.30
   1  -4   2   38.30   15.20
   1  -4   2   44.40   23.40
   1  -4   2    8.90   22.10
   1   4  -2   42.10   17.10
   1  -4   2   17.00   14.20
  -1  -4   2   53.29   31.40
  -1  -4   2   26.00   15.40
  -1   4  -2   40.70   18.00
  -1   4  -2   31.10   12.90
  -1  -4   2   34.40   16.20
  -1  -4   2   42.70   20.50
  -1   4  -2   39.10   16.90
  -1   4  -2   32.20   14.90
  -1   4  -2    7.30   12.00
   1   3  -2  360.56   47.50
   1   3  -2  402.66   48.10
   1   3  -2  345.57   46.30
   1   3  -2  424.86   51.99
   1   3  -2  435.46   48.70
  -1  -3   2  451.65   82.19
  -1  -3   2  388.76   48.00
  -1  -3   2  371.76   47.90
  -1  -3   2  325.57   46.60
  -1  -3   2  417.76   62.19
   1  -2   2  451.65   71.29
   1  -2   2  440.76   53.49
   1  -2   2  442.96   58.59
   1   2  -2  725.23   59.69
   1  -2   2  444.66   65.09
  -1  -2   2  718.23   60.09
  -1   2  -2  433.56   58.09
  -1   2  -2  399.26   53.09
  -1   2  -2  480.45   57.79
  -1   2  -2  503.45   58.09
  -1  -2   2  782.22   68.39
  -1  -2   2  714.93   78.29
  -1   1  -2 3887.91  342.17
  -1   1  -2 3208.28  346.07
   1   1   2 4840.22  478.45
   1   1   2 5054.99  471.85
   1   1   2 4782.12  474.15
   1   1   2 4980.70  489.65
  -1  -1  -2 4738.83  477.75
  -1  -1  -2 5132.19  486.45
  -1  -1  -2 5027.60  474.35
  -1  -1  -2 5115.99  489.75
   1   2   2  420.26   48.80
   1   2   2  458.25   49.20
   1   2   2  429.86   54.79
   1   2   2  416.56   50.99
  -1  -2  -2  394.76   59.29
  -1  -2  -2  375.36   52.69
  -1  -2  -2  513.45   70.59
  -1   2   2  509.45   53.99
  -1  -2  -2  410.26   50.49
  -1   2   2  460.45   53.09
   1   3   2 1442.76  167.18
   1   3   2 1639.94  161.38
   1   3   2 1594.14  158.68
   1   3   2 1590.94  162.88
   1   3   2 1726.43  161.78
  -1  -3  -2 1563.54  162.48
  -1  -3  -2 1567.54  175.28
  -1  -3  -2 1502.75  186.38
  -1  -3  -2 1424.96  166.28
   1   4   2   32.60   14.20
   1  -4  -2   32.50   25.60
   1   4   2   19.90   11.80
   1  -4  -2   27.00   20.30
   1  -4  -2   29.60   16.50
   1   4   2   25.10   14.00
   1   4   2   24.30   15.90
   1   4   2   39.90   16.20
  -1  -4  -2   34.20   18.20
  -1  -4  -2   41.30   16.80
  -1   4   2   66.89   21.40
  -1  -4  -2   30.40   21.60
  -1   4   2   44.10   20.10
  -1  -4  -2   35.90   28.00
  -1   4   2   24.90   14.90
  -1   4   2   24.90   15.10
  -1   4   2   28.40   16.20
   1  -5  -2  395.66   91.19
   1   5   2  303.17   52.09
   1   5   2  248.48   50.39
   1  -5  -2  545.85   91.79
   1   5   2  210.48   45.70
   1   5   2  237.48   55.39
   1  -5  -2  424.76   65.19
   1   5   2  210.78   47.50
  -1   5   2  247.58   53.99
  -1  -5  -2  259.27   80.59
  -1  -5  -2  219.78   52.19
  -1   5   2  306.87   55.69
  -1  -5  -2  292.17   53.49
  -1   5   2  422.26   61.59
  -1  -5  -2  214.18   60.09
  -1   5   2  405.46   64.59
  -1   5   2  308.27   57.49
   1  -6  -2   27.60   34.40
   1   6   2   65.79   25.50
   1  -6  -2   30.90   22.90
   1   6   2   69.49   31.40
   1   6   2   39.30   20.20
   1   6   2   48.40   22.60
   1  -6  -2   47.80   33.80
   1   6   2   75.69   27.70
  -1  -6  -2   21.60   34.40
  -1   6   2   34.80   21.90
  -1   6   2   33.60   21.40
  -1  -6  -2   63.49   25.90
  -1   6   2   58.19   26.60
  -1   6   2   26.50   22.40
  -1  -6  -2   62.59   36.10
  -1  -6  -2   49.90   28.30
  -1   6   2   11.10   13.60
   1   7   2    4.70   17.50
   1   7   2   50.99   26.20
   1  -7  -2   48.10   29.50
   1   7   2   41.30   25.00
   1   7   2   18.40   25.10
   1   7   2    6.10   13.20
   1  -7  -2   77.29   47.30
   1  -7  -2   54.69   42.90
  -1   7   2   33.00   22.40
  -1  -7  -2   38.30   29.30
  -1  -7  -2   22.00   26.90
  -1   7   2   75.09   29.80
  -1   7   2   40.80   28.00
  -1   7   2   33.20   25.40
  -1   7   2   79.69   36.10
  -1  -7  -2    5.90   14.30
   1  -8  -2   20.80   38.20
   1   8   2   34.10   23.30
   1   8   2   35.40   34.00
   1   8   2   73.39   30.30
   1   8   2   31.60   25.30
   1  -8  -2   -4.70   19.70
  -1  -8  -2   38.10   35.70
  -1  -8  -2   42.00   26.50
  -1   8   2   13.40   20.10
  -1   8   2    3.30   17.90
  -1   8   2   21.20   28.30
  -1  -8  -2   72.09   38.40
  -1   8   2   26.60   21.10
   1   9   2    7.30   23.00
   1  -9  -2    3.40   22.50
   1   9   2    2.50   28.30
   1  -9  -2   -1.20   26.40
   1   9   2  -14.30   21.50
   1   9   2   -6.50   20.10
  -1   9   2   -9.20   18.90
  -1  -9  -2   -2.20   29.00
  -1  -9  -2    1.80   17.60
  -1   9   2    3.40   28.50
  -1   9   2   -5.10   18.70
  -1   9   2   -3.70   20.10
   1  10   2   -2.00   23.50
   1 -10  -2   -9.10    9.70
   1  10   2   14.00   24.30
   1  10   2    6.60   22.20
   1 -10  -2   -9.40   21.60
  -1 -10  -2    3.50   26.10
  -1  10   2    1.20   19.10
  -1 -10  -2    0.10   21.90
  -1  10   2   -7.30   25.40
   2  10  -2    2.20   27.10
   2  10  -2   -1.70   23.60
   2  10  -2    0.50   19.80
  -2  10  -2   13.90   25.80
  -2 -10   2    1.40   18.70
  -2 -10   2   20.00   26.20
  -2  10  -2    1.30   21.90
  -2 -10   2   12.80   30.60
   2   9  -2   -2.60   16.40
   2  -9   2   -1.50   21.00
   2   9  -2   11.10   26.90
   2   9  -2   -6.40   15.90
   2   9  -2   11.30   23.30
  -2  -9   2   20.10   26.20
  -2   9  -2   18.90   24.40
  -2  -9   2    9.50   17.30
  -2  -9   2    7.40   24.30
  -2   9  -2   24.80   24.70
  -2   9  -2   19.80   22.20
   2   8  -2   -2.90   18.60
   2  -8   2  113.39   60.79
   2   8  -2  -13.80   10.30
   2   8  -2    6.60   20.30
   2   8  -2   -1.90   18.30
  -2  -8   2   -0.20   13.40
  -2  -8   2   17.60   33.90
  -2   8  -2    2.50   22.80
  -2   8  -2    0.30   16.30
  -2  -8   2   -2.30   17.00
  -2   8  -2   12.70   17.00
  -2   8  -2   32.30   30.40
   2  -7   2   29.10   31.90
   2  -7   2   51.79   31.10
   2   7  -2    6.20   16.60
   2  -7   2   83.79   30.10
   2   7  -2   14.00   20.70
   2   7  -2   37.90   24.20
   2   7  -2  -10.00   13.70
  -2  -7   2   -9.20   15.60
  -2   7  -2   75.39   37.20
  -2  -7   2   13.00   21.10
  -2  -7   2   -5.70   21.40
  -2   7  -2   94.19   31.70
  -2   7  -2   61.19   28.40
  -2   7  -2   47.50   27.60
   2  -6   2  185.08   74.59
   2  -6   2  171.78   57.29
   2  -6   2  174.38   45.40
   2   6  -2  176.78   42.50
   2  -6   2  185.48   41.20
   2   6  -2  233.48   47.60
   2   6  -2  203.48   48.80
   2   6  -2  162.38   40.00
  -2  -6   2  171.98   42.80
  -2   6  -2  212.98   42.40
  -2  -6   2  168.38   49.20
  -2   6  -2  118.69   40.60
  -2  -6   2  179.88   68.69
  -2   6  -2  105.59   38.90
  -2   6  -2  135.89   46.20
  -2   6  -2  152.08   34.60
   2  -5   2  126.69   55.49
   2   5  -2  136.39   34.30
   2  -5   2   94.89   30.30
   2   5  -2  157.88   34.50
   2   5  -2  110.89   33.90
   2   5  -2  161.78   35.20
   2   5  -2  118.29   26.60
   2  -5   2  103.29   42.30
   2  -5   2   86.19   25.50
  -2   5  -2  100.39   37.50
  -2   5  -2  105.09   27.20
  -2  -5   2  102.59   49.70
  -2   5  -2   58.19   27.80
  -2   5  -2   48.50   24.70
  -2  -5   2  137.59   40.40
  -2   5  -2  150.68   32.20
  -2  -5   2  157.58   36.20
   2   4  -2  809.02   80.49
   2   4  -2  754.12   77.49
   2  -4   2  507.35   77.69
   2   4  -2  782.82   84.59
   2  -4   2  478.15   96.59
   2   4  -2  697.33   80.09
   2  -4   2  514.25   72.39
   2   4  -2  846.42   82.19
   2  -4   2  479.05  107.69
  -2  -4   2  741.13   80.29
  -2  -4   2  725.13   77.49
  -2  -4   2  729.73   80.99
  -2  -4   2  778.42  109.39
  -2  -4   2  752.52   90.69
  -2   4  -2  508.35   74.59
  -2   4  -2  381.16   86.79
   2   3  -2  178.78   31.30
   2   3  -2  193.68   35.70
   2   3  -2  220.88   33.70
   2  -3   2  112.89   28.80
   2   3  -2  200.28   33.30
   2  -3   2   82.69   36.70
   2  -3   2   96.59   35.10
   2  -3   2  151.68   27.20
  -2   3  -2  123.09   35.70
  -2  -3   2  219.28   35.70
  -2   3  -2  107.99   24.30
  -2   3  -2  143.09   30.90
  -2  -3   2  225.88   35.20
  -2  -3   2  232.08   35.20
  -2  -3   2  187.78   50.29
  -2  -3   2  235.48   42.90
  -2  -3   2  199.98   24.30
   2   2  -2  488.95   60.59
   2   2  -2  482.85   60.19
   2   2  -2  508.95   63.29
   2   2  -2  552.94   62.89
  -2  -2   2  550.74   63.39
  -2  -2   2  483.85   63.69
  -2  -2   2  550.14   61.79
  -2  -2   2  523.15   66.59
  -2   2  -2  752.12   66.89
  -2  -2   2  536.75   61.49
  -2   2  -2  726.73   66.79
  -2  -2   2  477.95   71.99
   2   1   2 5042.20  522.45
   2   1   2 5675.23  525.05
   2   1   2 5605.94  544.15
   2   1   2 5527.05  530.05
  -2  -1  -2 5642.74  524.85
  -2  -1  -2 5245.48  522.85
  -2  -1  -2 5599.64  526.75
  -2  -1  -2 5627.54  544.35
  -2  -1  -2 5476.25  529.35
  -2  -1  -2 5534.95  539.95
   2   2   2 1144.09  113.79
   2   2   2 1146.29  115.79
   2   2   2 1072.09  120.69
   2   2   2 1082.99  112.69
   2   2   2 1052.09  112.29
  -2  -2  -2 1170.68  113.69
  -2  -2  -2 1385.46  127.39
  -2  -2  -2 1019.20  133.89
  -2  -2  -2 1025.80  119.39
  -2  -2  -2 1027.90  113.09
  -2  -2  -2 1154.38  115.59
  -2  -2  -2 1067.79  127.49
  -2  -2  -2 1097.49  112.99
   2   3   2  131.09   29.30
   2   3   2   91.09   23.90
   2  -3  -2  207.68   33.10
   2   3   2  147.99   26.80
   2   3   2  134.69   33.30
   2  -3  -2  232.18   52.29
   2  -3  -2  206.58   48.80
   2   3   2   99.49   24.10
  -2   3   2  237.28   41.50
  -2   3   2  197.68   33.50
  -2  -3  -2  153.28   34.60
  -2  -3  -2  116.19   26.20
  -2  -3  -2  117.69   28.80
  -2  -3  -2  109.69   36.10
  -2   3   2  243.88   37.50
  -2   3   2  175.78   36.10
  -2  -3  -2  126.99   45.10
   2  -4  -2  725.43   76.39
   2   4   2  436.26   67.19
   2   4   2  502.65   68.39
   2   4   2  515.05   70.99
   2  -4  -2  712.03   98.49
   2   4   2  509.75   67.29
   2   4   2  471.05   83.29
   2  -4  -2  763.82   98.99
  -2   4   2  553.94   76.99
  -2   4   2  751.62   77.29
  -2  -4  -2  430.66  102.59
  -2  -4  -2  462.35   89.99
  -2   4   2  561.94   86.39
  -2   4   2  713.73   64.79
  -2  -4  -2  569.14   72.29
  -2  -4  -2  597.74   79.59
  -2   4   2  655.83   74.99
   2  -5  -2  115.69   32.80
   2   5   2  128.59   32.80
   2   5   2  114.99   31.80
   2   5   2  132.49   31.70
   2   5   2  127.59   31.30
   2   5   2   96.89   33.50
   2  -5  -2  110.19   49.10
   2  -5  -2  152.08   50.79
  -2  -5  -2  106.89   49.99
  -2   5   2  132.29   39.20
  -2  -5  -2  101.69   42.30
  -2  -5  -2  105.99   30.90
  -2  -5  -2   87.39   31.90
  -2   5   2  149.99   38.70
  -2   5   2   98.19   32.90
  -2   5   2  156.78   36.50
  -2   5   2  128.19   34.00
   2   6   2  180.08   40.80
   2  -6  -2  135.99   56.79
   2   6   2  115.99   42.60
   2   6   2  154.58   41.20
   2   6   2  175.38   41.20
   2  -6  -2  173.88   68.69
   2  -6  -2  217.58   49.50
   2   6   2  146.39   39.90
  -2   6   2  170.78   44.30
  -2   6   2   62.59   32.90
  -2   6   2  196.98   46.50
  -2   6   2  159.58   46.20
  -2   6   2  173.98   42.70
  -2  -6  -2   97.09   51.69
  -2  -6  -2  218.18   47.70
  -2  -6  -2  121.69   42.60
  -2  -6  -2  228.48   63.39
   2  -7  -2    2.70   27.50
   2   7   2   45.80   25.60
   2   7   2   68.29   32.20
   2  -7  -2    2.90   20.40
   2   7   2   84.69   32.60
   2  -7  -2   20.60   33.90
   2   7   2   46.00   28.10
  -2  -7  -2   59.19   31.20
  -2  -7  -2   41.60   36.40
  -2   7   2    2.40   14.00
  -2   7   2   -1.50   15.00
  -2   7   2   10.20   14.30
  -2   7   2    2.00   22.00
  -2   7   2   18.70   23.90
  -2  -7  -2   34.60   24.60
   2   8   2    4.60   14.10
   2  -8  -2    1.90   26.80
   2  -8  -2    4.70   20.80
   2   8   2   16.40   18.80
   2   8   2   19.80   20.20
   2   8   2   18.90   20.60
  -2  -8  -2    4.70   15.60
  -2  -8  -2    2.50   20.90
  -2   8   2    5.40   19.80
  -2   8   2   -7.90   11.20
  -2   8   2    0.50   17.50
  -2   8   2   -2.30   21.10
  -2  -8  -2   19.70   21.50
  -2   8   2   15.30   23.90
   2  -9  -2    2.20   19.20
   2   9   2   10.20   31.80
   2   9   2   -2.90   16.50
   2  -9  -2   14.10   29.80
   2   9   2   18.90   22.00
   2   9   2   -2.30   21.60
  -2  -9  -2    4.90   19.30
  -2  -9  -2   41.50   38.80
  -2   9   2   35.00   30.40
  -2   9   2   -2.90   15.20
  -2   9   2   11.70   24.80
   2  10   2   16.50   30.70
   2  10   2  -12.20   18.70
   2 -10  -2   -1.90   24.20
  -2  10   2   -8.10   29.40
  -2  10   2   -0.30   21.10
   3  10  -2   19.10   34.60
   3  10  -2    1.40   22.90
   3  10  -2   14.20   26.70
  -3 -10   2    0.40   21.30
   3   9  -2   -9.00   15.20
   3   9  -2   10.20   21.10
   3   9  -2   14.80   22.00
   3  -9   2   -3.10   14.70
   3   9  -2   12.00   21.50
  -3   9  -2   10.80   31.10
  -3  -9   2   21.60   22.40
  -3  -9   2    0.30   22.50
  -3  -9   2    4.50   16.70
  -3   9  -2   36.30   31.50
  -3   9  -2   18.20   23.70
   3   8  -2    8.50   22.30
   3   8  -2    4.20   15.00
   3   8  -2   11.00   16.90
   3   8  -2   19.40   22.80
   3  -8   2    1.00   28.50
  -3  -8   2    3.40   16.80
  -3  -8   2   -5.30   19.50
  -3  -8   2    5.40   21.80
  -3   8  -2    9.60   21.00
  -3   8  -2   18.70   19.20
  -3   8  -2   -2.50   18.10
   3  -7   2   -8.30   20.40
   3   7  -2   11.60   20.90
   3   7  -2   21.10   22.60
   3   7  -2   -0.10   15.30
   3   7  -2   16.70   19.30
  -3   7  -2    1.70   14.50
  -3   7  -2   -3.70   15.30
  -3  -7   2   -1.20   31.60
  -3   7  -2   10.50   15.90
  -3   7  -2    8.10   19.60
  -3  -7   2   -7.80   11.90
  -3  -7   2   25.30   23.70
   3  -6   2    2.50   32.40
   3   6  -2  103.59   36.90
   3  -6   2   19.90   24.50
   3   6  -2  117.09   33.50
   3  -6   2   18.80   18.30
   3   6  -2  135.79   35.20
   3   6  -2   79.29   28.20
  -3  -6   2   99.59   37.30
  -3  -6   2  113.39   35.20
  -3   6  -2   17.70   23.80
  -3  -6   2  150.88   66.09
   3  -5   2   73.09   38.70
   3   5  -2   10.10   11.40
   3   5  -2    8.10   11.50
   3  -5   2   67.79   40.70
   3   5  -2    3.30    9.10
   3  -5   2   46.90   21.50
  -3   5  -2   85.09   35.40
  -3   5  -2   89.99   24.30
  -3   5  -2   28.30   19.40
  -3   5  -2   62.09   24.40
  -3  -5   2   -1.10   10.50
  -3   5  -2   41.50   17.70
  -3  -5   2   14.70   12.30
  -3  -5   2    9.50   12.30
  -3  -5   2    2.80   24.50
   3   4  -2  667.63   75.29
   3   4  -2  626.64   76.29
   3  -4   2  404.66  100.89
   3   4  -2  664.73   74.59
   3  -4   2  392.46   73.69
   3   4  -2  601.94   72.29
   3  -4   2  349.87   90.49
   3   4  -2  619.64   77.59
  -3  -4   2  592.94   69.29
  -3  -4   2  695.23   85.89
  -3  -4   2  674.63   75.99
  -3  -4   2  660.73   77.49
  -3   4  -2  484.75   90.59
  -3  -4   2  643.94   75.09
  -3  -4   2  663.33  116.79
   3   3  -2  202.18   34.80
   3   3  -2  169.48   33.80
   3   3  -2  147.59   31.70
   3  -3   2  195.78   54.49
   3  -3   2  146.69   46.00
   3  -3   2  184.48   33.50
   3   3  -2  193.98   38.30
  -3  -3   2  129.89   43.60
  -3  -3   2  212.28   35.70
  -3  -3   2  115.29   33.70
  -3   3  -2  246.18   32.80
  -3   3  -2  268.67   51.19
  -3   3  -2  241.48   42.50
  -3  -3   2  175.98   35.60
  -3  -3   2  156.08   36.40
  -3   3  -2  177.98   35.30
  -3  -3   2  163.68   24.60
  -3   3  -2  185.68   39.40
  -3  -3   2  197.28   35.90
   3   2  -2 3325.67  341.17
   3   2  -2 3596.84  346.37
   3   2  -2 3590.74  344.97
   3   2  -2 3402.56  341.97
   3   2  -2 3323.27  336.47
  -3  -2   2 3500.05  346.67
  -3  -2   2 3294.07  354.36
  -3  -2   2 3605.64  342.77
  -3  -2   2 3624.54  337.37
  -3  -2   2 3558.24  342.87
  -3  -2   2 3548.55  343.87
  -3  -2   2 3482.75  347.77
   3   1  -2 1191.98  120.99
   3  -1   2  744.73  126.99
   3   1  -2 1238.28  118.39
   3   1  -2 1268.37  122.39
  -3  -1   2 1238.58  123.09
  -3   1  -2  797.82  127.69
  -3  -1   2 1350.56  119.89
  -3  -1   2 1263.67  119.29
  -3  -1   2  991.50  130.69
  -3  -1   2 1218.58  119.19
  -3  -1   2 1250.37  122.59
  -3  -1   2 1326.27  121.49
  -3   1  -2  805.32  117.29
   3   0   2 1017.20  124.99
   3   0   2 1037.70  107.89
   3   0   2 1121.09  124.39
  -3   0  -2 1082.39  105.89
  -3   0  -2 1090.19  126.39
  -3   0  -2 1101.39  111.99
  -3   0  -2  959.10  106.89
  -3   0  -2 1102.49  124.59
  -3   0  -2  938.51  109.29
   3   1   2  731.83   82.19
   3   1   2  621.34   92.29
   3   1   2  768.62   77.39
   3   1   2  707.53   76.09
  -3  -1  -2  671.43   79.89
  -3  -1  -2  709.53   94.79
  -3  -1  -2  799.52   96.19
  -3  -1  -2  713.53   76.59
  -3  -1  -2  808.72   82.79
  -3  -1  -2  749.42   81.39
  -3  -1  -2  739.03   76.79
  -3  -1  -2  762.92   77.09
   3   3   2  184.98   33.20
   3  -3  -2  138.29   43.40
   3   3   2  211.58   34.50
   3   3   2  186.18   32.10
   3   3   2  205.08   42.90
   3  -3  -2  203.78   48.70
   3   3   2  202.08   35.50
   3   3   2  210.78   38.10
   3  -3  -2  156.68   31.30
  -3  -3  -2  191.58   35.60
  -3  -3  -2  259.17   55.09
  -3   3   2  189.68   38.60
  -3   3   2  184.88   31.30
  -3  -3  -2  230.98   38.60
  -3  -3  -2  186.88   32.70
  -3  -3  -2  176.68   33.50
  -3  -3  -2  149.09   51.69
  -3  -3  -2  203.68   43.70
  -3  -3  -2  239.18   36.60
  -3   3   2  219.38   38.80
  -3   3   2  167.88   35.70
  -3   3   2  161.68   37.60
  -3   3   2  165.78   32.60
   3   4   2  353.26   53.89
   3   4   2  312.47   43.60
   3   4   2  303.57   61.29
   3   4   2  340.97   48.00
   3   4   2  324.07   54.19
   3  -4  -2  508.15   54.59
   3   4   2  349.07   57.99
   3  -4  -2  605.04   95.39
  -3  -4  -2  366.16   49.20
  -3  -4  -2  390.66   76.59
  -3  -4  -2  292.97   43.90
  -3  -4  -2  269.67   59.19
  -3  -4  -2  364.26   58.99
  -3   4   2  567.44   64.29
  -3  -4  -2  289.87   82.09
   3  -5  -2    8.80   21.60
   3   5   2   84.69   25.80
   3   5   2   83.09   31.70
   3   5   2   64.89   21.50
   3   5   2   63.39   21.60
   3   5   2   75.09   26.80
   3  -5  -2    4.20   18.90
   3  -5  -2    5.00   12.50
  -3   5   2    4.30   12.60
  -3  -5  -2   48.40   24.10
  -3   5   2    1.80   11.30
  -3  -5  -2   57.59   24.80
  -3   5   2   25.40   18.80
  -3  -5  -2   18.00   31.00
  -3  -5  -2   97.69   43.00
  -3   5   2    6.50   13.30
   3   6   2    1.40   17.60
   3  -6  -2  111.39   53.59
   3   6   2   14.10   15.50
   3  -6  -2   68.49   42.30
   3  -6  -2   87.89   28.40
   3   6   2    5.10   14.90
  -3  -6  -2    6.20   34.30
  -3  -6  -2   10.00   20.00
  -3  -6  -2   28.00   30.00
  -3   6   2   49.00   27.90
  -3   6   2   90.59   31.00
  -3   6   2   76.99   27.00
  -3   6   2   55.89   25.80
  -3   6   2  123.39   36.40
   3   7   2    2.80   14.00
   3  -7  -2    0.80   27.90
   3   7   2   -2.00   13.40
   3  -7  -2   17.60   20.00
   3  -7  -2    0.50   22.40
   3   7   2   -4.70   19.00
   3   7   2    7.90   18.70
  -3   7   2   13.00   21.20
  -3  -7  -2    4.90   33.10
  -3   7   2    3.40   12.80
  -3   7   2    2.70   10.10
  -3  -7  -2    3.60   19.90
  -3   7   2   -2.20   14.70
  -3  -7  -2   20.30   23.00
  -3   7   2   -3.60   18.00
   3  -8  -2   -5.70   15.40
   3   8   2    5.90   21.80
   3   8   2   10.70   19.40
   3   8   2   -9.80   15.50
   3   8   2    7.60   18.20
  -3   8   2   -1.50   13.90
  -3   8   2    1.30   16.50
  -3   8   2    6.00   24.70
  -3  -8  -2    4.60   19.90
  -3   8   2    7.60   19.60
  -3  -8  -2   -1.50   13.50
  -3  -8  -2   -1.00   17.90
   3   9   2    8.20   26.00
   3   9   2   27.10   31.50
   3  -9  -2   -2.40   19.40
   3   9   2   27.30   31.60
   3   9   2    3.10   23.90
  -3   9   2   18.10   19.00
  -3   9   2   -3.90   21.90
  -3  -9  -2   68.19   37.60
  -3  -9  -2   13.80   29.30
  -3   9   2  -12.90   13.90
  -3  -9  -2    1.70   18.80
  -3  10   2    3.80   20.80
  -3  10   2  -16.90   26.00
   4  -9   2   -2.90   20.60
   4   9  -2   38.30   32.20
   4   9  -2   63.49   38.00
   4   9  -2   28.30   26.80
   4   9  -2   11.00   29.40
  -4  -9   2   28.50   27.90
  -4   9  -2   -1.70   25.60
  -4  -9   2   20.00   35.60
  -4   9  -2   13.00   31.60
  -4   9  -2   13.70   21.70
  -4  -9   2    9.30   21.30
   4   8  -2    6.10   22.90
   4   8  -2   33.20   21.10
   4   8  -2   -4.30   18.60
   4  -8   2   -2.80   18.80
   4   8  -2    8.40   23.40
  -4  -8   2   -6.70   21.40
  -4   8  -2   11.30   23.40
  -4  -8   2  -10.00   17.40
  -4  -8   2    7.50   23.90
  -4   8  -2    6.50   16.30
  -4   8  -2   15.30   21.50
   4   7  -2   22.00   16.80
   4  -7   2  -10.50   26.90
   4   7  -2   -3.20   10.60
   4   7  -2   30.40   20.70
   4   7  -2    4.00   14.30
  -4  -7   2   10.40   26.00
  -4   7  -2    5.20   14.20
  -4  -7   2   13.70   17.50
  -4  -7   2    8.90   24.30
  -4   7  -2   11.40   22.30
  -4   7  -2    7.20   17.10
   4  -6   2   61.79   46.80
   4   6  -2  187.78   43.10
   4   6  -2  166.28   44.00
   4  -6   2   56.79   39.10
   4   6  -2  156.58   37.80
   4   6  -2  163.88   46.30
  -4  -6   2  171.08   51.49
  -4  -6   2  241.88   51.89
  -4  -6   2  186.48   45.00
  -4   6  -2   63.69   30.90
  -4   6  -2   90.29   39.10
  -4  -6   2  133.79   62.79
  -4   6  -2   67.19   26.10
  -4   6  -2   53.39   34.40
   4   5  -2  150.78   35.60
   4   5  -2  162.18   35.70
   4   5  -2  142.39   37.60
   4  -5   2   33.80   36.20
   4  -5   2   35.00   28.00
   4   5  -2  167.38   34.90
   4  -5   2   45.30   35.30
   4   5  -2  176.18   42.40
  -4  -5   2  126.99   55.09
  -4  -5   2  169.98   45.20
  -4   5  -2   49.80   21.60
  -4   5  -2   74.19   24.80
  -4   5  -2   49.60   26.50
  -4   5  -2   51.59   31.20
  -4  -5   2  176.78   38.30
  -4  -5   2  131.49   34.50
  -4  -5   2   84.49   29.50
  -4   5  -2   63.29   30.00
   4   4  -2  158.88   34.60
   4   4  -2  169.28   34.80
   4  -4   2   83.69   40.30
   4   4  -2  219.88   40.40
   4  -4   2   90.39   25.50
   4  -4   2  122.99   48.40
   4   4  -2  157.88   37.80
  -4   4  -2  121.09   39.80
  -4  -4   2  173.28   37.90
  -4  -4   2  149.19   29.60
  -4  -4   2  179.18   43.10
  -4   4  -2   61.49   24.50
  -4   4  -2  132.39   38.60
  -4  -4   2  177.18   56.99
  -4  -4   2  203.98   38.70
  -4  -4   2  201.98   39.20
  -4   4  -2  118.39   28.00
  -4   4  -2  100.99   32.50
   4   3  -2  850.11   99.39
   4   3  -2 1065.19  106.39
   4   3  -2  887.81  105.59
   4   3  -2  917.21  104.49
   4   3  -2  919.51  108.59
  -4  -3   2  980.60  107.09
  -4  -3   2  999.70  106.09
  -4  -3   2  921.31  100.59
  -4  -3   2  948.31  105.39
  -4  -3   2  881.71  108.89
  -4  -3   2  915.61  111.39
  -4  -3   2  854.11  120.99
   4   2  -2 1205.18  128.59
   4   2  -2 1267.37  132.69
   4   2  -2 1309.87  135.09
   4   2  -2 1100.19  126.89
  -4  -2   2 1185.18  133.39
  -4  -2   2 1226.78  129.69
  -4  -2   2 1249.47  134.89
  -4  -2   2 1208.18  129.69
  -4  -2   2 1212.98  130.19
  -4  -2   2 1246.88  128.99
  -4  -2   2 1073.79  138.39
  -4  -2   2 1240.98  133.69
   4   1  -2  270.17   40.60
   4   1  -2  243.68   43.40
   4   1  -2  293.77   46.50
  -4  -1   2  265.17   42.40
  -4  -1   2  213.58   39.10
  -4  -1   2  284.57   47.20
  -4  -1   2  299.17   38.70
  -4  -1   2  297.57   43.30
  -4  -1   2  229.88   43.70
  -4  -1   2  277.87   40.80
   4   0   2  656.93   90.29
   4   0  -2  929.21   90.79
   4   0   2  677.43   96.09
   4   0   2  648.94   74.49
  -4   0  -2  626.04   78.49
  -4   0   2  884.71   76.19
  -4   0  -2  662.63   79.89
  -4   0  -2  616.94   89.79
  -4   0  -2  646.94   73.99
  -4   0  -2  673.43   95.09
  -4   0  -2  611.74   73.49
  -4   0  -2  627.34   73.49
   4   1   2  664.03   95.29
   4   1   2  689.23   80.79
   4   1   2  786.42   99.39
   4   1   2  699.43   75.69
  -4  -1  -2  755.52   81.29
  -4  -1  -2  650.63   74.79
  -4  -1  -2  680.43   81.49
  -4  -1  -2  722.93   76.89
  -4  -1  -2  774.32   98.89
  -4  -1  -2  761.02   83.29
  -4  -1  -2  668.53   76.09
  -4  -1  -2  656.83   94.39
   4   2   2  507.95   59.89
   4   2   2  543.05   63.79
   4   2   2  468.45   58.09
   4   2   2  474.65   57.69
   4   2   2  542.35   67.49
  -4  -2  -2  499.15   85.59
  -4  -2  -2  492.15   58.89
  -4  -2  -2  485.25   64.89
  -4  -2  -2  467.15   61.89
  -4  -2  -2  512.55   59.29
  -4  -2  -2  516.55   59.79
  -4  -2  -2  470.95   61.99
  -4  -2  -2  516.25   94.69
   4   4   2  103.19   26.30
   4   4   2  114.99   28.80
   4   4   2   76.29   30.40
   4  -4  -2  154.08   31.50
   4   4   2  132.39   32.30
   4   4   2  108.49   28.70
   4  -4  -2  138.69   49.10
   4   4   2   90.99   28.30
   4  -4  -2  170.28   50.09
  -4   4   2  191.48   39.20
  -4  -4  -2   99.09   33.60
  -4   4   2  179.78   40.50
  -4  -4  -2  108.49   41.30
  -4  -4  -2  120.19   32.30
  -4   4   2  181.48   34.20
  -4  -4  -2  109.59   31.90
  -4   4   2  199.88   42.00
  -4  -4  -2  105.99   29.70
  -4   4   2  193.28   45.00
  -4   4   2  160.48   30.00
  -4  -4  -2  110.09   27.10
  -4  -4  -2  105.49   49.40
   4  -5  -2  160.38   55.09
   4   5   2   34.50   17.50
   4  -5  -2  145.69   55.99
   4   5   2   46.90   22.80
   4  -5  -2  102.79   28.20
   4   5   2   54.99   23.20
   4   5   2   47.50   25.90
   4   5   2   82.49   26.40
  -4  -5  -2   35.80   40.70
  -4  -5  -2   41.90   31.20
  -4   5   2  184.98   42.70
  -4   5   2  139.09   32.30
  -4   5   2  156.98   42.10
  -4  -5  -2   80.79   27.20
  -4   5   2  140.49   40.10
  -4  -5  -2   42.60   22.10
  -4  -5  -2   54.59   28.70
  -4   5   2  164.88   40.30
   4  -6  -2  107.19   31.90
   4   6   2   61.79   35.30
   4   6   2  122.39   35.50
   4  -6  -2  122.79   56.99
   4   6   2   77.09   29.30
   4  -6  -2  172.48   64.49
   4   6   2   56.29   26.60
   4   6   2   57.79   27.60
  -4   6   2  147.49   47.20
  -4   6   2  113.49   33.00
  -4  -6  -2   59.29   45.50
  -4   6   2  184.48   44.50
  -4  -6  -2   18.40   28.00
  -4   6   2  194.38   49.00
  -4   6   2  208.68   52.09
  -4  -6  -2   52.99   27.30
   4   7   2    3.00   14.90
   4   7   2   10.70   14.40
   4   7   2   -3.90    9.80
   4  -7  -2   25.70   34.20
   4  -7  -2   24.60   38.90
   4   7   2    0.00   18.30
  -4   7   2    8.50   16.70
  -4  -7  -2    7.40   16.50
  -4   7   2   20.90   22.80
  -4   7   2    3.20   17.30
  -4   7   2   18.00   22.00
  -4  -7  -2   -2.60   18.90
  -4  -7  -2   -1.90   14.10
   4   8   2   -2.80   13.10
   4   8   2   -1.70   14.60
   4  -8  -2   -1.80   32.40
   4   8   2   33.70   28.40
   4  -8  -2   18.20   40.90
   4   8   2    0.60   15.20
  -4   8   2   -5.70   25.50
  -4   8   2   -0.70   14.20
  -4   8   2   -4.20   20.50
  -4  -8  -2  -13.40   14.20
  -4  -8  -2    2.50   17.40
  -4   8   2    4.80   21.70
  -4  -8  -2   15.20   20.60
   4   9   2   -4.70   23.10
   4  -9  -2   -2.30   17.60
   4   9   2   -8.20   14.60
   4   9   2   57.59   35.70
   4   9   2   15.00   20.70
  -4   9   2   43.40   34.40
  -4  -9  -2   18.60   27.60
  -4  -9  -2    0.40   23.60
  -4   9   2   24.50   32.10
  -4   9   2   61.19   34.70
  -4  -9  -2    3.20   20.70
   5   9  -2   45.20   35.10
   5   9  -2   12.20   23.70
   5   9  -2   29.80   30.40
   5  -9   2   -7.50   10.50
  -5  -9   2   11.80   22.90
  -5  -9   2   13.40   34.00
  -5  -9   2    1.60   19.20
  -5   9  -2   -8.50   20.60
  -5   9  -2    0.90   29.00
   5   8  -2   -0.90   23.20
   5   8  -2    7.30   20.60
   5   8  -2   -4.10   12.60
   5  -8   2    2.50   30.90
   5   8  -2    1.20   14.10
  -5   8  -2   12.50   30.90
  -5   8  -2   13.30   24.10
  -5  -8   2   13.00   27.10
  -5   8  -2   45.60   32.40
  -5  -8   2    0.00   23.90
  -5  -8   2   12.20   27.80
   5   7  -2   72.19   31.30
   5  -7   2   -9.20   36.40
   5   7  -2   27.30   22.70
   5  -7   2   11.80   34.70
   5   7  -2   57.69   28.40
  -5   7  -2   25.50   24.20
  -5   7  -2   13.20   20.90
  -5  -7   2   91.69   35.70
  -5  -7   2   32.30   27.70
  -5  -7   2   30.70   39.70
  -5  -7   2   75.79   34.10
  -5   7  -2  -11.10   22.50
   5  -6   2   32.90   42.70
   5   6  -2  114.09   35.40
   5   6  -2   92.79   31.20
   5  -6   2   27.30   39.20
   5   6  -2  132.69   41.30
   5   6  -2  143.19   43.50
  -5  -6   2  105.29   40.90
  -5  -6   2  110.79   36.50
  -5   6  -2   27.60   26.10
  -5   6  -2    5.90   24.20
  -5   6  -2   31.90   20.70
  -5  -6   2  103.39   37.00
  -5   6  -2   38.50   26.50
  -5  -6   2   95.09   54.49
   5   5  -2  659.63   86.69
   5   5  -2  613.44   97.29
   5   5  -2  694.63   93.29
   5   5  -2  675.83   86.49
   5   5  -2  628.44   84.99
  -5  -5   2  696.63   88.69
  -5  -5   2  550.14   99.89
  -5  -5   2  753.52   92.89
  -5  -5   2  613.44  132.09
  -5  -5   2  648.74   86.99
   5   4  -2  331.67   53.39
   5   4  -2  286.87   54.19
   5   4  -2  347.07   56.49
   5   4  -2  300.77   56.29
   5   4  -2  323.07   61.89
  -5  -4   2  253.77   56.89
  -5  -4   2  296.37   56.39
  -5  -4   2  270.97   77.09
  -5  -4   2  285.27   56.49
  -5  -4   2  259.17   51.69
  -5  -4   2  362.16   61.09
  -5  -4   2  368.26   67.39
   5  -3   2  170.78   56.39
   5  -3   2  181.98   39.50
   5  -3   2  180.38   60.59
  -5   3  -2  200.98   39.40
  -5   3  -2  187.58   37.60
  -5   3  -2  173.08   39.60
  -5   3  -2  140.89   25.80
  -5   3  -2  126.59   39.80
   5   2  -2  480.75   61.79
   5   2  -2  446.26   65.49
   5   2  -2  484.65   65.19
   5   2  -2  461.25   64.09
  -5  -2   2  498.85   66.09
  -5  -2   2  487.45   63.19
  -5  -2   2  482.55   73.19
  -5  -2   2  553.94   65.59
  -5  -2   2  532.05   68.89
  -5  -2   2  484.65   63.09
  -5  -2   2  501.95   65.59
  -5  -2   2  475.45   67.19
   5  -1   2  348.87   67.19
   5   1  -2  261.67   52.69
   5   1  -2  350.96   54.89
   5  -1   2  340.97   74.99
  -5  -1   2  339.37   52.69
  -5  -1   2  300.37   50.19
  -5  -1   2  270.47   51.69
  -5  -1   2  344.17   50.39
  -5  -1   2  319.87   55.99
  -5   1  -2  320.17   56.39
  -5   1  -2  333.57   44.20
  -5   1  -2  315.37   43.60
  -5   1  -2  303.57   53.29
  -5   1  -2  361.06   75.19
  -5  -1   2  348.37   48.70
  -5  -1   2  331.17   51.99
   5   0   2  441.26   84.79
   5   0   2  438.06   78.69
   5   0   2  376.26   50.49
  -5   0  -2  486.45   60.59
  -5   0  -2  373.86   51.29
  -5   0  -2  353.56   50.79
  -5   0  -2  516.25   73.59
  -5   0  -2  394.26   80.99
  -5   0  -2  434.06   51.29
  -5   0  -2  435.36   47.10
  -5   0  -2  475.25   59.49
   5   1   2  314.87   69.39
   5  -1  -2  311.77   63.39
   5   1   2  343.97   51.79
   5  -1  -2  323.87   51.59
   5   1   2  260.57   38.40
   5   1   2  409.36   76.79
  -5   1   2  316.97   49.99
  -5  -1  -2  342.37   71.99
  -5  -1  -2  355.16   45.20
  -5   1   2  333.57   51.79
  -5  -1  -2  276.07   38.70
  -5  -1  -2  370.06   56.09
  -5  -1  -2  289.57   51.79
  -5   1   2  335.27   54.49
  -5   1   2  315.17   52.49
  -5   1   2  324.57   49.10
  -5  -1  -2  292.47   45.40
  -5  -1  -2  293.27   65.09
  -5  -1  -2  298.07   41.50
   5   2   2  143.99   29.40
   5   2   2  173.48   51.09
   5   2   2  153.28   35.50
   5   2   2  153.88   31.40
   5   2   2  127.79   27.20
   5   2   2  141.39   48.90
  -5  -2  -2  153.48   49.30
  -5  -2  -2  168.38   35.50
  -5  -2  -2   99.19   39.40
  -5  -2  -2  152.48   31.10
  -5  -2  -2  134.79   33.20
  -5  -2  -2  166.08   31.70
  -5  -2  -2  151.78   35.00
  -5  -2  -2  151.38   29.80
   5   3   2   97.89   30.80
   5   3   2  167.98   35.90
   5   3   2  171.98   35.00
   5   3   2  151.38   31.60
   5   3   2  126.09   36.10
   5   3   2  168.78   33.70
  -5  -3  -2  194.28   61.19
  -5  -3  -2  133.79   33.00
  -5  -3  -2  134.99   33.50
  -5  -3  -2  164.38   40.70
  -5  -3  -2  132.99   43.50
  -5  -3  -2  225.58   38.90
  -5  -3  -2  160.68   33.40
  -5  -3  -2  131.29   34.90
   5  -4  -2  282.57   47.10
   5  -4  -2  305.87   69.29
   5  -4  -2  297.67   75.99
  -5   4   2  300.47   48.20
  -5   4   2  296.17   59.89
  -5   4   2  242.48   47.00
  -5   4   2  351.56   62.79
  -5   4   2  340.67   61.19
  -5   4   2  342.77   58.49
   5  -5  -2  599.24  121.59
   5  -5  -2  515.75  108.09
  -5   5   2  628.64   98.39
   5  -6  -2  104.29   52.39
   5   6   2   22.50   17.70
   5   6   2   21.80   22.00
   5  -6  -2  146.39   59.29
   5   6   2   20.60   19.50
  -5   6   2   95.99   37.20
  -5   6   2  117.89   40.20
  -5  -6  -2   32.80   42.40
  -5   6   2  199.28   53.59
  -5  -6  -2   19.60   23.30
  -5  -6  -2   54.99   27.40
  -5   6   2   75.39   32.00
   5   7   2   -8.80   14.40
   5   7   2   -3.80   15.80
   5  -7  -2  120.99   67.49
   5   7   2    3.00   20.00
   5  -7  -2   50.09   45.70
   5   7   2   -9.70   18.90
  -5   7   2   52.59   32.80
  -5  -7  -2  -15.60   20.70
  -5   7   2   58.09   31.30
  -5   7   2   73.39   32.90
  -5  -7  -2    1.90   31.40
  -5  -7  -2  -13.30   15.20
  -5   7   2   76.79   38.70
   5   8   2   17.10   23.10
   5  -8  -2    0.20   29.40
   5   8   2   -8.60   23.10
   5   8   2   14.80   16.40
   5   8   2   38.50   28.90
   5  -8  -2   -1.10   20.50
  -5   8   2   12.70   18.50
  -5  -8  -2    5.40   21.10
  -5  -8  -2   -6.20   15.50
  -5   8   2  -12.20   24.50
  -5   8   2   26.10   27.90
  -5  -8  -2    7.50   17.00
  -5   8   2    1.40   23.40
   5   9   2   -5.10   17.60
   5   9   2   -6.70   31.30
   5  -9  -2   15.40   31.70
   5   9   2    0.70   18.50
  -5  -9  -2    9.90   25.90
  -5   9   2   -1.20   31.40
  -5  -9  -2   -6.60   18.80
  -5  -9  -2    8.10   32.70
   6   9  -2    7.20   22.50
   6  -9   2   -0.90   22.00
   6   9  -2   15.40   32.00
   6   9  -2    7.90   24.60
  -6   9  -2    7.90   27.30
  -6  -9   2   19.50   30.30
  -6   9  -2   -4.50   31.20
  -6  -9   2    1.00   30.80
  -6  -9   2   -6.50   19.80
   6   8  -2    1.00   19.60
   6   8  -2    1.10   18.50
   6   8  -2    6.30   25.40
   6   8  -2    2.20   19.40
   6  -8   2   -1.90   18.40
  -6   8  -2   29.70   35.30
  -6  -8   2  -10.70   14.80
  -6  -8   2    0.90   24.80
  -6   8  -2   21.60   28.10
  -6  -8   2   35.50   29.70
  -6   8  -2    9.50   21.00
   6   7  -2  115.29   39.00
   6   7  -2  156.38   49.30
   6   7  -2  140.59   49.50
   6  -7   2   -5.30   31.50
   6   7  -2   79.49   31.40
   6  -7   2   33.20   52.09
  -6  -7   2  131.39   46.50
  -6  -7   2   72.69   55.39
  -6  -7   2   97.49   40.90
  -6   7  -2   22.40   30.20
  -6   7  -2   18.90   21.70
  -6   7  -2   31.10   25.80
  -6  -7   2  130.39   48.50
   6  -6   2   19.80   37.40
   6   6  -2    8.90   17.70
   6  -6   2   32.30   38.00
   6   6  -2    2.10   11.30
   6   6  -2   11.40   22.40
   6   6  -2   25.20   20.20
  -6  -6   2    8.50   27.20
  -6   6  -2   46.10   31.30
  -6  -6   2   20.60   20.70
  -6   6  -2   61.79   36.50
  -6  -6   2   13.40   25.30
  -6   6  -2   32.90   21.70
  -6  -6   2   15.70   22.00
  -6  -6   2   19.90   19.70
  -6   6  -2   57.29   36.20
   6   5  -2  107.89   33.30
   6   5  -2  110.29   36.50
   6   5  -2   85.89   37.40
   6   5  -2  108.99   35.50
   6   5  -2   80.79   30.80
   6  -5   2  285.57   85.59
   6  -5   2  222.98   76.89
  -6  -5   2  130.49   40.00
  -6   5  -2  323.27   62.79
  -6  -5   2  163.38   42.10
  -6   5  -2  234.98   48.80
  -6   5  -2  274.47   64.19
  -6  -5   2   92.49   54.69
  -6  -5   2  159.98   42.30
  -6   5  -2  261.37   54.69
  -6  -5   2  140.49   45.30
   6  -4   2   93.09   46.90
   6   4  -2   33.00   20.90
   6   4  -2   58.19   23.40
   6  -4   2   86.09   49.30
   6   4  -2   53.09   26.40
   6   4  -2   55.79   23.60
  -6   4  -2   88.39   29.20
  -6  -4   2   31.60   18.50
  -6  -4   2   63.79   25.60
  -6  -4   2   19.30   29.20
  -6  -4   2   59.79   26.00
  -6   4  -2  178.28   49.30
  -6   4  -2  132.29   36.30
  -6   4  -2   84.99   29.80
  -6  -4   2   35.60   23.90
  -6  -4   2   59.09   27.50
   6   3  -2   84.09   32.20
   6   3  -2   89.39   27.20
   6  -3   2  155.78   58.09
   6   3  -2   69.99   26.60
   6   3  -2   72.99   28.10
   6  -3   2  142.09   50.59
   6   3  -2   98.39   27.30
  -6  -3   2  112.29   31.50
  -6  -3   2   98.89   30.20
  -6  -3   2   73.69   27.00
  -6   3  -2  144.39   32.20
  -6  -3   2   67.89   27.50
  -6  -3   2  122.19   32.80
  -6   3  -2  179.08   36.60
  -6  -3   2   78.79   31.90
  -6  -3   2   95.69   28.40
  -6  -3   2  107.29   44.10
  -6   3  -2  160.28   38.40
  -6   3  -2  221.78   50.79
   6  -2   2   38.50   27.40
   6   2  -2  124.59   32.70
   6  -2   2   62.19   36.90
   6   2  -2  101.29   29.70
   6   2  -2   98.59   29.80
   6   2  -2  115.69   28.00
  -6   2  -2   54.79   25.70
  -6  -2   2  111.09   32.70
  -6   2  -2   29.40   17.90
  -6   2  -2   44.30   19.70
  -6  -2   2   91.89   26.90
  -6  -2   2  136.29   40.30
  -6   2  -2   41.20   18.60
  -6  -2   2   86.59   28.40
  -6  -2   2   76.89   26.20
  -6  -2   2   86.89   25.70
  -6  -2   2  117.69   33.90
  -6  -2   2   93.19   27.20
   6   1  -2  767.32   98.49
   6   1  -2  757.62  103.99
   6  -1   2  928.01  126.99
   6  -1   2  875.41  111.59
  -6   1  -2  914.11  125.59
  -6  -1   2  887.51   94.69
  -6  -1   2  709.23   94.69
  -6  -1   2  790.82   95.69
  -6  -1   2  731.33   95.79
  -6   1  -2  894.41   95.29
  -6   1  -2  900.91  103.09
  -6   1  -2  877.51   94.99
  -6  -1   2  786.22  100.99
  -6  -1   2  720.73   93.29
  -6   1  -2  841.22  101.29
  -6  -1   2  810.12  100.79
   6   0  -2   95.79   34.40
   6   0  -2  161.88   35.90
  -6   0   2  117.19   29.20
  -6   0   2  135.89   34.70
  -6   0   2  153.88   33.80
  -6   0   2  146.39   26.40
  -6   0   2  125.19   31.50
  -6   0   2  139.39   35.10
   6   1   2  931.51  100.39
   6  -1  -2  784.32  114.39
   6   1   2  959.70   95.09
   6   1   2  773.72  119.19
   6   1   2  923.81  120.39
  -6   1   2  748.03  101.69
  -6  -1  -2  889.51  120.69
  -6  -1  -2  906.21   97.69
  -6   1   2  741.43  100.99
  -6  -1  -2  889.31   93.89
  -6   1   2  844.12   97.69
  -6  -1  -2  967.80   98.79
  -6  -1  -2  942.61  106.39
  -6  -1  -2  915.51  123.99
  -6   1   2  690.33   97.29
  -6  -1  -2  950.50  106.99
  -6  -1  -2  877.41   98.49
  -6   1   2  758.82   98.49
   6   2   2   46.80   32.10
   6  -2  -2   93.09   23.90
   6   2   2   53.69   19.10
   6   2   2   37.40   16.40
   6   2   2   24.30   22.60
   6  -2  -2  135.89   44.50
   6   2   2   50.29   22.70
   6   2   2   24.60   15.00
  -6  -2  -2   39.00   25.60
  -6  -2  -2   45.30   18.60
  -6  -2  -2   32.40   16.20
  -6   2   2  104.29   27.80
  -6  -2  -2   31.40   20.20
  -6  -2  -2   74.69   24.30
  -6  -2  -2   48.10   19.60
  -6   2   2  115.49   28.10
  -6  -2  -2   31.00   24.50
  -6   2   2  106.59   30.10
  -6  -2  -2   55.29   22.40
  -6   2   2   89.79   23.60
  -6   2   2   96.79   26.40
   6   3   2  212.38   38.20
   6  -3  -2   70.89   30.00
   6   3   2  197.88   40.40
   6   3   2  143.79   37.30
   6   3   2  164.48   35.10
   6  -3  -2  151.48   53.29
   6   3   2  153.38   52.29
   6   3   2  151.58   36.80
   6   3   2  226.28   50.29
  -6   3   2  113.29   34.00
  -6   3   2  116.99   30.50
  -6  -3  -2  194.58   56.99
  -6  -3  -2  152.08   35.70
  -6  -3  -2  170.08   36.60
  -6  -3  -2  162.38   42.20
  -6  -3  -2  112.19   33.70
  -6  -3  -2  223.38   67.89
  -6  -3  -2  164.18   37.10
  -6  -3  -2  180.88   43.00
  -6   3   2  113.79   32.00
  -6   3   2  124.99   36.80
  -6   3   2  138.39   37.00
   6   4   2   94.89   30.60
   6   4   2  153.68   34.80
   6   4   2  112.29   33.00
   6  -4  -2   69.49   44.00
   6   4   2  106.09   37.10
   6   4   2  113.79   29.50
   6   4   2   51.19   22.70
   6  -4  -2   30.50   27.10
  -6   4   2   43.40   26.20
  -6  -4  -2   73.29   28.70
  -6   4   2   48.70   27.10
  -6  -4  -2   94.89   28.30
  -6   4   2   46.60   21.90
  -6  -4  -2  110.49   44.70
  -6   4   2   61.39   29.10
  -6  -4  -2  129.89   33.50
  -6  -4  -2  145.99   39.80
  -6   4   2   51.69   22.40
  -6  -4  -2  119.09   32.80
  -6  -4  -2   83.99   32.10
  -6  -4  -2  135.19   58.09
   6   5   2  273.47   55.39
   6   5   2  231.18   59.19
   6  -5  -2  108.29   55.99
   6   5   2  260.47   50.19
   6   5   2  312.87   59.59
   6   5   2  234.18   49.40
  -6   5   2  165.98   50.19
  -6  -5  -2  334.27   63.09
  -6   5   2  114.39   44.00
  -6  -5  -2  398.16   64.39
  -6   5   2  151.08   49.80
  -6  -5  -2  264.47   60.99
  -6   5   2  152.78   44.60
  -6  -5  -2  339.27   57.69
  -6  -5  -2  229.08   82.19
  -6  -5  -2  333.97   62.99
  -6  -5  -2  334.87   79.99
   6  -6  -2    1.00   24.90
   6   6   2   30.10   21.30
   6  -6  -2   -5.50   23.80
   6   6   2   35.40   23.60
   6   6   2   15.00   17.50
   6   6   2   18.20   22.60
  -6   6   2   20.00   21.90
  -6   6   2   19.50   22.10
  -6   6   2   36.90   25.30
  -6  -6  -2   25.10   33.80
  -6  -6  -2   12.80   18.70
  -6  -6  -2   27.90   25.10
  -6   6   2    9.40   19.90
  -6  -6  -2   24.30   22.80
   6  -7  -2  131.79   69.09
   6   7   2   17.70   24.60
   6  -7  -2  143.79   57.29
   6   7   2   29.60   22.00
  -6   7   2  106.09   46.20
  -6   7   2  148.69   47.60
  -6  -7  -2   16.10   22.50
  -6  -7  -2   19.40   32.20
  -6   7   2   84.39   40.40
  -6   7   2  117.89   40.00
   6   8   2    6.00   23.20
   6   8   2   13.10   34.10
   6  -8  -2   34.40   56.09
   6   8   2   11.60   22.40
   6   8   2   16.20   28.90
  -6  -8  -2   25.50   33.90
  -6   8   2   13.90   31.60
  -6   8   2    1.40   16.10
  -6  -8  -2   33.60   31.40
  -6  -8  -2   -3.80   12.50
  -6   8   2   33.10   33.70
   6   9   2   11.90   35.70
   6   9   2   11.40   25.70
   6   9   2   -8.40   24.70
  -6  -9  -2   -0.10   16.50
  -6   9   2   11.50   29.60
  -6  -9  -2    5.30   22.50
  -6   9   2   30.20   38.00
  -6  -9  -2   11.10   38.60
   7   9  -2   19.90   25.80
   7   9  -2    7.30   44.00
   7   9  -2   34.00   31.30
  -7  -9   2   -1.40   22.40
  -7  -9   2   24.00   31.70
  -7  -9   2   -7.00   23.10
   7   8  -2    7.80   27.30
   7   8  -2   10.30   26.10
   7   8  -2    7.00   30.60
   7   8  -2   23.30   26.10
  -7  -8   2   -3.90   25.60
  -7  -8   2   30.70   39.20
  -7   8  -2    1.30   23.60
  -7   8  -2    5.00   24.40
  -7  -8   2    3.10   20.70
  -7   8  -2   28.30   32.00
   7   7  -2   12.10   23.90
   7  -7   2   -6.20   26.30
   7  -7   2  -13.20   43.40
   7   7  -2   21.70   20.80
   7   7  -2   22.90   23.00
   7   7  -2    9.60   19.70
  -7   7  -2   23.70   31.50
  -7   7  -2    6.10   28.60
  -7  -7   2    9.10   23.20
  -7  -7   2   -7.20   14.60
  -7  -7   2    2.60   29.00
  -7   7  -2    3.60   20.20
  -7  -7   2   -5.60   16.70
   7  -6   2    0.70   35.10
   7  -6   2   13.70   48.20
   7   6  -2   83.89   38.90
   7   6  -2   96.29   34.90
   7   6  -2  113.19   40.40
   7   6  -2  119.89   39.60
  -7  -6   2   87.19   42.60
  -7  -6   2  117.59   41.20
  -7  -6   2   83.39   38.10
  -7  -6   2   71.19   45.80
  -7  -6   2  112.19   40.90
  -7   6  -2   21.90   29.40
   7   5  -2   93.49   34.10
   7  -5   2   36.20   38.10
   7   5  -2   61.79   27.50
   7   5  -2   29.80   19.60
   7   5  -2   28.60   28.40
   7   5  -2   66.39   29.70
   7  -5   2   62.19   45.20
  -7  -5   2   44.70   26.10
  -7   5  -2   51.09   34.70
  -7  -5   2   30.40   21.40
  -7  -5   2   55.99   29.40
  -7   5  -2   47.70   29.50
  -7  -5   2   68.49   36.50
  -7   5  -2   39.40   28.10
  -7  -5   2   44.00   27.80
  -7   5  -2   17.30   19.50
  -7  -5   2   36.10   33.30
   7   4  -2   10.60   16.10
   7   4  -2   33.70   21.70
   7  -4   2  101.39   53.89
   7  -4   2  162.98   60.39
   7   4  -2   28.90   19.30
   7   4  -2   31.00   20.80
  -7  -4   2   15.20   17.20
  -7   4  -2  103.69   34.20
  -7  -4   2   39.50   35.30
  -7  -4   2   25.80   18.30
  -7   4  -2  110.69   33.90
  -7   4  -2  132.79   37.10
  -7  -4   2   20.10   17.10
  -7   4  -2  118.39   43.10
  -7  -4   2   26.50   21.60
  -7  -4   2   16.40   19.00
  -7  -4   2    3.40   15.70
   7  -3   2  553.04  117.99
   7   2  -2   35.10   21.60
   7  -2   2  225.98   67.49
   7   2  -2   63.99   27.20
   7   2  -2   78.59   31.40
  -7  -2   2   40.10   24.00
  -7  -2   2   35.50   19.30
  -7  -2   2   85.09   36.30
  -7  -2   2   32.20   24.00
  -7   2  -2  230.88   39.20
  -7   2  -2  244.18   41.40
  -7  -2   2   18.30   15.50
  -7  -2   2   66.69   29.70
  -7   2  -2  261.77   52.79
  -7  -2   2   46.50   21.10
  -7   2  -2  226.28   47.30
  -7  -2   2   53.19   21.80
   7   1  -2  204.98   44.10
   7   1  -2  190.68   51.09
   7   1  -2  182.98   44.30
  -7  -1   2  244.88   46.80
  -7  -1   2  179.98   44.20
  -7  -1   2  206.98   42.00
  -7  -1   2  157.58   39.90
  -7  -1   2  175.68   39.90
  -7  -1   2  158.28   35.50
  -7  -1   2  204.88   47.00
   7   0   2   47.10   29.00
   7   0   2    6.00   17.00
   7   0   2   31.90   14.70
   7   0  -2   17.60   15.30
   7   0  -2   37.30   26.20
  -7   0   2   34.60   14.00
  -7   0  -2   46.10   23.60
  -7   0  -2   48.60   19.00
  -7   0   2   35.70   17.30
  -7   0   2   49.99   20.20
  -7   0   2   27.60   16.80
  -7   0  -2   32.50   12.70
  -7   0  -2   31.80   16.40
  -7   0  -2   40.30   21.60
  -7   0  -2   32.10   13.80
  -7   0   2   26.80   20.10
  -7   0  -2   28.80   25.10
  -7   0   2   42.20   22.40
   7   1   2   11.00   14.90
   7  -1  -2  213.58   56.79
   7   1   2   26.70   27.40
   7   1   2   12.60   22.80
  -7   1   2  177.78   36.70
  -7  -1  -2    4.30   15.90
  -7  -1  -2   18.40   15.70
  -7  -1  -2   19.10   15.40
  -7  -1  -2   32.60   14.30
  -7   1   2  191.68   35.40
  -7  -1  -2   11.10   13.80
  -7  -1  -2   20.80   26.20
  -7  -1  -2    8.90   12.70
  -7   1   2  158.38   38.30
  -7   1   2  112.59   31.60
  -7  -1  -2   31.40   28.30
   7   2   2  305.57   57.69
   7   2   2  309.37   78.99
   7   2   2  310.47   50.59
   7   2   2  241.48   45.00
   7   2   2  282.67   71.99
  -7  -2  -2  293.57   48.60
  -7  -2  -2  277.27   72.09
  -7  -2  -2  174.58   61.69
  -7  -2  -2  202.08   50.19
  -7  -2  -2  270.87   58.39
  -7  -2  -2  269.87   49.90
  -7  -2  -2  261.77   51.89
  -7  -2  -2  341.17   53.39
   7   3   2  610.94   87.19
   7   3   2  672.33   81.89
   7   3   2  684.13   83.09
   7   3   2  654.33  102.19
   7   3   2  678.73  133.79
   7   3   2  630.94   86.79
   7   3   2  653.13  119.79
   7   3   2  687.43   83.79
  -7  -3  -2  663.13   83.19
  -7  -3  -2  510.95  117.99
  -7  -3  -2  623.14   98.29
  -7  -3  -2  740.63   92.59
  -7  -3  -2  672.13   83.59
  -7  -3  -2  569.14  115.19
  -7  -3  -2  628.74   81.79
  -7  -3  -2  604.94   87.99
   7   4   2   84.19   30.00
   7   4   2  112.09   35.60
   7   4   2  103.79   38.50
   7   4   2   79.29   25.90
   7   4   2  116.29   33.10
   7  -4  -2   11.40   25.40
   7   4   2   82.19   45.40
   7   4   2  111.09   30.70
  -7  -4  -2   63.29   43.30
  -7  -4  -2  107.69   31.50
  -7  -4  -2   57.89   32.70
  -7   4   2   24.50   20.10
  -7  -4  -2   87.69   34.70
  -7  -4  -2  163.68   40.80
  -7  -4  -2  110.79   32.80
  -7  -4  -2  117.19   35.30
  -7   4   2   24.10   19.10
  -7   4   2   53.89   28.00
  -7  -4  -2  107.29   47.80
   7   5   2   45.80   36.60
   7   5   2   59.49   27.90
   7   5   2   41.40   22.00
   7   5   2   76.19   30.60
   7   5   2   44.80   28.90
   7   5   2   80.39   30.40
   7  -5  -2   43.40   38.30
  -7  -5  -2   42.20   27.20
  -7  -5  -2   37.80   25.20
  -7   5   2   47.10   22.40
  -7   5   2   60.19   27.90
  -7   5   2   50.69   29.30
  -7  -5  -2   16.40   29.80
  -7   5   2   50.79   27.50
  -7   5   2   54.69   27.80
  -7  -5  -2   54.99   28.00
  -7  -5  -2   63.99   36.10
  -7  -5  -2   37.40   21.90
   7   6   2    8.20   19.20
   7   6   2   -7.40   10.40
   7   6   2   -4.20   19.60
   7  -6  -2  104.89   62.99
   7   6   2    7.50   14.00
  -7   6   2  107.49   38.60
  -7  -6  -2   -5.90   17.60
  -7   6   2  148.49   52.39
  -7  -6  -2    4.20   23.90
  -7  -6  -2   16.30   21.30
  -7   6   2   81.29   38.80
  -7  -6  -2   21.10   19.70
  -7   6   2  122.69   46.80
   7   7   2   13.10   26.20
   7   7   2   30.70   21.80
   7   7   2   30.10   24.30
   7  -7  -2   12.00   47.40
   7   7   2    3.70   18.80
  -7   7   2   -2.70   17.50
  -7  -7  -2   10.40   33.20
  -7  -7  -2   26.70   28.70
  -7   7   2   30.70   26.30
  -7   7   2   27.80   33.10
  -7  -7  -2   21.60   29.10
   7   8   2   -8.70   25.40
   7   8   2    4.80   23.00
   7   8   2   27.30   27.80
   7   8   2   26.60   28.40
   7  -8  -2   35.20   46.70
  -7   8   2   41.70   39.30
  -7  -8  -2   -5.00   16.70
  -7   8   2  -13.90   27.50
  -7   8   2   -5.90   17.20
  -7  -8  -2    4.20   24.10
  -7  -8  -2   54.29   33.30
  -7   9   2   31.00   40.40
  -7   9   2    0.10   22.40
   8   8  -2   16.50   25.70
   8   8  -2    7.40   19.90
   8   8  -2    1.50   24.50
   8   8  -2   33.40   32.20
  -8   8  -2  -15.90   19.70
  -8  -8   2   15.10   26.90
  -8  -8   2   13.00   31.20
  -8  -8   2    4.70   21.60
  -8   8  -2   -7.10   21.90
  -8   8  -2   -0.30   32.90
  -8  -8   2   -6.10   17.90
   8   7  -2   30.50   29.90
   8  -7   2   17.90   40.10
   8   7  -2   20.60   26.90
   8   7  -2   39.70   34.60
   8   7  -2   52.09   32.30
  -8  -7   2   -5.30   23.20
  -8  -7   2    2.60   32.40
  -8  -7   2   64.09   42.40
  -8  -7   2   26.00   31.40
  -8   7  -2   25.90   27.50
  -8   7  -2   63.59   41.50
  -8   7  -2   73.59   41.70
   8   6  -2   38.50   27.60
   8   6  -2   55.19   28.10
   8   6  -2   75.19   34.00
   8  -6   2   36.20   56.19
   8   6  -2   27.80   24.90
  -8  -6   2   68.29   36.20
  -8   6  -2   10.60   29.60
  -8   6  -2    8.20   24.80
  -8  -6   2   70.89   34.40
  -8  -6   2   57.69   45.50
  -8   6  -2   20.60   31.50
  -8  -6   2   81.79   34.30
  -8  -6   2   76.99   34.10
   8   5  -2    7.80   15.00
   8   5  -2   21.80   18.80
   8   5  -2    4.00   17.50
   8  -5   2   42.30   53.99
   8   5  -2   13.60   20.30
   8   5  -2   19.60   21.50
  -8   5  -2   12.10   18.50
  -8  -5   2   21.20   22.30
  -8  -5   2   10.00   19.20
  -8  -5   2    6.90   15.60
  -8   5  -2   11.70   26.80
  -8  -5   2   -4.00   19.40
  -8   5  -2   13.70   22.20
  -8   5  -2   28.10   27.30
  -8  -5   2    0.30   28.60
  -8  -5   2   14.50   23.30
   8   4  -2   56.49   31.80
   8   4  -2   28.40   21.60
   8  -4   2  123.99   54.69
   8   4  -2   21.60   21.40
   8  -4   2  164.68   69.39
   8   4  -2   43.70   23.90
  -8   4  -2  176.48   54.69
  -8  -4   2   43.50   39.10
  -8  -4   2   63.39   27.70
  -8  -4   2   67.99   29.70
  -8   4  -2   77.89   31.50
  -8  -4   2   55.99   28.50
  -8  -4   2    3.20   19.40
  -8   4  -2   88.79   34.40
  -8  -4   2   51.19   33.10
  -8  -4   2   56.39   30.70
  -8   4  -2  109.29   35.90
   8   3  -2   11.90   17.90
   8  -3   2  231.98   78.49
   8  -3   2  182.78   58.99
   8   3  -2    8.50   20.60
  -8  -3   2    8.80   23.40
  -8  -3   2   10.50   20.90
  -8   3  -2  202.58   48.50
  -8  -3   2   19.70   22.50
  -8   3  -2  253.67   59.19
  -8   3  -2  183.88   42.00
  -8   3  -2  212.58   42.90
  -8  -3   2   18.70   17.40
  -8  -3   2   15.30   20.00
   8   2  -2  355.16   67.99
   8   2  -2  284.27   68.89
   8   2  -2  353.56   70.89
  -8  -2   2  379.66   64.49
  -8  -2   2  405.46   79.39
  -8  -2   2  309.97   70.29
  -8  -2   2  400.56   67.49
  -8  -2   2  330.77   63.89
  -8  -2   2  399.76   65.09
  -8  -2   2  322.97   68.19
   8  -1   2  139.99   47.90
   8  -1   2  117.09   50.89
  -8   1  -2  166.08   39.60
  -8   1  -2   95.49   35.10
  -8   1  -2  196.08   42.40
  -8   1  -2  180.68   47.30
  -8   1  -2  127.89   50.49
  -8   0  -2 1014.40  149.49
   8   1   2  180.48   61.89
   8   1   2   90.49   43.30
   8   1   2  173.48   38.40
  -8  -1  -2   94.59   35.70
  -8  -1  -2  119.09   32.80
  -8  -1  -2  116.49   28.00
  -8  -1  -2  120.19   48.50
  -8  -1  -2  213.08   41.10
  -8  -1  -2  127.89   53.29
  -8  -1  -2  132.69   34.40
  -8  -1  -2  138.69   39.50
   8   2   2   46.50   24.90
   8   2   2   36.90   18.80
   8   2   2   65.89   23.00
   8   2   2   33.00   28.70
   8   2   2   20.20   29.80
   8  -2  -2  373.36   86.19
  -8  -2  -2   53.59   23.90
  -8  -2  -2   48.80   25.70
  -8  -2  -2   56.09   37.50
  -8   2   2  298.97   56.99
  -8  -2  -2   49.00   28.50
  -8  -2  -2   62.89   26.10
  -8   2   2  270.77   51.69
  -8   2   2  282.87   47.80
  -8  -2  -2   49.20   33.00
  -8  -2  -2   55.19   23.40
  -8  -2  -2   47.50   20.60
   8   3   2  185.58   62.89
   8   3   2  223.88   74.69
   8   3   2  182.68   49.30
   8   3   2  214.18   50.29
   8   3   2  182.08   40.90
   8   3   2  157.68   46.30
   8   3   2  149.39   40.00
   8   3   2  176.38   41.50
  -8  -3  -2  172.98   48.40
  -8  -3  -2  176.58   49.90
  -8  -3  -2  176.18   47.60
  -8  -3  -2  155.28   58.69
  -8  -3  -2  164.68   64.29
  -8  -3  -2  202.28   44.80
  -8  -3  -2  242.08   48.10
  -8  -3  -2  264.37   50.39
   8   4   2  108.49   55.69
   8   4   2   90.39   33.90
   8   4   2  127.59   33.90
   8   4   2   95.59   47.20
   8   4   2  115.29   33.90
   8   4   2  103.69   40.30
   8  -4  -2   29.80   31.30
   8   4   2  117.99   36.90
   8   4   2   95.79   31.70
  -8  -4  -2  120.49   43.00
  -8   4   2   34.20   24.20
  -8  -4  -2  132.09   39.20
  -8   4   2   54.69   29.70
  -8   4   2   25.40   18.60
  -8  -4  -2  104.39   36.50
  -8  -4  -2   96.49   34.70
  -8  -4  -2   51.99   27.60
  -8   4   2   33.90   24.50
  -8  -4  -2   84.39   43.90
  -8   4   2   36.00   20.80
  -8  -4  -2  109.39   35.00
  -8  -4  -2  121.59   59.69
   8   5   2   11.70   19.70
   8   5   2   22.20   20.20
   8   5   2   30.60   25.20
   8   5   2   39.10   25.80
   8  -5  -2   14.00   27.00
   8   5   2   19.30   23.00
  -8  -5  -2   -5.30   19.40
  -8   5   2    8.20   16.00
  -8   5   2   29.60   23.20
  -8   5   2    0.70   19.20
  -8  -5  -2   65.49   33.50
  -8  -5  -2   26.60   23.30
  -8  -5  -2    2.20   21.20
  -8  -5  -2   23.30   20.90
  -8   5   2   25.40   23.70
  -8  -5  -2   10.90   28.80
   8   6   2   21.40   27.00
   8  -6  -2   53.29   53.99
   8   6   2   -9.70   22.00
   8   6   2   -5.20   11.60
   8   6   2    4.80   16.20
  -8  -6  -2    5.90   34.20
  -8  -6  -2   -2.00   22.80
  -8   6   2   61.99   34.20
  -8   6   2   91.39   40.90
  -8  -6  -2   38.40   26.00
  -8  -6  -2   36.20   29.80
  -8   6   2   66.89   34.80
   8   7   2   30.40   25.20
   8   7   2   35.40   24.60
   8   7   2   39.00   29.60
   8  -7  -2   27.50   47.10
   8   7   2    8.10   22.10
  -8   7   2   17.50   27.60
  -8  -7  -2    2.50   14.80
  -8  -7  -2   34.50   26.60
  -8   7   2   28.80   28.00
  -8  -7  -2   29.70   29.20
  -8  -7  -2   36.30   26.90
  -8   7   2   23.10   22.60
   8  -8  -2   25.60   51.39
   8   8   2   26.30   33.60
   8   8   2   42.80   43.40
   8   8   2    2.80   22.30
   8   8   2   -2.10   25.00
  -8   8   2   -0.70   34.50
  -8   8   2    1.00   28.90
  -8  -8  -2   -0.60   33.30
  -8  -8  -2   10.60   21.80
  -8  -8  -2   -1.00   24.20
  -8   8   2   24.40   38.20
   9   8  -2   -7.90   19.30
   9   8  -2   16.90   30.30
   9   8  -2  -15.50   29.70
  -9   8  -2   12.40   34.40
  -9  -8   2   13.40   26.20
  -9   8  -2   24.50   38.40
  -9  -8   2   -3.20   25.60
  -9  -8   2   -3.00   30.20
  -9  -8   2    6.20   26.40
   9   7  -2   16.10   30.50
   9  -7   2    4.70   60.89
   9   7  -2   16.40   24.30
   9   7  -2   -2.90   23.30
   9   7  -2  -12.10   19.90
  -9  -7   2    9.50   27.80
  -9   7  -2   24.00   32.10
  -9   7  -2    0.20   21.40
  -9   7  -2  -11.00   17.30
  -9  -7   2    1.10   28.00
  -9  -7   2   28.40   34.40
  -9  -7   2  -32.10   19.50
  -9  -7   2    0.20   29.10
   9   6  -2    3.60   23.40
   9  -6   2   -2.50   49.00
   9   6  -2   23.90   26.00
   9   6  -2   16.80   23.90
   9   6  -2   42.00   28.20
  -9   6  -2   15.60   27.40
  -9  -6   2   31.50   29.00
  -9  -6   2   43.40   28.90
  -9   6  -2  -17.50   23.60
  -9  -6   2    9.20   41.90
  -9   6  -2   -3.60   28.80
  -9   6  -2   -0.10   21.10
  -9  -6   2   25.70   30.30
  -9  -6   2    8.80   29.80
  -9  -6   2   36.40   30.20
   9   5  -2   27.00   20.90
   9   5  -2   30.10   21.30
   9   5  -2   42.60   28.50
   9  -5   2   40.90   47.20
   9   5  -2   79.39   33.70
   9   5  -2   26.90   29.30
  -9   5  -2   19.20   21.00
  -9  -5   2   46.40   30.50
  -9  -5   2   26.30   29.50
  -9   5  -2   47.20   35.70
  -9  -5   2    6.00   26.50
  -9  -5   2   71.69   37.00
  -9   5  -2   30.20   26.30
  -9   5  -2   71.99   32.90
  -9  -5   2   16.40   20.50
  -9  -5   2   50.79   28.70
   9   4  -2   57.89   28.00
   9   4  -2   58.79   30.40
   9   4  -2   50.49   29.10
   9  -4   2    5.50   33.10
   9   4  -2   82.49   32.20
  -9  -4   2   86.59   33.20
  -9   4  -2   29.40   25.80
  -9  -4   2  108.99   57.49
  -9  -4   2   38.20   27.50
  -9  -4   2  136.69   41.00
  -9   4  -2    9.00   22.50
  -9  -4   2   96.29   36.00
  -9   4  -2   25.70   25.00
  -9  -4   2  129.69   47.60
  -9   4  -2    8.90   21.20
  -9  -4   2   70.79   32.80
   9   3  -2   29.50   20.40
   9   3  -2   -0.40   17.10
   9   3  -2   43.90   28.70
   9  -3   2   17.80   31.70
   9   3  -2   15.80   22.40
  -9  -3   2   38.60   29.80
  -9   3  -2    0.40   12.50
  -9  -3   2    2.30   13.10
  -9  -3   2   25.90   29.50
  -9   3  -2   16.30   19.80
  -9  -3   2    5.60   13.60
  -9  -3   2   25.50   21.50
  -9  -3   2   22.20   21.80
  -9   3  -2   27.00   25.10
  -9   3  -2    3.90   12.60
  -9  -3   2   30.00   28.40
  -9  -3   2   13.60   15.10
   9   2  -2   -8.20    7.70
   9   2  -2    1.40   19.80
   9  -2   2   58.39   42.60
   9   2  -2   -2.10   10.70
  -9   2  -2   30.70   20.70
  -9  -2   2   17.90   20.60
  -9   2  -2   33.70   24.00
  -9  -2   2    3.40   12.10
  -9   2  -2   47.10   24.30
  -9  -2   2   -4.80    8.90
  -9  -2   2   11.50   15.10
  -9  -2   2    6.20   12.70
  -9  -2   2   -1.50   10.10
  -9   2  -2   46.60   24.30
   9  -1   2   92.89   50.19
   9   1  -2   13.70   15.80
   9   1  -2    9.00   17.90
   9  -1   2   85.79   39.70
  -9  -1   2   11.00   17.80
  -9  -1   2    2.30   16.40
  -9   1  -2   70.99   32.10
  -9   1  -2   95.49   32.10
  -9   1  -2   65.59   33.10
  -9   1  -2   69.99   41.80
  -9   1  -2   88.69   30.90
   9   0  -2   17.70   26.40
   9   0   2   68.09   41.30
   9   0   2   32.90   27.90
   9   0  -2    7.90   15.60
  -9   0  -2  114.89   38.20
  -9   0   2   14.30   18.00
  -9   0   2   24.10   18.60
  -9   0  -2   89.29   47.30
  -9   0   2   20.70   17.10
  -9   0   2   30.40   23.60
  -9   0   2   32.60   18.50
  -9   0  -2  104.29   31.40
  -9   0  -2   91.99   30.20
  -9   0  -2   88.29   35.30
   9   1   2   75.19   44.80
   9  -1  -2   51.39   33.70
   9   1   2   84.39   44.70
   9  -1  -2   12.40   18.30
  -9  -1  -2  105.79   36.70
  -9  -1  -2   90.19   38.30
  -9   1   2   15.60   19.70
  -9  -1  -2   84.79   47.10
  -9   1   2   13.70   16.90
  -9   1   2    7.10   16.50
  -9  -1  -2   99.29   30.90
  -9  -1  -2   63.99   41.30
  -9   1   2    0.50   15.40
  -9  -1  -2   44.60   24.80
   9   2   2   47.00   21.80
   9   2   2   46.60   36.80
   9   2   2   31.30   18.10
   9  -2  -2    7.90   24.20
   9   2   2   26.40   31.90
   9   2   2   33.50   24.20
  -9   2   2   -5.10   11.20
  -9  -2  -2   20.10   29.00
  -9   2   2   -2.70    8.70
  -9  -2  -2   48.10   26.20
  -9  -2  -2   32.50   28.20
  -9   2   2    2.20   12.70
  -9  -2  -2   33.10   20.00
  -9  -2  -2   41.30   23.90
  -9  -2  -2   58.69   24.60
  -9  -2  -2   45.80   20.30
  -9   2   2    6.00   13.00
  -9  -2  -2   41.20   24.30
  -9   2   2   -1.40   14.40
   9   3   2   27.30   20.60
   9   3   2   -8.10   24.60
   9   3   2   18.30   22.50
   9   3   2   16.40   21.90
   9   3   2   14.90   23.90
   9   3   2   29.00   18.60
   9   3   2   18.20   19.00
   9  -3  -2   24.00   26.50
   9   3   2   30.70   19.10
  -9   3   2    1.80   12.90
  -9  -3  -2  -12.20   15.40
  -9   3   2    7.60   14.50
  -9   3   2   17.20   16.60
  -9  -3  -2    5.70   18.20
  -9  -3  -2   -7.80   17.00
  -9  -3  -2   21.80   23.50
  -9  -3  -2   24.80   19.10
  -9  -3  -2   15.30   25.10
  -9  -3  -2   25.30   21.40
  -9  -3  -2   48.80   39.70
  -9   3   2   16.90   18.90
  -9   3   2   12.70   16.70
   9   4   2   20.80   20.80
   9   4   2   38.50   33.60
   9   4   2   22.00   20.10
   9  -4  -2   38.80   44.90
   9   4   2   38.90   23.50
   9   4   2   26.60   30.30
   9   4   2   15.90   19.40
   9   4   2   18.10   36.90
   9   4   2   15.60   21.40
  -9  -4  -2   18.50   25.00
  -9   4   2   73.79   38.30
  -9  -4  -2   10.00   24.30
  -9  -4  -2  -14.90   11.40
  -9   4   2  143.49   43.10
  -9   4   2   80.59   32.80
  -9   4   2  105.39   37.20
  -9  -4  -2    9.70   21.60
  -9  -4  -2   26.10   24.10
  -9  -4  -2    2.00   24.90
  -9  -4  -2   21.60   22.20
  -9  -4  -2   22.30   24.30
   9  -5  -2   50.89   44.30
   9   5   2   61.09   49.30
   9   5   2   20.70   22.20
   9   5   2   47.80   26.60
   9   5   2   30.70   23.20
   9   5   2   39.40   28.50
  -9   5   2   25.50   27.00
  -9  -5  -2   60.49   49.90
  -9  -5  -2   29.20   28.70
  -9  -5  -2   54.69   33.20
  -9   5   2   10.60   23.00
  -9   5   2   32.00   30.50
  -9  -5  -2   54.49   29.80
  -9   5   2   15.70   20.10
  -9  -5  -2   32.60   30.10
   9   6   2   -2.90   11.00
   9   6   2   -6.80   17.30
   9   6   2   -1.60   13.90
   9  -6  -2    7.40   32.30
   9   6   2    4.10   15.60
  -9   6   2    3.50   19.50
  -9  -6  -2   12.00   23.60
  -9  -6  -2    6.80   17.60
  -9   6   2    5.70   28.30
  -9  -6  -2   10.30   36.10
  -9  -6  -2   -5.00   14.20
  -9   6   2   17.20   23.60
  -9  -6  -2   -6.20   14.60
   9   7   2   42.90   39.90
   9   7   2   12.60   22.00
   9  -7  -2    5.90   35.60
   9   7   2    0.30   16.90
   9   7   2    3.20   17.40
  -9  -7  -2   10.40   21.80
  -9  -7  -2   19.50   24.00
  -9  -7  -2   -7.10   28.70
  -9   7   2    1.10   20.80
  -9   7   2   -3.20   16.90
  -9   7   2   11.40   30.30
  -9  -7  -2   -2.60   20.90
   9  -8  -2  -22.10   39.40
   9   8   2   44.20   37.40
   9   8   2   -4.00   22.50
   9   8   2   48.60   38.00
  -9  -8  -2   -1.90   25.30
  -9   8   2   -9.60   28.90
  -9   8   2   -9.30   33.30
  -9  -8  -2   30.00   39.60
  -9  -8  -2   10.60   27.70
  10   8  -2   11.20   26.30
  10   8  -2    4.60   20.70
  10   8  -2   52.79   42.30
 -10  -8   2   10.20   29.90
 -10  -8   2   26.20   33.50
 -10  -8   2   -0.20   38.50
 -10  -8   2    1.90   36.30
  10   7  -2    2.30   17.30
  10   7  -2   21.90   37.80
  10  -7   2   32.30   56.39
  10   7  -2   21.20   31.50
  10   7  -2   16.60   23.90
 -10  -7   2   20.30   24.00
 -10  -7   2   23.50   34.70
 -10  -7   2   28.30   27.80
 -10  -7   2   10.40   33.50
 -10   7  -2   37.60   42.50
 -10   7  -2   12.10   26.90
 -10  -7   2   -4.00   26.20
 -10   7  -2   -5.40   34.80
  10   6  -2   23.50   27.50
  10   6  -2   22.20   24.00
  10   6  -2   36.60   30.60
  10  -6   2  -19.40   30.30
  10   6  -2   47.30   36.20
 -10  -6   2   49.50   51.99
 -10  -6   2   54.99   45.10
 -10  -6   2   36.30   31.90
 -10  -6   2   39.50   30.10
 -10   6  -2  -31.80   24.80
 -10   6  -2   19.20   37.50
 -10  -6   2   45.70   37.00
 -10   6  -2    1.70   29.10
 -10   6  -2    3.80   20.10
 -10  -6   2   25.30   28.30
  10   5  -2   -3.80   13.20
  10   5  -2    9.60   24.30
  10   5  -2   -3.70   11.20
  10   5  -2    5.00   23.10
  10   5  -2   12.40   21.10
  10  -5   2   -3.30   35.90
 -10   5  -2   18.40   21.40
 -10   5  -2    6.30   22.00
 -10   5  -2   25.50   35.90
 -10   5  -2   21.10   29.30
 -10  -5   2    8.30   19.00
 -10  -5   2    1.20   27.80
 -10  -5   2    5.10   18.30
 -10  -5   2    1.40   17.20
 -10  -5   2  -15.50   20.90
 -10  -5   2   -3.60   13.70
  10   4  -2    1.20   22.10
  10  -4   2   -6.00   27.30
  10   4  -2    9.40   22.20
  10   4  -2   10.80   16.50
  10   4  -2    8.60   14.70
 -10   4  -2   -2.70   16.00
 -10  -4   2   12.80   20.30
 -10  -4   2    3.50   20.30
 -10   4  -2    5.90   18.40
 -10   4  -2   25.10   21.90
 -10  -4   2  -15.40   20.00
 -10  -4   2   -9.70   12.40
 -10  -4   2   11.90   20.30
 -10   4  -2   -0.30   20.20
 -10  -4   2    0.30   12.80
  10   3  -2   18.10   20.40
  10  -3   2    4.00   38.40
  10   3  -2   58.69   31.70
  10   3  -2   54.29   25.90
 -10  -3   2   76.29   36.00
 -10   3  -2   15.80   20.70
 -10  -3   2   77.19   30.90
 -10   3  -2   13.00   21.70
 -10  -3   2   57.89   33.60
 -10  -3   2   89.19   35.40
 -10   3  -2   -4.40   17.30
 -10  -3   2   56.99   32.70
 -10  -3   2   76.29   31.60
  10   2  -2   72.69   41.10
  10  -2   2   11.30   35.30
  10   2  -2   53.09   26.70
  10   2  -2  102.09   41.90
 -10  -2   2   63.19   32.10
 -10   2  -2    4.80   19.80
 -10   2  -2    6.70   19.40
 -10  -2   2   79.69   31.70
 -10  -2   2   62.69   27.40
 -10  -2   2   79.29   32.00
 -10   2  -2   10.00   19.10
 -10  -2   2   65.89   38.40
 -10   2  -2  -10.30   15.60
 -10  -2   2   56.89   28.70
  10   1  -2  223.98   69.49
  10   1  -2  186.88   52.79
 -10  -1   2  221.58   50.19
 -10  -1   2  205.88   52.19
 -10  -1   2  230.08   62.49
 -10  -1   2  228.28   59.79
 -10  -1   2  199.78   50.69
  10   0  -2   18.10   18.60
  10   0  -2    4.50   18.20
  10   0   2   21.60   36.90
 -10   0  -2   76.19   30.60
 -10   0  -2   22.60   36.00
 -10   0   2   -6.50   10.90
 -10   0  -2   26.00   22.80
 -10   0   2   -3.20   13.80
 -10   0   2   -1.40   13.00
 -10   0   2    9.90   14.90
 -10   0  -2   35.20   24.50
 -10   0   2   14.90   18.10
 -10   0  -2   18.70   20.20
  10  -1  -2  224.58   73.49
  10  -1  -2  225.68   55.59
 -10   1   2  188.38   45.40
 -10   1   2  218.18   52.79
 -10   1   2  200.08   53.89
 -10   1   2  202.38   57.09
 -10   1   2  197.88   50.59
  10  -2  -2   97.49   57.79
  10   2   2   10.50   12.00
  10   2   2   -3.50   20.20
  10   2   2    1.00   12.40
  10   2   2   11.90   31.50
 -10  -2  -2   15.50   26.30
 -10   2   2   50.49   31.70
 -10   2   2   91.39   31.20
 -10  -2  -2    6.40   13.70
 -10  -2  -2  -15.40   21.80
 -10   2   2   93.49   36.60
 -10   2   2   39.50   25.90
 -10  -2  -2    6.40   15.70
 -10   2   2   57.49   27.40
 -10  -2  -2   -4.00   20.30
 -10  -2  -2    2.10   14.20
  10   3   2   23.40   25.40
  10   3   2    2.30   29.50
  10   3   2   -6.10   16.20
  10  -3  -2   82.29   49.70
  10   3   2    3.50   16.10
  10   3   2   -1.30   14.20
  10   3   2    3.00   21.30
  10   3   2    2.90   11.30
  10   3   2   26.20   27.10
 -10   3   2   44.60   24.80
 -10  -3  -2   -0.20   18.00
 -10  -3  -2    4.40   16.70
 -10  -3  -2    1.30   33.20
 -10   3   2   70.09   38.70
 -10  -3  -2    0.60   21.60
 -10   3   2   43.00   24.00
 -10  -3  -2    9.00   23.00
 -10  -3  -2   11.60   16.00
 -10   3   2   28.40   25.50
 -10  -3  -2  -14.30   17.80
 -10  -3  -2    2.70   20.90
  10   4   2   36.50   27.40
  10   4   2   10.10   18.50
  10   4   2   -3.10   26.40
  10   4   2    4.40   34.50
  10  -4  -2    6.70   30.90
  10   4   2    5.50   17.80
  10   4   2   30.00   20.80
  10   4   2   37.70   28.30
  10   4   2   27.60   30.60
 -10  -4  -2   13.90   23.60
 -10   4   2    4.20   23.30
 -10   4   2    1.00   18.30
 -10  -4  -2   20.30   35.00
 -10   4   2   23.50   22.50
 -10  -4  -2   -0.80   23.20
 -10  -4  -2   13.30   27.00
 -10   4   2    6.90   17.30
 -10  -4  -2   16.40   23.30
 -10  -4  -2   -4.70   23.30
 -10  -4  -2   40.60   31.60
 -10  -4  -2  -15.20   17.60
  10   5   2   30.10   22.50
  10   5   2   18.90   17.10
  10   5   2   10.10   21.60
  10   5   2   -2.80   39.30
  10  -5  -2  -19.00   33.80
  10   5   2   32.80   28.00
 -10   5   2   -7.60   13.30
 -10  -5  -2   36.00   25.10
 -10  -5  -2   23.80   47.90
 -10  -5  -2   14.50   23.40
 -10   5   2   11.20   21.60
 -10  -5  -2  -13.20   18.50
 -10   5   2   -0.90   21.20
 -10  -5  -2   29.40   23.60
 -10   5   2   19.70   29.80
  10   6   2   -7.60   29.60
  10   6   2  -11.10   15.50
  10   6   2  -11.20   12.30
  10   6   2  -15.20   18.00
  10   6   2    6.70   22.60
  10  -6  -2   23.40   38.70
 -10   6   2   26.00   27.90
 -10  -6  -2    0.00   22.70
 -10  -6  -2   10.60   24.50
 -10   6   2   15.60   33.60
 -10  -6  -2   -6.00   30.40
 -10  -6  -2  -12.60   23.10
 -10  -6  -2   -1.90   16.90
 -10   6   2   23.50   26.80
  10   7   2   13.10   30.70
  10   7   2    3.20   25.40
  10   7   2   16.50   28.50
  10  -7  -2   -5.40   56.99
  10   7   2    7.30   31.40
  10   7   2   12.40   23.60
 -10  -7  -2    5.50   34.30
 -10  -7  -2   14.00   31.90
 -10   7   2   21.10   29.20
 -10   7   2  -25.30   26.50
 -10  -7  -2   -1.70   21.70
 -10   7   2   33.20   33.60
 -10  -7  -2    5.20   30.40
 -10   8   2   13.00   38.20
 -10   8   2  -23.20   21.10
  11   7  -2  -11.50   29.40
  11   7  -2    1.30   25.00
  11   7  -2   -6.90   25.20
 -11  -7   2   -1.40   30.60
 -11   7  -2   10.90   31.30
 -11  -7   2  -24.90   24.70
 -11  -7   2   11.10   33.50
  11   6  -2   18.30   21.40
  11   6  -2   -4.30   17.30
  11   6  -2   19.30   24.90
  11  -6   2  -32.30   35.90
  11   6  -2   13.60   31.10
 -11  -6   2    3.50   19.10
 -11   6  -2   -3.10   21.60
 -11  -6   2   23.50   29.90
 -11   6  -2   13.20   42.10
 -11  -6   2   -7.00   31.80
 -11  -6   2   18.30   21.30
 -11   6  -2   -1.70   19.90
 -11  -6   2   -5.40   18.40
  11   5  -2   18.80   26.10
  11   5  -2   24.60   27.60
  11   5  -2   30.10   29.80
  11   5  -2   32.40   29.50
  11   5  -2   22.00   29.90
  11  -5   2   33.20   65.49
 -11  -5   2   55.69   41.40
 -11  -5   2   49.40   34.50
 -11  -5   2   10.50   28.60
 -11  -5   2    5.40   25.80
 -11  -5   2   34.30   28.50
 -11   5  -2    2.00   38.30
 -11   5  -2   26.20   28.80
 -11   5  -2   22.90   30.80
 -11  -5   2    9.90   29.00
  11  -4   2   74.39   65.39
  11   4  -2   39.80   31.70
  11   4  -2   32.00   25.30
  11   4  -2   20.00   19.20
  11   4  -2   13.40   19.00
 -11  -4   2   30.50   28.90
 -11   4  -2   39.40   31.70
 -11  -4   2    9.90   22.50
 -11  -4   2   27.00   26.10
 -11  -4   2    9.60   26.90
 -11   4  -2   37.00   30.70
 -11   4  -2   63.39   39.10
 -11   4  -2   39.00   30.50
 -11  -4   2   -6.60   27.50
 -11  -4   2   32.90   27.20
  11   3  -2   59.49   32.50
  11   3  -2  112.59   45.40
  11  -3   2   26.00   37.40
  11   3  -2   52.69   29.40
 -11   3  -2   18.90   21.90
 -11  -3   2  146.29   46.40
 -11  -3   2   89.89   40.00
 -11  -3   2   88.69   36.10
 -11   3  -2   50.79   30.60
 -11  -3   2  102.09   39.90
 -11  -3   2  163.28   57.89
 -11   3  -2   13.80   21.80
 -11   3  -2   37.90   26.70
 -11  -3   2   63.79   36.70
  11   2  -2    4.80   15.50
  11   2  -2   12.60   28.30
  11   2  -2   21.90   29.00
  11  -2   2   -9.80   31.10
 -11  -2   2   11.70   19.70
 -11   2  -2   10.30   21.90
 -11  -2   2   15.50   28.80
 -11  -2   2   25.80   22.60
 -11   2  -2   26.90   24.20
 -11   2  -2   18.00   24.80
 -11  -2   2    7.70   16.10
 -11   2  -2    6.60   20.90
 -11  -2   2   15.40   21.00
  11   1  -2  367.56   96.59
  11   1  -2  423.16   86.09
 -11  -1   2  374.06   86.39
 -11  -1   2  379.76   83.49
 -11  -1   2  465.05   83.39
 -11  -1   2  355.76   75.59
 -11  -1   2  374.26   71.29
  11   0  -2    5.60   16.50
  11   0  -2   14.20   25.90
  11   0   2    8.80   37.50
 -11   0  -2    3.60   18.50
 -11   0   2    8.00   23.10
 -11   0  -2   10.60   34.30
 -11   0  -2   19.90   21.90
 -11   0   2   -1.30   14.30
 -11   0  -2  -10.60   15.90
 -11   0   2   -6.70   11.90
 -11   0   2    3.30   16.70
 -11   0  -2    4.40   16.50
 -11   0   2   -0.20   14.40
  11  -1  -2  376.06  101.49
  11  -1  -2  461.45   88.39
 -11   1   2  372.96   84.49
 -11   1   2  447.16   82.19
 -11   1   2  424.16   80.49
 -11   1   2  344.67   79.89
  11   2   2  -21.90   26.00
  11   2   2   -0.60   14.30
  11  -2  -2   27.20   23.20
  11   2   2   29.20   23.50
  11  -2  -2   20.70   39.70
 -11  -2  -2   -2.50   22.00
 -11   2   2   -0.10   19.50
 -11   2   2   23.20   20.00
 -11  -2  -2   -0.60   15.70
 -11  -2  -2   16.60   24.90
 -11  -2  -2   -2.00   32.80
 -11   2   2   18.70   23.80
 -11   2   2   -1.00   20.60
 -11  -2  -2   -0.70   18.70
  11  -3  -2   98.59   52.09
  11   3   2   31.40   22.10
  11   3   2   -7.10   14.40
  11   3   2   -2.80   23.30
  11   3   2   29.80   25.90
  11   3   2   28.40   27.70
 -11  -3  -2   17.70   28.30
 -11   3   2   67.39   30.90
 -11   3   2   53.49   29.20
 -11  -3  -2   -6.60   23.50
 -11  -3  -2   14.90   21.30
 -11  -3  -2    6.30   25.10
 -11  -3  -2   49.30   29.10
 -11   3   2  104.39   42.40
 -11   3   2  122.99   41.40
  11   4   2   74.79   40.30
  11   4   2   94.79   43.60
  11   4   2   80.19   49.00
  11   4   2   81.29   36.90
  11   4   2   53.99   35.50
  11  -4  -2   49.80   46.70
  11   4   2   46.90   29.60
 -11   4   2   10.20   19.30
 -11   4   2   -3.80   19.00
 -11   4   2    3.20   17.20
 -11  -4  -2   60.69   35.90
 -11   4   2    3.30   16.40
 -11  -4  -2   20.50   28.40
  11   5   2   11.60   25.80
  11   5   2   -3.20   19.40
  11  -5  -2   49.60   51.49
  11   5   2   -1.10   20.40
  11   5   2   15.10   48.40
 -11   5   2   84.19   44.40
 -11   5   2   14.00   24.10
 -11  -5  -2   -4.40   24.60
 -11   5   2   18.10   22.30
 -11   5   2   25.40   28.40
 -11  -5  -2   17.90   24.80
  11   6   2   -0.40   16.90
  11   6   2  -16.10   25.80
  11  -6  -2   11.50   52.39
  11   6   2   -2.90   22.00
 -11   6   2   -6.30   16.20
 -11  -6  -2    1.40   31.10
 -11   6   2   -1.20   23.00
 -11  -6  -2  -19.60   15.60
 -11  -6  -2    1.10   21.10
 -11   6   2  -14.20   18.60
  11   7   2    3.50   27.30
  11   7   2    3.80   20.70
 -11  -7  -2   -1.40   23.60
 -11   7   2   -1.30   24.30
 -11   7   2   25.80   33.20
 -11  -7  -2   -9.80   22.90
  12   7  -2    8.30   39.10
  12   7  -2   14.60   26.00
  12   7  -2    6.60   31.90
 -12  -7   2   -3.60   33.60
 -12  -7   2   13.40   42.10
 -12  -7   2   21.70   29.20
  12   6  -2   -4.90   25.70
  12   6  -2  -13.00   19.90
  12   6  -2   16.70   29.50
  12   6  -2   13.50   29.80
 -12  -6   2    2.90   33.30
 -12   6  -2   16.30   44.10
 -12  -6   2   20.90   31.80
 -12  -6   2   31.20   36.80
 -12   6  -2    5.30   28.70
 -12  -6   2   10.10   34.30
 -12  -6   2   -9.00   22.40
  12   5  -2   22.70   27.70
  12   5  -2   24.50   29.10
  12   5  -2   -4.00   21.50
  12   5  -2   34.80   34.70
  12   5  -2    9.20   18.30
  12  -5   2   19.00   65.99
 -12  -5   2   16.50   31.80
 -12  -5   2    5.00   22.80
 -12  -5   2    9.50   29.80
 -12  -5   2    9.60   21.60
 -12  -5   2    5.00   24.80
 -12  -5   2    6.50   30.30
 -12   5  -2    0.50   38.20
 -12   5  -2    5.30   21.10
  12   4  -2   23.10   30.50
  12   4  -2   21.10   23.40
  12   4  -2   10.00   22.20
  12  -4   2   -1.80   28.90
  12   4  -2   47.90   32.00
 -12  -4   2   36.30   41.70
 -12  -4   2   28.60   28.20
 -12  -4   2   39.40   28.90
 -12  -4   2   17.30   27.80
 -12   4  -2   -0.90   24.60
 -12   4  -2   22.50   25.40
 -12  -4   2   45.80   36.40
  12   3  -2   89.49   37.50
  12   3  -2  103.49   44.20
  12   3  -2  111.09   48.40
  12  -3   2  -18.20   46.60
 -12   3  -2  -10.60   26.80
 -12  -3   2   96.39   51.49
 -12  -3   2   77.59   42.80
 -12  -3   2  127.19   44.00
 -12   3  -2    1.00   21.90
 -12  -3   2  103.59   44.60
 -12  -3   2   78.19   40.40
  12   2  -2  214.38   75.49
  12   2  -2  196.38   60.09
  12   2  -2  263.17   73.79
 -12  -2   2  283.27   67.89
 -12  -2   2  177.18   51.09
 -12  -2   2  168.58   63.09
 -12  -2   2  194.38   62.69
 -12  -2   2  212.18   60.09
  12   1  -2  296.07   87.19
  12   1  -2  298.77   72.99
 -12  -1   2  227.08   61.19
 -12  -1   2  331.57   64.19
 -12  -1   2  259.67   74.59
 -12  -1   2  240.78   70.09
 -12  -1   2  350.96   73.79
  12   0  -2  269.37   87.09
  12   0  -2  182.08   56.49
 -12   0   2  159.48   54.89
 -12   0   2  239.98   61.19
 -12   0   2  193.98   56.59
 -12   0   2  222.68   67.59
  12  -1  -2  214.58   80.19
  12  -1  -2  319.47   74.29
 -12   1   2  210.88   63.19
 -12   1   2  237.08   62.49
 -12   1   2  319.17   68.49
 -12   1   2  210.88   65.29
  12   2   2   35.90   33.00
  12  -2  -2  221.68   84.79
  12  -2  -2  271.47   66.79
 -12   2   2  172.38   49.00
 -12  -2  -2   49.00   39.40
 -12   2   2  132.39   49.50
 -12  -2  -2   43.80   45.20
 -12   2   2  161.08   52.69
 -12   2   2  225.08   55.19
  12  -3  -2   86.29   58.49
  12  -3  -2   99.69   41.80
  12   3   2    6.60   26.90
  12   3   2   -0.30   25.20
  12   3   2   -9.60   37.30
 -12   3   2   65.89   35.70
 -12  -3  -2   -8.60   23.80
 -12  -3  -2    6.40   29.10
 -12  -3  -2  -11.40   27.60
 -12   3   2   60.99   34.30
 -12   3   2  129.69   53.49
 -12   3   2  122.29   44.20
  12  -4  -2   -3.20   29.40
 -12   4   2   20.00   22.30
 -12   4   2    6.40   19.80
 -12   4   2   14.20   29.10
 -12   4   2   23.10   27.90
  12  -5  -2   15.30   43.20
 -12   5   2    5.70   21.20
 -12   5   2   31.00   33.40
 -12   5   2   -9.40   18.10
 -12   5   2   23.60   29.60
  12   6   2    9.50   30.60
  12   6   2   13.40   28.80
 -12   6   2  -11.70   23.80
 -12   6   2   10.50   36.40
 -12   6   2    4.10   24.50
 -12  -6  -2  -10.90   22.70
 -12   7   2    8.00   29.30
 -12   7   2   16.70   41.00
  13   6  -2   -5.90   36.30
  13   6  -2   23.50   32.30
  13   6  -2   29.90   34.80
 -13  -6   2    6.20   31.20
 -13  -6   2   20.80   36.60
 -13  -6   2  -26.20   29.50
 -13  -6   2   29.50   45.60
  13   5  -2  -10.80   25.20
  13   5  -2   23.80   24.20
  13   5  -2    6.70   32.30
  13   5  -2    9.70   22.00
  13   5  -2   16.60   35.50
 -13   5  -2   -1.30   26.20
 -13  -5   2   17.30   31.70
 -13  -5   2   20.30   27.90
 -13  -5   2   11.80   36.40
 -13  -5   2   33.80   31.50
 -13   5  -2   14.80   34.70
  13   4  -2    8.60   26.50
  13   4  -2   28.40   32.30
  13   4  -2   -3.10   22.10
  13   4  -2   12.40   30.60
 -13  -4   2   -6.00   20.20
 -13  -4   2   -4.50   25.60
 -13   4  -2    1.50   28.00
 -13   4  -2   -0.70   34.70
 -13  -4   2   12.90   30.10
 -13  -4   2    9.40   21.30
 -13  -4   2   15.20   31.30
  13   3  -2   97.59   38.90
  13   3  -2   27.90   27.00
  13   3  -2   63.99   45.40
  13  -3   2  -10.00   38.90
 -13  -3   2   53.29   35.00
 -13  -3   2   56.89   33.50
 -13   3  -2   24.40   27.40
 -13  -3   2   46.10   35.60
 -13  -3   2   79.09   38.70
 -13   3  -2   18.10   34.50
 -13  -3   2   84.89   49.40
  13   2  -2   -3.90   26.00
  13  -2   2   81.19   57.49
  13   2  -2  -12.30   21.50
 -13  -2   2    1.50   19.60
 -13  -2   2   -5.50   18.40
 -13   2  -2   79.59   43.80
 -13   2  -2  102.29   52.29
 -13  -2   2    0.60   26.50
 -13  -2   2   -2.10   24.80
  13  -1   2   10.60   34.70
  13   1  -2   78.99   41.10
  13   1  -2   73.39   47.40
 -13  -1   2  104.29   41.70
 -13  -1   2  135.89   47.50
 -13   1  -2   37.30   34.00
 -13  -1   2   92.89   42.40
 -13  -1   2   38.10   32.50
 -13   1  -2   19.50   27.20
  13   0  -2   -6.50   37.40
  13   0  -2   -5.10   23.10
  13   0   2    3.90   31.00
 -13   0   2   11.00   27.20
 -13   0   2   -9.40   13.40
 -13   0   2   -4.90   16.70
 -13   0  -2   17.70   32.10
 -13   0   2    6.50   18.60
 -13   0  -2   -8.50   24.10
  13  -1  -2   32.10   28.80
  13   1   2   21.80   34.80
  13   1   2   -1.40   38.10
  13  -1  -2   97.99   53.29
 -13  -1  -2   36.30   38.70
 -13  -1  -2   16.80   28.20
 -13   1   2   83.79   38.40
 -13   1   2   53.49   34.20
 -13   1   2  102.29   48.10
 -13   1   2   77.09   36.50
  13  -2  -2   19.20   28.30
  13   2   2  128.59   65.19
  13   2   2  116.39   50.59
  13  -2  -2  -19.00   20.10
 -13  -2  -2   30.70   40.60
 -13   2   2   -3.80   22.20
 -13   2   2   12.50   25.80
 -13   2   2   -2.00   17.10
 -13   2   2    1.50   24.10
 -13  -2  -2  119.59   54.09
 -13  -2  -2  101.09   54.99
  13  -3  -2   47.20   31.80
  13  -3  -2   96.69   62.39
  13   3   2   15.90   31.30
  13   3   2   18.40   53.99
  13   3   2   19.50   32.20
 -13   3   2   27.00   28.00
 -13  -3  -2   36.90   38.90
 -13  -3  -2   22.60   38.20
 -13   3   2   20.00   24.50
 -13   3   2   29.60   30.90
 -13   3   2   48.90   35.00
  13  -4  -2   47.10   53.89
  13  -4  -2    0.70   26.80
 -13   4   2   -6.70   18.10
 -13   4   2   -6.40   23.20
 -13   4   2   -2.30   20.10
 -13   4   2    3.50   19.10
  13  -5  -2   17.90   59.19
  13  -5  -2   -7.30   28.30
 -13   5   2   33.10   39.00
 -13   5   2   32.00   39.40
 -13   5   2    5.90   32.20
 -13   5   2    5.50   26.00
 -13   6   2    3.50   25.50
 -13   6   2   -5.00   25.70
  14   5  -2    6.60   23.30
  14   5  -2   31.10   40.80
  14   5  -2   -2.90   20.60
 -14  -5   2    1.30   22.50
 -14  -5   2   -4.20   22.70
 -14  -5   2  -10.60   35.50
  14   4  -2  105.99   45.70
  14   4  -2   32.30   33.40
  14   4  -2   37.30   32.40
  14   4  -2   10.80   33.60
 -14   4  -2    3.20   27.20
 -14  -4   2   33.10   37.60
 -14  -4   2   10.20   37.60
 -14  -4   2   21.60   33.30
 -14  -4   2   24.10   37.30
 -14   4  -2    6.40   25.90
 -14  -4   2   24.70   31.30
  14   3  -2    2.90   21.30
  14   3  -2  -13.90   26.70
  14   3  -2   -4.80   16.70
 -14   3  -2   52.79   40.20
 -14  -3   2   11.70   37.10
 -14   3  -2   10.60   29.00
 -14  -3   2   17.90   25.30
 -14  -3   2   19.10   30.60
 -14  -3   2   13.80   25.80
  14   2  -2   35.50   33.20
  14   2  -2   38.20   35.40
 -14   2  -2   -5.60   21.20
 -14  -2   2    5.40   23.90
 -14  -2   2   54.29   44.20
 -14   2  -2    5.00   20.10
 -14  -2   2   19.50   31.70
 -14  -2   2   24.20   35.30
  14   1  -2  -13.60   15.60
  14   1  -2   15.90   46.60
  14  -1   2   38.00   48.60
 -14  -1   2   -2.80   27.20
 -14  -1   2   21.30   34.50
 -14   1  -2   27.60   29.30
 -14  -1   2   -0.40   20.10
 -14  -1   2  -15.20   26.40
 -14   1  -2   20.00   35.40
  14   0  -2   -8.90   27.00
  14   0   2   48.40   50.69
  14   0  -2    6.50   21.70
 -14   0   2   -0.50   30.40
 -14   0   2    9.90   21.40
 -14   0   2   11.20   22.80
 -14   0   2    4.60   21.40
 -14   0  -2   39.40   39.70
 -14   0  -2   71.69   47.70
  14   1   2   59.99   41.40
  14  -1  -2   -0.60   40.40
  14  -1  -2    6.80   26.30
  14   1   2   67.79   65.09
 -14   1   2    1.80   26.80
 -14  -1  -2   35.10   39.30
 -14  -1  -2   35.00   38.10
 -14   1   2    6.80   21.10
 -14   1   2   -9.40   23.10
 -14   1   2    0.40   28.60
  14  -2  -2  -19.40   44.20
  14   2   2    2.20   50.79
  14   2   2   -9.30   31.90
  14  -2  -2   60.29   40.30
 -14  -2  -2   17.70   36.40
 -14   2   2   33.50   32.50
 -14  -2  -2   21.20   40.40
 -14   2   2   36.40   29.50
 -14   2   2   31.10   28.20
 -14   2   2   65.09   34.90
  14  -3  -2    4.40   26.60
  14   3   2   44.80   55.79
  14  -3  -2   17.20   35.90
  14   3   2   33.00   35.40
 -14   3   2   10.10   21.60
 -14  -3  -2   28.90   31.80
 -14   3   2   12.20   28.50
 -14   3   2   -5.40   19.50
 -14   3   2   -1.90   20.80
  14  -4  -2   14.50   30.70
 -14   4   2    9.30   29.60
 -14   4   2   42.70   34.10
 -14   4   2    5.40   35.60
 -14   4   2   -3.30   30.50
  14  -5  -2   24.70   33.90
 -14   5   2    0.80   36.40
 -14   5   2   30.30   37.10
 -14   5   2   15.80   35.00
  15   4  -2   16.70   29.80
  15   4  -2   41.80   38.90
  15   4  -2   11.40   22.20
 -15  -4   2    8.90   32.20
 -15  -4   2   -1.40   26.40
 -15  -4   2   32.60   32.50
  15   3  -2    8.30   34.30
  15   3  -2   12.50   32.30
  15   3  -2    7.20   33.70
 -15  -3   2  -12.20   30.80
 -15  -3   2   -4.40   36.70
 -15  -3   2   22.30   41.50
 -15  -3   2   55.99   45.60
  15   2  -2   32.10   26.40
  15   2  -2   11.60   34.50
  15   2  -2   24.20   39.90
 -15  -2   2   28.50   31.90
 -15  -2   2   70.09   40.50
 -15   2  -2    7.10   34.10
 -15  -2   2   38.60   36.20
 -15   2  -2   12.50   39.40
 -15  -2   2   59.29   51.29
  15   1  -2   27.60   34.70
  15   1  -2    6.70   48.30
 -15  -1   2   41.20   44.50
 -15   1  -2  -11.20   31.90
 -15  -1   2   51.79   43.40
 -15  -1   2   50.69   40.60
 -15  -1   2   34.00   41.10
 -15   1  -2    9.80   25.90
  15   0  -2   -4.90   29.90
  15   0   2    9.60   26.80
  15   0  -2   10.30   33.40
 -15   0  -2  -14.70   30.30
 -15   0   2    0.90   22.20
 -15   0  -2   12.00   39.20
 -15   0   2    9.90   23.40
 -15   0   2   -3.20   31.20
 -15   0   2  -12.60   24.50
  15   1   2   -6.50   33.50
  15  -1  -2   -2.60   31.50
  15  -1  -2   41.60   61.79
 -15   1   2   23.70   34.20
 -15   1   2   26.60   36.80
 -15  -1  -2  -11.90   33.10
 -15  -1  -2   10.10   38.50
 -15   1   2   28.60   37.90
 -15   1   2   -6.90   21.20
  15  -2  -2   50.39   44.10
  15   2   2   -4.50   25.20
  15   2   2   -8.70   33.40
  15  -2  -2   28.50   46.80
 -15  -2  -2   42.70   41.30
 -15   2   2   27.60   37.40
 -15   2   2   17.60   33.20
 -15   2   2   16.60   34.00
 -15   2   2   49.80   42.10
 -15  -2  -2    7.00   27.80
  15  -3  -2   16.90   36.00
 -15   3   2   -7.30   22.70
 -15   3   2  -32.50   27.10
 -15   3   2   -6.50   30.60
 -15   3   2  -11.80   27.60
  15  -4  -2   36.20   41.90
 -15   4   2    9.20   34.10
 -15   4   2   13.30   36.70
 -15   4   2   26.40   41.10
  16   2  -2    7.70   27.30
  16   2  -2   10.20   28.70
 -16  -2   2   11.30   35.90
 -16  -2   2   16.50   42.10
 -16  -2   2   23.20   39.20
  16   1  -2   -2.40   22.00
 -16  -1   2   -6.20   36.80
 -16  -1   2   33.70   34.80
 -16  -1   2   11.20   29.00
 -16  -1   2   17.20   38.70
  16   0  -2   61.19   69.89
  16   0  -2   20.20   39.90
 -16   0   2   -4.50   31.60
 -16   0   2    8.40   28.30
 -16   0   2   -1.10   33.00
 -16   0   2   39.90   35.70
  16  -1  -2   14.20   27.00
 -16   1   2    7.00   24.90
 -16   1   2   -1.90   24.60
 -16   1   2   -0.60   26.80
 -16   1   2   11.00   29.40
  16  -2  -2    0.40   25.80
 -16   2   2   29.80   42.60
 -16   2   2   21.50   30.60
 -16   2   2    3.80   25.30
   0  10  -3   10.40   30.70
   0 -10   3   -2.20   25.40
   0  10  -3   14.30   33.60
   0   9  -3   -5.00   23.30
   0  -9   3    8.30   21.40
   0   9  -3   17.60   20.40
   0  -9   3    0.20   17.40
   0   9  -3   15.00   20.40
   0   9  -3   10.40   20.50
   0  -9   3   -6.90   18.30
   0  -8   3    7.30   29.40
   0   8  -3   11.90   22.40
   0  -8   3   14.80   16.50
   0   8  -3   -2.10   13.60
   0   8  -3   -9.10    8.70
   0  -8   3    9.90   31.60
   0   8  -3    8.70   17.70
   0   7  -3    6.80   20.00
   0  -7   3   63.09   31.10
   0   7  -3   81.39   30.90
   0   7  -3   66.69   31.30
   0  -7   3   78.49   53.19
   0  -7   3  108.99   32.80
   0   7  -3   61.09   24.90
   0   6  -3    8.30   14.90
   0   6  -3   28.40   15.30
   0   6  -3   57.89   25.00
   0  -6   3   40.20   20.20
   0   6  -3   40.30   21.00
   0  -6   3   21.20   38.10
   0  -6   3   15.40   16.50
   0   6  -3   49.40   21.90
   0  -5   3  137.89   39.80
   0   5  -3  126.39   30.20
   0  -5   3  116.39   36.10
   0  -5   3  134.69   32.40
   0   5  -3  149.79   36.10
   0  -5   3  124.09   54.59
   0   5  -3  136.79   32.00
   0   5  -3  166.28   36.10
   0   5  -3   95.59   36.00
   0  -4   3  458.05   64.69
   0   4  -3  435.56   55.79
   0   4  -3  467.75   57.79
   0   4  -3  394.26   55.29
   0   4  -3  512.35   59.69
   0   4  -3  407.26   70.69
   0  -4   3  463.65   74.49
   0  -4   3  479.35   99.69
   0  -4   3  404.36   54.99
   0   3  -3  591.64   70.59
   0   3  -3  674.13   73.29
   0   3  -3  671.93   72.89
   0  -3   3  709.83   80.79
   0  -3   3  720.53   81.99
   0   3  -3  681.53   79.69
   0   3  -3  568.64   72.79
   0  -3   3  643.44   96.69
   0  -3   3  562.74   70.29
   0  -2   3 2150.08  213.58
   0  -2   3 2173.48  237.58
   0  -2   3 2172.68  221.18
   0   2  -3 2242.38  213.68
   0  -2   3 1975.10  212.58
   0   2  -3 2187.28  213.28
   0   2  -3 2365.96  221.28
   0  -2   3 2230.28  221.68
   0   2  -3 2052.99  219.58
   0   2  -3 2187.28  217.88
   0   1  -3  974.80  110.99
   0   1  -3  989.90  100.99
   0   1  -3 1132.59  107.89
   0  -1   3 1019.00  120.59
   0  -1   3 1011.40  109.59
   0   1  -3 1046.70  107.69
   0  -1   3 1012.00  101.39
   0   0   3 3178.58  303.67
   0   0  -3 3577.74  311.27
   0   0  -3 3092.59  317.67
   0   0   3 2975.50  320.67
   0   0   3 3095.29  313.07
   0   1   3  957.00  112.79
   0   1   3  967.90   98.69
   0   1   3  988.60  103.39
   0  -1  -3 1001.50  112.99
   0  -1  -3  929.51  109.19
   0  -1  -3  884.31  101.59
   0  -2  -3 1998.30  201.68
   0  -2  -3 1984.50  185.28
   0   2   3 1466.05  177.38
   0  -2  -3 1950.30  195.78
   0   2   3 1897.71  185.48
   0   2   3 2041.00  181.78
   0   2   3 1449.35  177.08
   0   3   3  586.04   72.69
   0   3   3  613.04   69.29
   0   3   3  506.45   66.49
   0  -3  -3  604.74   82.39
   0  -3  -3  566.54   87.99
   0  -3  -3  599.54   72.29
   0   3   3  523.25   66.69
   0  -4  -3  506.25   86.99
   0   4   3  413.46   55.19
   0  -4  -3  410.76   90.69
   0  -4  -3  387.46   65.59
   0   4   3  359.16   61.49
   0   4   3  352.86   59.29
   0   4   3  405.96   67.89
   0   5   3   79.89   26.30
   0  -5  -3  183.58   43.40
   0  -5  -3  156.88   59.69
   0   5   3  131.89   37.40
   0   5   3   81.29   29.40
   0  -5  -3  168.38   53.19
   0   5   3  185.88   39.20
   0   5   3  135.39   35.50
   0   6   3   26.20   19.90
   0  -6  -3   10.40   25.40
   0   6   3   31.50   19.30
   0   6   3   26.60   20.70
   0   6   3    4.70   16.30
   0  -6  -3   18.70   27.30
   0  -6  -3   19.00   17.00
   0   6   3   23.40   16.40
   0  -7  -3   63.59   41.30
   0   7   3   78.39   31.00
   0   7   3   75.49   33.20
   0   7   3   32.40   24.70
   0  -7  -3   78.19   43.90
   0   7   3   25.20   22.60
   0  -7  -3   60.89   29.30
   0  -8  -3    5.10   23.00
   0  -8  -3   24.50   23.00
   0   8   3    6.00   18.40
   0   8   3   -4.40   15.60
   0   8   3   21.50   24.20
   0   8   3   17.20   18.40
   0  -9  -3   24.30   26.20
   0   9   3   31.80   30.10
   0  -9  -3    0.30   22.30
   0   9   3   12.40   18.90
   0   9   3   -6.80   14.00
   0   9   3   11.80   26.10
   0  10   3    2.20   21.90
   0 -10  -3    3.10   25.30
   0  10   3   -6.40   24.40
   0  10   3    1.70   21.80
   1  10  -3    6.60   29.10
   1  10  -3   -7.70   28.50
   1  10  -3   -5.40   29.00
  -1  10  -3   -0.50   22.90
  -1 -10   3   -2.40   20.80
  -1 -10   3  -24.30   23.20
  -1 -10   3   -7.30   32.40
   1   9  -3   16.80   22.10
   1   9  -3    7.20   18.30
   1   9  -3   23.20   29.90
   1   9  -3   23.20   28.00
   1  -9   3    3.80   23.40
  -1   9  -3   17.00   19.30
  -1   9  -3   16.60   28.60
  -1  -9   3   27.50   27.20
  -1  -9   3    9.30   26.60
  -1   9  -3   -5.20   23.40
  -1  -9   3   28.50   36.10
   1  -8   3   10.40   15.60
   1   8  -3    3.50   17.60
   1  -8   3   -5.60   15.80
   1   8  -3   -1.30   13.80
   1  -8   3    6.60   21.20
   1   8  -3    0.40   14.40
   1   8  -3    4.90   19.70
  -1   8  -3  -14.00   15.30
  -1   8  -3    1.70   15.50
  -1   8  -3   -3.00   11.70
  -1  -8   3   -5.90   22.50
  -1  -8   3   12.50   27.10
  -1   8  -3   19.20   22.60
  -1  -8   3    1.40   18.40
   1  -7   3   32.50   28.50
   1  -7   3    4.90   11.20
   1   7  -3   28.80   23.90
   1   7  -3   25.00   18.40
   1   7  -3   23.30   21.90
   1   7  -3   12.10   18.00
   1  -7   3   26.40   35.30
  -1   7  -3   -1.30   13.50
  -1  -7   3   25.50   22.20
  -1   7  -3   12.30   17.60
  -1  -7   3   18.20   15.30
  -1  -7   3   12.40   31.80
  -1   7  -3   18.20   19.30
  -1   7  -3    3.30   16.00
   1   6  -3    2.10    9.40
   1   6  -3   10.60   14.60
   1   6  -3   -1.80   11.80
   1   6  -3    5.80   14.40
   1  -6   3   -2.40   32.80
   1  -6   3   -3.00   15.90
   1   6  -3   14.00   15.40
   1  -6   3    0.90    8.80
  -1   6  -3   12.40   10.90
  -1  -6   3   12.60   17.70
  -1  -6   3   13.90   28.90
  -1   6  -3   13.40   17.70
  -1   6  -3   11.90   11.40
  -1  -6   3    9.60   15.40
  -1   6  -3    1.60   11.30
  -1   6  -3   -3.90    9.30
   1  -5   3   38.90   33.20
   1  -5   3   10.00   13.70
   1   5  -3   12.50   11.00
   1   5  -3   22.80   15.10
   1   5  -3    7.90    9.60
   1   5  -3    5.70   11.20
   1  -5   3   35.10   25.00
   1   5  -3    9.10   13.30
   1  -5   3   35.70   16.10
  -1  -5   3   -5.10    9.20
  -1   5  -3   18.80   13.60
  -1   5  -3   38.20   16.00
  -1   5  -3   38.90   17.20
  -1  -5   3   -9.40   21.00
  -1   5  -3   16.10   16.80
  -1  -5   3    4.20   11.80
  -1   5  -3   18.30   16.40
   1  -4   3  387.66   69.09
   1  -4   3  319.77   56.09
   1  -4   3  301.07   45.90
   1  -4   3  294.77   79.79
  -1   4  -3  242.98   42.60
  -1   4  -3  164.88   48.90
  -1   4  -3  305.07   48.80
  -1   4  -3  390.66   55.29
  -1   4  -3  322.17   53.39
   1   3  -3  283.47   42.60
   1  -3   3  364.86   60.89
   1   3  -3  272.27   41.50
   1   3  -3  230.48   40.50
   1  -3   3  321.27   36.10
   1  -3   3  384.76   78.99
   1   3  -3  270.17   47.10
   1  -3   3  283.67   48.40
  -1   3  -3  274.27   34.90
  -1  -3   3  241.68   41.30
  -1   3  -3  384.36   43.90
  -1   3  -3  144.39   42.00
  -1   3  -3  315.97   39.80
  -1  -3   3  240.88   41.40
  -1  -3   3  228.58   61.99
  -1  -3   3  234.58   35.20
  -1   3  -3  315.27   40.00
  -1  -3   3  219.98   46.30
   1  -2   3  367.16   37.40
   1   2  -3  301.17   38.80
   1   2  -3  300.17   38.60
   1   2  -3  290.67   40.90
   1   2  -3  279.77   41.30
   1  -2   3  406.26   54.69
   1  -2   3  397.96   72.29
   1  -2   3  411.56   47.20
  -1  -2   3  327.97   41.20
  -1  -2   3  282.17   38.50
  -1   2  -3  424.56   47.30
  -1   2  -3  203.28   47.20
  -1  -2   3  364.06   67.69
  -1  -2   3  311.07   39.00
  -1   2  -3  342.47   50.79
  -1   2  -3  425.76   42.90
  -1  -2   3  321.37   51.29
  -1  -2   3  300.97   39.00
  -1   1  -3 4458.15  434.06
   1   2   3  464.65   43.60
   1  -2  -3  301.67   48.90
   1   2   3  407.66   45.20
   1   2   3  361.76   54.69
   1   2   3  408.76   42.40
   1  -2  -3  342.47   63.19
   1  -2  -3  303.97   61.49
  -1   2   3  318.77   43.70
  -1  -2  -3  369.96   48.70
  -1  -2  -3  356.66   43.90
  -1  -2  -3  393.86   66.39
  -1   2   3  298.17   49.30
  -1   2   3  277.47   46.40
  -1   2   3  230.58   45.00
  -1  -2  -3  370.86   70.99
   1   3   3  317.87   38.70
   1   3   3  337.07   47.90
   1   3   3  284.47   50.19
   1  -3  -3  286.07   60.19
   1   3   3  273.87   33.30
   1   3   3  347.77   39.30
   1  -3  -3  230.68   43.50
   1  -3  -3  236.78   59.29
  -1  -3  -3  319.07   52.29
  -1   3   3  161.18   39.90
  -1   3   3  246.58   45.70
  -1  -3  -3  265.97   57.59
  -1  -3  -3  366.06   76.49
  -1   3   3  209.18   41.40
  -1   3   3  244.08   34.90
  -1  -3  -3  314.77   46.40
  -1   3   3  182.28   41.20
   1   4   3  300.07   47.90
   1   4   3  260.47   38.20
   1   4   3  263.77   54.19
   1   4   3  293.07   49.00
   1   4   3  265.17   48.10
  -1  -4  -3  304.97   50.89
  -1  -4  -3  297.97   55.69
  -1  -4  -3  265.47   73.69
  -1  -4  -3  313.77   68.29
   1   5   3   20.90   18.10
   1   5   3   16.30   13.10
   1  -5  -3   30.90   28.40
   1  -5  -3   21.20   28.90
   1   5   3   30.30   15.60
   1   5   3   26.70   16.80
   1  -5  -3    4.60   13.80
   1   5   3   15.90   13.50
  -1  -5  -3   45.40   29.40
  -1  -5  -3    9.30   11.70
  -1   5   3   16.80   17.80
  -1  -5  -3   23.00   16.40
  -1   5   3   15.70   13.70
  -1   5   3    9.20   11.60
  -1   5   3    4.10   13.00
  -1   5   3   12.30   14.30
  -1  -5  -3   23.00   29.60
   1   6   3   24.90   19.60
   1   6   3   14.70   14.80
   1  -6  -3    0.80   17.00
   1   6   3    4.20   10.50
   1   6   3   16.50   17.40
   1   6   3    6.70   12.30
   1  -6  -3    4.70   17.10
   1  -6  -3    7.50   29.30
  -1   6   3    0.30    9.70
  -1  -6  -3    8.00   15.10
  -1  -6  -3   15.60   18.00
  -1   6   3   13.10   18.90
  -1   6   3   -8.10    8.00
  -1   6   3   10.80   13.80
  -1  -6  -3    9.30   21.80
  -1  -6  -3   26.40   27.50
  -1   6   3   -0.40   13.30
   1   7   3   -7.10   12.80
   1  -7  -3   23.70   20.90
   1   7   3   -6.70   12.10
   1  -7  -3   28.20   35.60
   1  -7  -3   47.30   40.30
   1   7   3    5.60   18.10
   1   7   3   -2.50   16.20
  -1   7   3   19.10   23.20
  -1  -7  -3   13.80   31.00
  -1   7   3   20.20   19.10
  -1   7   3   41.50   25.80
  -1   7   3   31.30   24.10
  -1  -7  -3    2.30   19.20
  -1  -7  -3    4.60   15.70
   1   8   3   -6.30   19.20
   1   8   3   11.50   24.90
   1   8   3    1.90   11.50
   1  -8  -3    2.50   11.90
   1  -8  -3    2.90   20.60
   1   8   3    8.80   20.90
  -1  -8  -3   -5.30   23.60
  -1   8   3    3.30   17.70
  -1  -8  -3    3.10   22.10
  -1   8   3   -3.80   18.50
  -1   8   3   -2.60   13.60
  -1   8   3   22.80   26.80
   1   9   3   -8.00   28.80
   1   9   3   10.00   18.80
   1  -9  -3   12.30   24.10
   1   9   3    1.10   15.80
   1  -9  -3   18.40   32.10
   1   9   3  -10.40   14.40
  -1   9   3   39.20   31.40
  -1  -9  -3   -9.70   24.60
  -1   9   3   30.30   34.90
  -1  -9  -3   -4.60   19.20
  -1   9   3   24.70   27.70
  -1   9   3   28.50   27.10
   1 -10  -3   12.90   35.40
  -1  10   3   16.80   30.60
  -1  10   3    0.20   30.70
  -1  10   3   19.20   33.50
   2  10  -3    1.00   22.20
   2  10  -3    4.50   28.40
   2  10  -3   24.40   34.40
  -2 -10   3    5.60   24.10
  -2 -10   3   20.10   37.00
   2   9  -3   -2.90   15.50
   2   9  -3   -7.10   22.90
   2   9  -3    4.30   25.40
   2  -9   3    1.90   15.40
   2   9  -3   19.20   28.80
  -2  -9   3   18.90   36.50
  -2   9  -3  -20.30   24.50
  -2  -9   3   -0.40   24.30
  -2   9  -3    2.60   22.90
  -2   9  -3   -2.80   24.60
  -2  -9   3    8.40   17.40
   2   8  -3   12.40   25.30
   2  -8   3    3.00   27.20
   2   8  -3    3.60   21.70
   2   8  -3   22.30   24.90
   2   8  -3   22.60   22.70
  -2   8  -3   42.10   29.80
  -2  -8   3   -4.00   19.10
  -2  -8   3    2.20   22.20
  -2   8  -3    6.40   20.10
  -2  -8   3   13.70   21.90
  -2   8  -3   43.80   31.50
   2   7  -3   45.30   27.80
   2  -7   3   23.00   31.70
   2   7  -3   51.79   29.90
   2  -7   3   26.30   22.40
   2  -7   3   22.10   19.80
   2   7  -3   33.50   21.40
   2   7  -3   35.40   21.70
  -2  -7   3   44.80   27.50
  -2   7  -3   -5.10   18.70
  -2  -7   3   29.60   23.90
  -2  -7   3   28.60   39.50
  -2   7  -3   17.60   17.30
  -2   7  -3   22.70   18.30
  -2   7  -3   40.00   26.90
   2   6  -3  143.29   37.80
   2   6  -3  151.28   42.10
   2   6  -3   91.79   25.50
   2  -6   3   38.80   23.40
   2   6  -3  134.09   34.90
   2  -6   3   18.90   31.40
   2   6  -3  149.39   35.70
  -2  -6   3  134.09   63.99
  -2  -6   3   91.09   37.40
  -2  -6   3  126.29   37.10
  -2   6  -3   28.90   25.60
  -2   6  -3   39.30   19.70
   2  -5   3   36.10   21.60
   2   5  -3    9.10   11.80
   2  -5   3   23.30   14.20
   2  -5   3   52.89   32.70
   2   5  -3    1.70    8.60
   2   5  -3    5.90   10.10
   2   5  -3   14.60   13.40
   2  -5   3   33.10   31.90
   2   5  -3   11.40   15.10
  -2   5  -3   16.20   16.60
  -2   5  -3   10.50   16.30
  -2  -5   3    1.10   12.30
  -2  -5   3    6.70   10.60
  -2   5  -3   30.20   16.10
  -2   5  -3   44.90   17.80
  -2   5  -3   32.30   19.30
  -2  -5   3   -2.50   22.30
  -2  -5   3   -0.10   15.10
   2   4  -3   51.39   18.40
   2   4  -3   40.90   16.60
   2  -4   3   86.69   20.50
   2   4  -3   25.80   15.70
   2  -4   3   41.10   29.90
   2   4  -3   32.50   15.20
   2  -4   3  115.19   40.70
   2  -4   3   63.89   23.70
  -2   4  -3   84.29   20.40
  -2   4  -3   57.69   22.60
  -2   4  -3   99.69   25.50
  -2  -4   3   25.30   24.70
  -2  -4   3   31.00   12.70
  -2  -4   3   31.10   19.50
  -2  -4   3   51.09   20.30
  -2   4  -3   56.09   26.10
  -2  -4   3   47.70   18.60
  -2   4  -3   44.70   19.40
   2  -3   3  194.18   30.30
   2   3  -3  257.67   36.80
   2  -3   3  191.88   50.09
   2   3  -3  270.87   43.80
   2   3  -3  229.78   36.30
   2  -3   3  170.38   36.10
   2  -3   3  237.28   64.49
   2   3  -3  232.18   37.40
  -2   3  -3  136.49   35.20
  -2   3  -3  181.18   29.30
  -2  -3   3  266.07   61.29
  -2  -3   3  260.57   47.20
  -2  -3   3  267.87   41.30
  -2   3  -3  175.48   37.00
  -2   3  -3  145.09   42.00
  -2  -3   3  239.58   37.00
  -2  -3   3  165.68   20.70
  -2   3  -3  123.49   32.90
  -2  -3   3  242.88   38.00
   2  -2   3  806.52   97.99
   2   2  -3  647.14   79.79
   2   2  -3  677.53   79.49
   2   2  -3  735.93   77.99
   2  -2   3  842.72  104.49
   2  -2   3  810.22   81.99
   2   2  -3  703.13   77.19
  -2  -2   3  705.13   84.49
  -2  -2   3  683.03   92.59
  -2   2  -3  812.72   96.89
  -2  -2   3  726.33   80.19
  -2  -2   3  654.23   77.09
  -2   2  -3  871.91   86.09
  -2   2  -3  498.25   75.19
  -2  -2   3  699.63   77.69
  -2   2  -3  738.03   86.49
   2   1   3 2131.69  244.68
   2   1   3 2113.69  219.68
   2   1   3 2469.75  232.48
   2   1   3 2320.67  223.68
  -2  -1  -3 2374.56  247.78
  -2  -1  -3 2219.88  220.18
  -2  -1  -3 2363.46  230.78
  -2  -1  -3 2190.48  241.68
  -2  -1  -3 2454.35  226.88
  -2  -1  -3 2300.77  223.58
   2   2   3  719.73   83.29
   2   2   3  820.42   80.69
   2  -2  -3  710.93   93.69
   2  -2  -3  782.22   99.89
   2  -2  -3  678.43   83.99
   2   2   3  816.72   91.79
   2   2   3  828.62   81.09
   2   2   3  634.34   81.79
  -2   2   3  847.12   85.99
  -2  -2  -3  833.72   82.19
  -2   2   3  698.83   84.89
  -2  -2  -3  813.12   84.29
  -2  -2  -3  905.81   91.49
  -2  -2  -3  775.22   89.69
  -2  -2  -3  692.63  103.39
  -2  -2  -3  805.62  101.09
  -2   2   3  692.93   80.59
  -2   2   3  833.52   85.69
  -2   2   3  630.94   83.39
  -2  -2  -3  842.32   81.29
   2   3   3  124.59   35.80
   2  -3  -3  248.68   40.60
   2  -3  -3  208.88   51.59
   2   3   3  198.58   33.00
   2  -3  -3  205.18   51.39
   2   3   3  155.78   28.40
   2   3   3  163.48   34.10
   2   3   3  206.48   34.60
  -2   3   3  210.18   41.00
  -2   3   3  239.18   31.40
  -2  -3  -3  172.58   55.19
  -2  -3  -3  172.38   46.60
  -2   3   3  213.48   39.40
  -2  -3  -3  137.99   35.60
  -2  -3  -3  202.38   36.60
  -2   3   3  251.77   41.30
  -2   3   3  223.98   40.70
   2  -4  -3   37.60   28.50
   2   4   3  123.59   35.80
   2   4   3   91.09   23.00
   2  -4  -3   37.60   17.20
   2   4   3   66.39   18.90
   2   4   3   71.49   20.40
   2   4   3   89.99   25.80
   2  -4  -3   45.10   29.90
  -2   4   3   30.60   16.80
  -2   4   3   60.09   20.10
  -2   4   3   21.50   16.20
  -2  -4  -3   51.99   37.10
  -2   4   3   39.40   19.00
  -2  -4  -3   76.29   24.80
  -2  -4  -3   72.99   26.30
  -2  -4  -3   88.49   35.10
  -2   4   3   30.70   17.40
   2   5   3   44.90   24.30
   2  -5  -3    5.40   23.80
   2   5   3   27.90   15.30
   2   5   3   30.10   14.70
   2   5   3   32.70   18.20
   2  -5  -3    4.10    9.50
   2   5   3   30.20   15.30
   2  -5  -3    3.10   16.60
  -2   5   3    4.50   12.30
  -2   5   3    3.50   12.40
  -2  -5  -3   47.70   31.80
  -2  -5  -3   61.39   42.30
  -2  -5  -3   40.30   22.00
  -2   5   3   11.20   15.00
  -2   5   3    2.80   10.90
  -2  -5  -3   10.30   12.30
  -2   5   3    2.90   11.00
   2   6   3   34.00   19.20
   2  -6  -3  104.49   54.09
   2   6   3   31.00   18.10
   2  -6  -3  149.49   56.59
   2   6   3   23.60   20.20
   2   6   3   19.20   17.80
   2  -6  -3   78.99   30.10
  -2  -6  -3   14.80   18.90
  -2   6   3  145.59   37.90
  -2   6   3  132.69   39.30
  -2  -6  -3    6.70   12.90
  -2   6   3  131.89   35.80
  -2   6   3   42.80   25.90
  -2  -6  -3   12.80   27.60
  -2  -6  -3   23.50   36.30
  -2   6   3  101.89   33.80
   2   7   3   33.60   21.50
   2   7   3   12.90   20.30
   2  -7  -3   42.40   25.90
   2  -7  -3   61.59   45.90
   2   7   3   49.99   34.50
   2   7   3   17.60   17.10
   2  -7  -3   28.10   37.00
  -2  -7  -3   10.10   34.60
  -2   7   3   51.39   29.10
  -2   7   3   27.30   25.10
  -2  -7  -3   20.70   27.00
  -2  -7  -3   17.90   17.80
  -2   7   3   32.40   27.70
  -2   7   3   66.19   31.00
  -2   7   3   73.09   29.60
   2   8   3   40.80   29.70
   2   8   3   15.40   18.00
   2  -8  -3   26.60   34.90
   2   8   3   16.30   18.50
   2   8   3    9.90   23.30
   2  -8  -3   -3.40   19.50
  -2  -8  -3    2.20   16.40
  -2   8   3   18.90   21.10
  -2   8   3   13.90   25.90
  -2   8   3   21.70   20.00
  -2   8   3   15.40   19.20
  -2  -8  -3   -3.60   14.30
   2   9   3    1.10   17.00
   2   9   3    3.20   25.40
   2  -9  -3   -4.00   22.70
   2   9   3    8.20   23.80
   2  -9  -3    0.70   11.70
   2   9   3    8.10   22.90
  -2   9   3   21.80   29.30
  -2   9   3   -5.10   15.60
  -2  -9  -3   -1.40   22.20
  -2   9   3   19.30   23.70
  -2  -9  -3   -1.70   15.70
  -2   9   3   13.40   18.30
  -2  10   3   14.70   24.50
  -2  10   3   -7.30   19.80
   3   9  -3    6.50   26.50
   3   9  -3   -3.10   14.20
   3  -9   3   10.10   30.40
   3   9  -3    2.00   15.50
   3   9  -3    3.00   19.40
  -3   9  -3   51.09   35.60
  -3  -9   3   17.60   23.30
  -3  -9   3    1.00   29.40
  -3   9  -3    1.20   26.00
  -3   9  -3   19.10   31.70
  -3  -9   3    1.40   20.70
   3   8  -3    2.90   21.70
   3   8  -3    4.70   19.30
   3  -8   3   13.20   32.50
   3   8  -3   -1.60   20.20
   3   8  -3    7.00   20.30
  -3   8  -3  -11.10   21.10
  -3   8  -3   21.80   24.90
  -3  -8   3   21.80   24.00
  -3  -8   3   -3.10   18.70
  -3  -8   3    3.10   17.70
  -3   8  -3   13.60   17.60
   3   7  -3   88.79   33.20
   3  -7   3    9.10   31.30
   3   7  -3   70.39   30.00
   3   7  -3  120.39   35.70
  -3  -7   3  106.29   64.79
  -3  -7   3   99.89   36.00
  -3  -7   3  117.19   46.60
   3  -6   3  201.58   46.30
   3  -6   3  129.79   62.59
   3  -6   3  117.79   51.79
  -3   6  -3  124.99   33.00
  -3  -6   3   23.30   38.00
  -3   6  -3   79.69   32.10
  -3   6  -3  130.99   42.70
  -3   6  -3  134.19   45.10
   3   5  -3  129.09   33.50
   3   5  -3  182.68   37.50
   3   5  -3  116.99   29.10
   3   5  -3  175.28   42.10
   3  -5   3   88.59   53.29
   3   5  -3  191.28   40.00
   3  -5   3   80.49   44.20
   3  -5   3   94.89   25.80
   3  -5   3   50.59   23.70
  -3  -5   3   38.70   33.80
  -3   5  -3   25.30   17.60
  -3  -5   3  147.39   42.70
  -3   5  -3   36.50   24.70
  -3  -5   3  139.99   34.80
  -3   5  -3   78.09   23.30
  -3   5  -3   40.10   25.50
  -3  -5   3  141.19   35.80
  -3   5  -3   65.39   23.80
   3  -4   3  187.38   32.50
   3  -4   3  171.98   62.89
   3  -4   3  115.99   31.90
   3  -4   3  230.48   62.49
  -3   4  -3  178.08   38.10
  -3   4  -3  141.59   36.80
  -3   4  -3  202.08   32.90
  -3   4  -3  178.98   48.70
  -3   4  -3   84.69   31.40
   3  -3   3  186.18   54.29
   3  -3   3  156.28   33.20
   3  -3   3  165.48   53.99
  -3   3  -3  215.58   30.20
  -3   3  -3  213.58   40.80
  -3   3  -3  204.28   47.40
  -3   3  -3  145.59   33.60
  -3   3  -3  151.58   35.80
   3   2  -3 1431.96  148.29
   3   2  -3 1507.75  152.48
   3   2  -3 1450.15  152.58
   3   2  -3 1417.36  148.69
  -3  -2   3 1343.47  160.88
  -3  -2   3 1430.76  148.99
  -3  -2   3 1373.86  154.28
  -3  -2   3 1506.65  151.48
  -3  -2   3 1394.46  152.88
  -3  -2   3 1445.26  149.29
   3  -1   3  373.86   71.29
   3   1  -3  346.47   45.80
   3  -1   3  342.67   43.80
   3  -1   3  395.06   71.99
   3   1  -3  341.57   46.10
   3   1  -3  323.67   42.40
  -3   1  -3  317.27   39.40
  -3  -1   3  361.16   46.80
  -3   1  -3  397.86   50.09
  -3   1  -3  338.17   66.89
  -3  -1   3  333.67   51.19
  -3   1  -3  344.27   39.80
  -3  -1   3  332.87   44.30
  -3  -1   3  312.57   47.10
  -3   1  -3  402.26   48.40
  -3  -1   3  325.37   43.00
  -3  -1   3  313.67   43.00
   3   0   3  259.17   56.49
   3   0   3  226.68   53.89
   3   0   3  275.17   40.80
  -3   0  -3  272.87   42.40
  -3   0  -3  223.78   28.70
  -3   0  -3  280.27   57.59
  -3   0  -3  250.17   34.60
  -3   0  -3  230.88   53.89
   3   1   3  304.67   49.80
   3   1   3  324.77   37.20
   3  -1  -3  372.96   61.49
   3   1   3  335.47   37.20
   3   1   3  343.67   39.30
   3   1   3  343.47   70.89
   3  -1  -3  327.07   41.70
  -3   1   3  321.27   41.80
  -3   1   3  290.77   41.10
  -3  -1  -3  298.37   41.40
  -3  -1  -3  383.56   46.90
  -3  -1  -3  317.67   38.60
  -3  -1  -3  322.47   37.40
  -3   1   3  333.87   43.30
  -3  -1  -3  329.07   68.69
  -3   1   3  358.46   42.40
  -3   1   3  306.77   40.70
  -3  -1  -3  377.56   45.10
  -3  -1  -3  298.67   36.80
  -3   1   3  311.37   41.20
  -3  -1  -3  392.86   68.79
   3   2   3  427.36   48.40
   3   2   3  424.46   51.39
   3   2   3  510.35   92.29
   3   2   3  444.76   48.50
   3   2   3  384.56   50.09
   3   2   3  447.06   66.29
  -3  -2  -3  433.06   77.39
  -3  -2  -3  361.06   50.19
  -3  -2  -3  436.26   48.70
  -3  -2  -3  511.75   90.79
  -3  -2  -3  414.06   63.19
  -3  -2  -3  403.16   50.69
  -3  -2  -3  401.96   48.10
  -3  -2  -3  394.16   50.49
   3   3   3  166.38   31.00
   3   3   3  168.48   30.00
   3   3   3  189.08   35.90
   3   3   3  153.38   30.00
   3   3   3  171.88   42.00
  -3  -3  -3  165.98   39.40
  -3  -3  -3  179.28   32.50
  -3  -3  -3  181.38   31.00
  -3  -3  -3  161.98   31.20
  -3  -3  -3  132.19   50.99
  -3  -3  -3  156.68   33.00
  -3  -3  -3  159.28   46.90
   3   4   3  172.18   33.10
   3   4   3  151.48   35.40
   3   4   3  117.79   37.30
   3   4   3  157.28   31.40
   3   4   3  169.98   33.80
  -3  -4  -3  151.58   48.30
  -3  -4  -3  153.58   40.20
  -3  -4  -3  116.29   50.99
  -3  -4  -3  124.39   33.00
   3   5   3   73.49   25.70
   3  -5  -3  129.29   34.20
   3   5   3   42.90   25.30
   3   5   3   69.49   28.80
   3  -5  -3  168.98   57.09
   3   5   3   49.20   21.40
   3   5   3   89.19   25.70
   3  -5  -3  122.49   48.80
  -3   5   3  195.68   40.70
  -3   5   3  124.69   38.00
  -3   5   3  121.39   34.20
  -3  -5  -3   65.09   38.10
  -3  -5  -3   80.89   28.90
  -3   5   3  200.18   42.80
  -3   5   3  168.18   41.70
  -3  -5  -3   39.10   40.30
  -3  -5  -3   42.10   23.80
   3   6   3  213.58   43.10
   3   6   3  182.88   43.00
   3  -6  -3   21.80   32.10
   3  -6  -3   18.80   33.10
   3   6   3  153.18   40.20
   3   6   3  128.69   44.50
  -3  -6  -3  153.38   58.09
  -3  -6  -3  132.79   42.50
  -3  -6  -3  133.89   63.19
  -3  -6  -3  114.49   35.70
   3   7   3   -4.70   20.50
   3  -7  -3   51.69   47.30
   3   7   3   11.10   18.90
   3  -7  -3   84.79   30.90
   3  -7  -3  116.79   56.39
  -3   7   3   85.09   32.70
  -3  -7  -3    1.90   27.70
  -3  -7  -3    9.70   15.60
  -3   7   3  105.09   39.60
  -3   7   3   57.09   28.30
  -3   7   3   95.09   42.60
  -3   7   3   91.69   34.10
   3   8   3    0.00   14.40
   3  -8  -3   17.00   31.70
   3   8   3   -5.00   19.60
   3   8   3    6.40   20.40
   3  -8  -3   -1.10   26.20
   3   8   3  -15.90   19.00
   3  -8  -3   41.70   30.40
  -3   8   3   -0.90   14.80
  -3   8   3  -11.70   11.60
  -3  -8  -3    1.60   14.60
  -3   8   3   10.10   25.40
  -3   8   3    4.30   14.80
  -3  -8  -3   16.60   21.90
  -3  -8  -3  -12.50   13.00
   3   9   3   -1.40   21.50
   3   9   3   -8.80   20.10
   3   9   3  -12.40   21.90
   3   9   3  -24.40   20.10
   3  -9  -3   28.60   37.40
  -3  -9  -3   -4.60   22.00
  -3   9   3   22.90   28.70
  -3   9   3   15.40   19.70
  -3  -9  -3  -14.80   17.50
  -3   9   3    7.80   28.30
   4   9  -3    6.00   31.90
   4   9  -3    3.80   18.80
   4   9  -3   23.80   26.10
   4   9  -3    9.70   20.90
   4  -9   3    7.00   19.10
  -4   9  -3  -10.50   26.00
  -4  -9   3   11.30   21.30
  -4   9  -3   33.30   33.00
  -4  -9   3    5.70   20.70
  -4   9  -3    9.10   31.40
  -4  -9   3   19.80   36.30
   4  -8   3   -5.00   18.10
   4   8  -3   84.09   34.60
   4   8  -3    3.00   15.40
   4   8  -3    7.60   22.90
   4   8  -3   -1.50   15.80
  -4  -8   3   -8.20   23.10
  -4   8  -3   11.10   22.00
  -4  -8   3    3.30   26.70
  -4   8  -3   15.40   20.30
  -4  -8   3   15.10   24.60
  -4   8  -3   -0.10   24.00
   4   7  -3   44.50   26.90
   4  -7   3   53.29   53.19
   4   7  -3   51.39   28.40
   4   7  -3   66.49   30.40
   4   7  -3  104.69   38.40
  -4   7  -3   87.59   40.70
  -4  -7   3   42.80   26.20
  -4  -7   3   66.99   36.10
  -4  -7   3   79.49   56.49
  -4   7  -3   37.20   25.80
  -4   7  -3   40.40   32.60
   4   6  -3  348.67   65.89
   4   6  -3  273.27   58.09
   4   6  -3  280.17   61.09
   4   6  -3  247.98   55.69
   4   6  -3  333.27   68.49
  -4  -6   3  367.56  101.59
  -4  -6   3  293.27   60.99
  -4  -6   3  252.97   57.09
  -4  -6   3  254.67   65.09
   4  -5   3   76.79   47.60
   4   5  -3   61.69   25.40
   4   5  -3   74.89   29.20
   4  -5   3   84.09   45.90
   4   5  -3   77.29   27.00
   4   5  -3  109.09   31.20
   4   5  -3   70.09   25.00
  -4   5  -3  109.59   40.70
  -4  -5   3   76.09   28.20
  -4   5  -3   88.59   32.80
  -4  -5   3   95.69   30.10
  -4   5  -3   70.79   25.90
  -4  -5   3  126.39   55.79
  -4  -5   3   86.09   35.40
  -4   5  -3   65.39   29.70
  -4  -5   3   87.29   28.80
   4  -4   3  245.98   77.59
   4   4  -3  349.37   56.69
   4   4  -3  362.26   63.09
   4   4  -3  340.17   55.99
   4   4  -3  344.37   55.29
   4  -4   3  258.07   73.99
   4  -4   3  255.47   48.60
  -4  -4   3  318.07   63.59
  -4  -4   3  437.96   91.19
  -4   4  -3  302.97   57.99
  -4   4  -3  237.78   51.39
  -4   4  -3  213.78   51.99
  -4   4  -3  256.07   61.29
  -4  -4   3  428.66   62.29
  -4  -4   3  381.26   58.69
  -4  -4   3  376.66   60.69
   4   3  -3  289.07   34.60
   4   3  -3  340.27   54.09
   4   3  -3  350.26   56.09
   4   3  -3  296.47   50.89
   4   3  -3  354.46   60.59
  -4  -3   3  302.47   58.79
  -4  -3   3  297.57   57.49
  -4  -3   3  352.36   54.49
  -4  -3   3  339.17   55.19
  -4  -3   3  384.36   55.69
  -4  -3   3  351.66   74.39
   4   2  -3  644.14   71.39
   4  -2   3  338.77   87.99
   4   2  -3  542.55   64.19
   4   2  -3  682.73   76.39
   4   2  -3  689.13   77.19
  -4   2  -3  369.46   75.99
  -4  -2   3  620.04   72.69
  -4  -2   3  650.53   72.79
  -4  -2   3  632.84   81.99
  -4  -2   3  573.54   70.79
  -4  -2   3  658.13   77.29
  -4  -2   3  624.14   75.89
   4  -1   3  320.07   85.09
   4   1  -3  592.34   72.59
   4   1  -3  597.34   70.89
   4   1  -3  774.32   77.19
  -4  -1   3  579.44   69.89
  -4  -1   3  597.74   70.79
  -4  -1   3  562.54   72.49
  -4  -1   3  616.94   75.29
  -4  -1   3  568.24   70.89
  -4  -1   3  672.63   73.29
  -4  -1   3  560.54   69.29
   4   0   3 1731.53  208.38
   4   0   3 1872.91  213.98
   4   0   3 1932.71  190.08
  -4   0  -3 1909.11  212.68
  -4   0  -3 1873.31  184.38
  -4   0  -3 1898.01  213.48
  -4   0  -3 2004.80  195.28
  -4   0  -3 1721.73  183.48
  -4   0  -3 1818.52  191.48
   4   1   3  325.57   67.59
   4   1   3  294.27   36.30
   4   1   3  310.77   50.19
   4   1   3  321.17   70.39
   4   1   3  269.87   35.10
  -4  -1  -3  276.17   35.70
  -4  -1  -3  280.27   35.90
  -4  -1  -3  332.97   68.79
  -4  -1  -3  292.47   47.20
  -4  -1  -3  312.87   42.80
  -4  -1  -3  259.67   45.60
  -4  -1  -3  312.37   68.89
  -4  -1  -3  265.57   35.20
   4   2   3  355.46   42.80
   4   2   3  328.17   77.49
   4  -2  -3  575.54   73.69
   4   2   3  304.87   41.00
   4   2   3  304.27   47.90
   4   2   3  339.67   57.69
  -4  -2  -3  317.57   42.00
  -4  -2  -3  327.17   55.79
  -4  -2  -3  359.46   44.60
  -4  -2  -3  313.57   45.90
  -4  -2  -3  299.47   41.40
  -4  -2  -3  303.27   68.49
  -4  -2  -3  328.27   46.60
  -4  -2  -3  347.07   78.49
   4  -3  -3  306.77   67.99
   4  -3  -3  297.17   39.10
   4  -3  -3  353.96   48.60
   4  -3  -3  343.07   62.69
  -4   3   3  297.47   49.20
  -4   3   3  391.16   55.69
  -4  -3  -3   47.70   42.00
  -4   3   3  280.37   43.90
  -4   3   3  336.67   48.40
  -4   3   3  367.86   55.09
   4  -4  -3  385.26   54.59
   4  -4  -3  359.36   73.99
   4   4   3  307.77   61.99
   4  -4  -3  414.46   84.89
   4   4   3  189.58   43.20
   4   4   3  234.58   48.90
   4   4   3  218.98   43.60
   4   4   3  227.98   45.30
  -4   4   3  430.36   64.99
  -4   4   3  381.06   64.19
  -4   4   3  347.97   43.00
  -4  -4  -3  247.88   56.49
  -4   4   3  348.37   53.89
  -4  -4  -3  212.78   61.69
  -4  -4  -3  209.08   45.20
  -4  -4  -3  224.48   74.89
  -4  -4  -3  220.48   48.30
  -4   4   3  445.36   64.89
  -4  -4  -3  266.57   48.80
  -4   4   3  383.26   59.49
   4  -5  -3   70.89   25.30
   4   5   3   66.49   28.70
   4   5   3   90.59   27.00
   4  -5  -3   97.19   47.80
   4   5   3   88.99   28.90
   4   5   3  113.69   30.50
   4   5   3   47.90   27.60
   4  -5  -3   59.39   35.80
  -4   5   3   62.29   24.50
  -4  -5  -3  103.79   36.00
  -4   5   3   94.79   34.20
  -4  -5  -3   76.09   41.30
  -4  -5  -3  116.79   58.39
  -4   5   3   78.09   29.30
  -4   5   3   85.39   31.80
  -4   5   3   72.89   28.60
  -4  -5  -3  100.79   31.90
   4  -6  -3  287.47   82.89
   4  -6  -3  230.88   77.09
   4  -6  -3  266.57   55.49
  -4   6   3  271.07   59.49
  -4   6   3  277.87   63.59
  -4   6   3  288.07   58.49
  -4   6   3  271.07   65.09
  -4   6   3  284.17   61.79
   4   7   3   19.30   21.10
   4  -7  -3   69.49   54.49
   4   7   3   42.50   35.40
   4   7   3   36.40   22.40
   4  -7  -3   29.50   39.60
   4   7   3   25.00   18.70
  -4   7   3   59.39   32.60
  -4   7   3   64.99   31.60
  -4   7   3   32.20   25.00
  -4   7   3   50.79   27.60
  -4  -7  -3    8.90   25.00
  -4  -7  -3   34.10   29.60
  -4  -7  -3   28.10   22.60
   4   8   3  -11.20   17.20
   4  -8  -3   11.30   43.20
   4   8   3    8.40   21.80
   4   8   3   -7.30   13.50
   4  -8  -3   -5.40   28.80
   4   8   3    3.70   13.10
  -4  -8  -3    6.10   22.70
  -4   8   3   13.40   18.00
  -4   8   3    8.40   17.30
  -4  -8  -3    9.00   25.20
  -4   8   3   -1.00   15.70
  -4  -8  -3    6.00   20.60
   4   9   3    5.70   21.00
   4   9   3   10.40   22.30
   4   9   3   12.30   26.00
   4  -9  -3    1.20   11.80
   4   9   3   54.69   31.00
  -4  -9  -3   12.90   25.80
  -4  -9  -3    4.50   26.80
  -4  -9  -3    5.80   24.90
  -4   9   3   -0.50   30.70
  -4   9   3   11.10   28.40
   5   9  -3    7.00   21.70
   5   9  -3   13.20   21.30
   5  -9   3   -0.70   19.70
   5   9  -3  -15.70   22.80
  -5   9  -3  -29.50   24.30
  -5   9  -3   -6.90   19.40
  -5  -9   3   15.20   32.60
  -5  -9   3   -2.10   18.10
  -5  -9   3    3.70   23.10
   5   8  -3   26.50   27.40
   5   8  -3    4.00   23.00
   5  -8   3   -1.10   29.40
   5   8  -3    7.40   25.00
   5   8  -3   31.90   27.80
  -5  -8   3   17.50   29.40
  -5  -8   3   15.80   28.60
  -5   8  -3   -1.80   25.20
  -5   8  -3   -0.80   22.90
  -5   8  -3  -11.80   15.80
  -5  -8   3   59.59   39.80
   5  -7   3   13.60   30.70
   5   7  -3    0.00   13.10
   5   7  -3    2.40   15.80
   5   7  -3  -15.90   12.30
   5   7  -3   -9.50   15.70
  -5  -7   3    3.20   18.50
  -5  -7   3    1.70   30.00
  -5   7  -3   13.60   25.10
  -5   7  -3    4.30   26.40
  -5   7  -3   33.10   27.90
  -5  -7   3    2.70   13.90
  -5  -7   3   14.30   23.40
   5  -6   3   47.70   45.70
   5   6  -3  220.08   50.59
   5   6  -3  248.88   52.19
   5  -6   3   75.69   52.39
   5   6  -3  197.98   53.49
   5   6  -3  193.88   49.50
  -5   6  -3  143.69   54.49
  -5   6  -3  101.49   41.20
  -5  -6   3  184.38   55.29
  -5  -6   3  251.87   56.19
  -5  -6   3  176.38   73.39
  -5  -6   3  191.88   48.10
  -5   6  -3   93.39   42.60
   5   5  -3  489.15   82.49
   5   5  -3  535.75   82.09
   5   5  -3  565.74   79.69
   5   5  -3  611.44   76.19
   5   5  -3  527.35   73.39
  -5  -5   3  503.15   83.69
  -5  -5   3  429.46   89.59
  -5  -5   3  460.55   79.69
  -5  -5   3  562.14  122.69
  -5  -5   3  390.26   76.69
   5   4  -3  269.77   55.89
   5   4  -3  220.88   46.90
   5   4  -3  162.98   39.50
   5   4  -3  196.38   44.70
  -5  -4   3  234.48   47.00
  -5  -4   3  262.17   72.19
  -5  -4   3  216.98   47.10
  -5  -4   3  285.87   52.89
  -5  -4   3  214.88   51.79
  -5  -4   3  233.48   53.19
   5   3  -3   31.40   13.30
   5   3  -3   44.00   22.60
   5  -3   3   14.10   21.70
   5   3  -3   72.19   23.10
   5   3  -3   46.60   18.20
   5   3  -3   35.60   18.20
  -5  -3   3   53.49   30.10
  -5  -3   3   53.59   23.30
  -5  -3   3   45.60   21.80
  -5  -3   3   34.00   16.70
  -5   3  -3    8.00   11.10
  -5   3  -3   12.90   14.80
  -5  -3   3   70.49   28.40
  -5   3  -3    4.20   12.50
  -5  -3   3   42.90   19.90
  -5   3  -3   15.30   14.00
   5  -1   3  897.41  120.69
   5  -1   3  892.61  127.99
  -5   1  -3  920.71  127.79
   5   0  -3   72.49   23.50
   5   0  -3   96.09   30.00
  -5   0   3   93.49   26.10
  -5   0   3  114.59   27.00
  -5   0   3   76.39   24.90
  -5   0   3  112.49   24.20
  -5   0   3  113.19   27.70
  -5   0   3  110.89   29.70
   5   1   3  984.10   99.09
   5   1   3  899.81   98.39
   5   1   3  871.21  124.19
   5   1   3  872.51  105.79
   5   1   3  886.71  126.39
  -5  -1  -3  860.01   97.39
  -5  -1  -3  903.31  106.89
  -5  -1  -3 1012.30  109.99
  -5  -1  -3 1022.80  130.79
  -5  -1  -3 1021.60  129.69
  -5  -1  -3  908.61  105.19
  -5  -1  -3  994.20  100.49
  -5  -1  -3  901.01   99.49
   5   3   3    6.60    8.60
   5   3   3   12.40   11.00
   5   3   3   17.10   28.60
   5   3   3   11.10   13.40
   5   3   3    5.30    9.80
   5  -3  -3   67.59   26.80
   5   3   3    2.30   10.80
   5  -3  -3   23.30   21.30
  -5  -3  -3   -0.20   13.60
  -5   3   3   33.20   16.60
  -5  -3  -3   15.20   15.00
  -5   3   3   47.60   19.50
  -5   3   3   30.80   18.60
  -5  -3  -3    5.10   24.30
  -5  -3  -3   -0.30    8.70
  -5  -3  -3   13.70   11.10
  -5  -3  -3    9.70   12.30
  -5  -3  -3   11.90   11.90
  -5   3   3   71.19   24.70
  -5   3   3   39.50   19.30
  -5  -3  -3    7.00   12.60
  -5   3   3   44.20   16.00
   5   4   3   35.10   19.30
   5  -4  -3  243.88   39.10
   5   4   3   34.80   26.30
   5  -4  -3  225.68   67.49
   5   4   3   31.90   25.20
   5  -4  -3  180.38   50.79
   5   4   3   29.10   18.50
  -5   4   3  230.88   37.40
  -5   4   3  200.08   41.40
  -5   4   3  268.97   50.49
  -5   4   3  223.38   45.60
  -5   4   3  183.68   35.10
  -5  -4  -3   23.00   34.70
  -5  -4  -3   21.00   23.30
  -5  -4  -3   12.00   19.70
  -5   4   3  300.27   50.39
   5  -5  -3  464.35  108.19
   5  -5  -3  499.65   75.09
   5  -5  -3  491.35  102.69
  -5   5   3  467.85   81.89
  -5   5   3  457.95   82.59
  -5   5   3  518.55   87.99
  -5   5   3  629.94   96.69
  -5   5   3  463.85   74.79
   5   6   3   99.59   33.40
   5   6   3   86.79   33.60
   5  -6  -3  197.78   73.69
   5   6   3   67.29   34.80
   5   6   3   95.89   31.60
   5  -6  -3  128.09   56.69
  -5  -6  -3   75.99   36.80
  -5  -6  -3   71.29   31.00
  -5   6   3  190.68   48.40
  -5   6   3  278.57   64.89
  -5   6   3  219.88   53.99
  -5  -6  -3   61.39   50.39
  -5   6   3  197.68   51.29
   5   7   3    7.40   16.80
   5   7   3   18.70   28.50
   5  -7  -3   23.30   38.90
   5   7   3   46.30   25.40
   5  -7  -3   14.00   34.20
   5   7   3   20.00   20.60
  -5   7   3   -6.60   15.00
  -5   7   3    6.60   18.70
  -5  -7  -3   18.90   34.50
  -5   7   3    7.00   16.90
  -5  -7  -3    1.90   12.80
  -5  -7  -3   -9.40   23.00
  -5   7   3    0.60   17.50
   5  -8  -3   14.70   33.30
   5   8   3   -1.70   21.20
   5  -8  -3   13.60   50.09
   5   8   3   -2.30   13.70
   5   8   3   -4.00   17.30
   5   8   3   -3.20   22.30
  -5   8   3   28.20   27.70
  -5  -8  -3    3.50   23.00
  -5   8   3   26.20   23.60
  -5   8   3   33.80   26.30
  -5  -8  -3   13.40   26.00
  -5  -8  -3   -1.70   19.10
   5   9   3    3.20   19.30
   5  -9  -3    3.20   29.60
   5   9   3    8.00   22.90
   5   9   3   -8.70   20.60
  -5  -9  -3   14.50   27.00
  -5   9   3    7.80   24.10
  -5  -9  -3    4.20   22.80
  -5  -9  -3    7.40   26.80
  -5   9   3   14.60   31.70
   6  -9   3   -0.30   18.20
   6   9  -3   12.80   30.00
   6   9  -3   -8.20   20.60
   6   9  -3    5.80   26.00
  -6  -9   3    4.00   27.40
  -6   9  -3    2.00   30.90
  -6  -9   3    2.90   24.60
  -6  -9   3    9.20   23.10
  -6   9  -3  -11.90   21.10
   6   8  -3   14.50   22.70
   6   8  -3    3.70   19.20
   6   8  -3   10.30   17.70
   6  -8   3   -2.90   27.30
   6   8  -3   12.90   18.10
  -6   8  -3    5.60   27.50
  -6  -8   3   -6.90   20.70
  -6  -8   3   11.10   26.20
  -6  -8   3   -4.50   14.90
  -6   8  -3  -13.30   17.50
  -6   8  -3   25.40   25.70
   6   7  -3   83.59   36.70
   6   7  -3   88.59   35.70
   6  -7   3   30.50   45.30
   6   7  -3  110.49   40.00
   6   7  -3   55.49   29.50
  -6   7  -3  -10.50   16.00
  -6  -7   3   74.39   34.40
  -6  -7   3   43.90   30.50
  -6   7  -3   14.90   21.40
  -6   7  -3   -2.30   25.30
  -6  -7   3   57.69   50.79
  -6  -7   3   42.80   27.10
   6   6  -3   52.39   32.80
   6  -6   3   28.90   40.50
   6   6  -3   32.30   21.30
   6   6  -3   81.89   31.40
   6  -6   3   28.10   46.10
   6   6  -3   44.00   27.90
  -6   6  -3   44.50   32.80
  -6   6  -3   29.70   25.40
  -6  -6   3   57.59   32.30
  -6  -6   3   34.10   23.70
  -6  -6   3   28.70   21.70
  -6  -6   3   51.69   30.80
  -6  -6   3   40.00   44.40
  -6   6  -3   33.50   29.80
  -6   6  -3    8.60   16.30
   6  -5   3   71.49   50.79
   6   5  -3   19.30   20.60
   6   5  -3   14.80   18.80
   6   5  -3   14.90   17.30
   6  -5   3   97.59   56.59
   6   5  -3   15.30   17.10
  -6  -5   3   19.80   21.30
  -6   5  -3   49.80   24.60
  -6   5  -3   92.29   34.70
  -6  -5   3   21.40   21.10
  -6   5  -3   54.99   29.40
  -6  -5   3   10.90   15.70
  -6  -5   3  -15.60   19.20
  -6   5  -3   98.79   43.60
  -6  -5   3    3.80   16.10
   6   4  -3  137.69   40.50
   6  -4   3  434.36   96.79
   6   4  -3  121.79   37.20
   6   4  -3  162.58   47.40
   6  -4   3  343.17   91.29
   6   4  -3  150.38   41.90
  -6  -4   3  159.38   42.30
  -6  -4   3  134.69   55.99
  -6  -4   3  158.88   46.40
  -6  -4   3  188.28   46.70
  -6   4  -3  375.96   59.49
  -6   4  -3  420.66   67.79
  -6  -4   3  165.08   47.90
  -6  -4   3  180.68   46.70
  -6   4  -3  474.35   82.39
  -6   4  -3  426.16   61.49
   6  -3   3   77.69   45.00
   6   3  -3  208.08   42.60
   6   3  -3  241.28   49.10
   6   3  -3  200.68   41.60
   6  -3   3   57.49   39.90
   6   3  -3  199.58   38.60
   6   3  -3  276.37   55.19
  -6   3  -3  132.49   40.30
  -6   3  -3  139.79   45.30
  -6  -3   3  224.38   60.09
  -6  -3   3  278.47   55.79
  -6  -3   3  189.58   46.10
  -6  -3   3  260.27   48.80
  -6  -3   3  205.48   42.80
  -6  -3   3  197.68   43.00
  -6  -3   3  129.19   39.70
  -6   3  -3   91.39   30.10
   6   2  -3  814.92  101.49
   6   2  -3  770.92  101.89
   6   2  -3  782.42   98.29
  -6  -2   3  855.31  105.19
  -6  -2   3  764.22  102.89
  -6  -2   3  815.22   99.99
  -6  -2   3  797.62   97.69
  -6  -2   3  835.82  106.89
  -6  -2   3  882.11   99.69
  -6  -2   3  817.82   98.19
   6   1  -3  272.37   47.80
   6  -1   3   99.89   41.70
   6  -1   3  129.39   51.69
   6  -1   3  114.59   26.70
   6   1  -3  201.28   44.10
  -6  -1   3  280.47   42.70
  -6  -1   3  213.28   44.80
  -6  -1   3  269.57   44.90
  -6  -1   3  183.68   42.40
  -6   1  -3   51.69   33.20
  -6   1  -3  109.29   28.90
  -6  -1   3  269.77   43.80
  -6  -1   3  268.87   43.60
  -6   1  -3   74.59   29.50
  -6  -1   3  175.88   36.70
  -6   1  -3  104.39   28.30
  -6   1  -3  103.69   33.00
   6   0   3   69.99   21.70
   6   0   3   61.69   15.90
   6   0   3  102.99   40.40
   6   0   3   46.10   35.90
   6   0  -3  242.28   50.89
   6   0  -3  240.28   42.20
  -6   0  -3  105.39   31.60
  -6   0  -3   44.50   33.70
  -6   0   3  271.37   42.40
  -6   0   3  203.88   40.90
  -6   0  -3   62.79   20.80
  -6   0  -3   69.79   22.40
  -6   0   3  268.27   43.80
  -6   0   3  263.97   41.80
  -6   0  -3   59.09   15.70
  -6   0   3  226.38   43.50
  -6   0  -3   71.89   27.30
   6   1   3  115.89   45.40
   6   1   3  104.79   29.90
   6  -1  -3  257.67   57.19
   6  -1  -3  228.38   41.70
   6   1   3   91.39   22.80
   6   1   3  113.19   46.60
  -6  -1  -3  104.39   31.90
  -6  -1  -3   71.39   24.60
  -6  -1  -3  117.09   34.50
  -6  -1  -3   80.79   38.70
  -6   1   3  298.87   45.60
  -6   1   3  254.67   41.50
  -6   1   3  250.07   42.10
  -6  -1  -3  119.39   25.30
  -6  -1  -3   92.09   43.30
  -6  -1  -3   89.39   25.10
  -6   1   3  241.88   44.00
  -6  -1  -3   73.99   23.10
  -6   1   3  271.17   47.90
   6   2   3  158.98   56.79
   6   2   3  165.88   34.20
   6   2   3  158.78   40.90
   6   2   3  162.18   31.60
   6   2   3  182.08   60.89
   6   2   3  142.49   31.10
  -6  -2  -3  171.58   56.99
  -6  -2  -3  194.98   35.80
  -6  -2  -3  152.78   33.30
  -6  -2  -3  160.78   39.90
  -6  -2  -3  109.49   49.99
  -6  -2  -3  118.59   33.80
  -6  -2  -3  206.48   36.30
  -6  -2  -3  164.78   39.80
   6   3   3  102.09   32.30
   6   3   3  136.19   60.69
   6   3   3   61.69   22.50
   6  -3  -3  231.88   46.10
   6   3   3   87.79   26.00
   6   3   3  103.29   29.60
   6  -3  -3  234.58   63.69
   6   3   3   92.09   32.80
  -6   3   3  192.08   39.90
  -6   3   3  207.88   30.70
  -6   3   3  190.68   40.00
  -6  -3  -3   50.59   41.30
  -6  -3  -3  108.79   30.10
  -6  -3  -3  125.19   31.00
  -6   3   3  245.68   42.10
  -6   3   3  188.18   38.30
  -6  -3  -3  100.49   32.50
  -6  -3  -3   46.70   34.30
  -6  -3  -3   80.39   27.00
  -6  -3  -3   64.49   28.90
  -6  -3  -3   73.29   27.50
  -6   3   3  217.38   45.10
   6   4   3  372.76   67.49
   6   4   3  352.66   61.59
   6   4   3  375.86   78.59
   6   4   3  400.36   69.09
   6   4   3  477.85   84.69
   6   4   3  360.86   60.99
  -6  -4  -3  354.86   72.39
  -6  -4  -3  392.16   63.89
  -6  -4  -3  443.06   95.89
  -6  -4  -3  435.06   73.29
  -6  -4  -3  380.76  104.69
  -6  -4  -3  497.15   74.29
  -6  -4  -3  362.16   63.99
   6   5   3   80.49   27.30
   6   5   3   70.59   26.80
   6   5   3   99.09   32.50
   6  -5  -3   -4.70   17.80
   6   5   3   59.69   31.90
  -6  -5  -3   82.49   35.70
  -6  -5  -3   47.20   25.90
  -6   5   3   38.50   24.60
  -6  -5  -3   61.69   27.70
  -6   5   3   14.50   17.60
  -6  -5  -3   40.90   31.30
  -6  -5  -3   62.29   46.30
  -6   5   3    1.90   15.70
   6  -6  -3   36.10   36.40
   6   6   3    8.70   15.50
   6   6   3    0.80   13.10
   6  -6  -3    4.00   27.80
   6   6   3    5.30   17.00
   6   6   3   27.60   28.80
  -6  -6  -3   27.80   31.10
  -6   6   3   63.69   34.80
  -6   6   3   26.60   26.00
  -6   6   3   31.40   31.00
  -6  -6  -3   -1.20   14.10
  -6   6   3   41.20   24.20
  -6  -6  -3   26.80   43.00
   6   7   3    0.80   19.60
   6   7   3   -1.80   16.80
   6   7   3   11.00   18.10
   6  -7  -3   67.09   61.59
   6   7   3   26.90   26.00
  -6   7   3   49.00   32.60
  -6  -7  -3  -12.00   15.60
  -6  -7  -3  -14.30   20.10
  -6   7   3  101.49   42.80
  -6  -7  -3   -1.30   17.60
  -6   7   3  120.89   44.30
  -6   7   3   88.79   40.90
   6   8   3  -10.80   13.30
   6  -8  -3   11.50   38.40
   6   8   3    5.00   20.80
   6   8   3  -10.30   29.00
   6   8   3    0.30   20.00
  -6  -8  -3    7.80   30.80
  -6  -8  -3   -0.50   20.80
  -6  -8  -3    2.70   20.80
  -6   8   3   -0.40   17.20
  -6   8   3   -1.60   25.10
  -6   8   3    6.70   20.90
  -6   8   3    9.20   24.20
   6   9   3    8.60   21.80
   6   9   3  -39.30   27.80
   6   9   3    2.00   29.00
  -6  -9  -3   -7.40   12.80
  -6  -9  -3   25.20   35.30
  -6   9   3   15.90   26.70
  -6  -9  -3  -20.50   32.30
   7   9  -3  -10.70   20.10
   7   9  -3   33.20   33.40
   7   9  -3   35.40   41.20
  -7  -9   3    2.20   29.30
  -7  -9   3   -4.10   10.60
  -7  -9   3   35.40   38.80
   7   8  -3   10.20   19.50
   7   8  -3   38.00   28.80
   7   8  -3   33.90   27.00
   7   8  -3   24.40   35.30
  -7   8  -3   66.19   38.80
  -7  -8   3   11.60   29.30
  -7   8  -3   20.30   27.10
  -7  -8   3    8.20   19.90
  -7   8  -3   47.30   37.90
  -7  -8   3   16.60   24.90
  -7  -8   3   -2.40   20.00
   7   7  -3   53.89   29.90
   7  -7   3   55.99   59.79
   7   7  -3   92.89   40.20
   7   7  -3   90.89   41.40
   7  -7   3   49.00   50.09
   7   7  -3   49.20   27.60
  -7   7  -3   44.40   34.40
  -7  -7   3   52.69   34.80
  -7   7  -3   78.49   39.60
  -7  -7   3   87.59   37.90
  -7  -7   3   90.39   43.70
  -7  -7   3   46.40   52.29
  -7   7  -3   43.90   36.30
   7   6  -3  245.68   59.39
   7   6  -3  241.48   58.59
   7   6  -3  210.38   60.79
   7   6  -3  328.77   65.19
  -7  -6   3  271.07   62.19
  -7  -6   3  302.37   66.39
  -7  -6   3  183.78   59.99
  -7  -6   3  300.57   66.59
  -7  -6   3  187.58   81.49
   7   5  -3   53.69   30.10
   7  -5   3   96.89   53.89
   7   5  -3   35.20   24.70
   7   5  -3   56.29   26.90
   7   5  -3   39.00   23.10
   7  -5   3  206.98   72.99
  -7  -5   3   38.00   23.40
  -7   5  -3  278.07   56.69
  -7  -5   3    6.70   31.40
  -7  -5   3   44.40   25.60
  -7   5  -3  198.88   48.30
  -7   5  -3  225.88   62.79
  -7  -5   3   43.70   24.10
  -7   5  -3  253.97   54.79
  -7  -5   3   35.30   26.00
  -7  -5   3   77.89   35.70
   7   4  -3  141.79   44.70
   7  -4   3  222.18   75.99
   7   4  -3  172.08   45.30
   7  -4   3  164.08   64.49
   7   4  -3  133.59   37.00
   7   4  -3  175.68   43.90
  -7  -4   3  115.09   38.90
  -7   4  -3  144.39   39.00
  -7   4  -3   98.29   37.60
  -7   4  -3  174.18   54.19
  -7  -4   3  175.08   43.80
  -7  -4   3  149.88   41.20
  -7  -4   3  144.29   57.49
  -7  -4   3  170.28   49.30
  -7  -4   3  116.09   37.20
  -7   4  -3  166.38   42.40
   7   3  -3   93.79   33.50
   7   3  -3  109.29   33.00
   7   3  -3   83.99   32.90
   7   3  -3   85.59   29.60
   7  -3   3  133.89   60.79
   7  -3   3   70.69   42.50
   7   3  -3  149.88   37.60
  -7  -3   3  109.39   45.00
  -7   3  -3   94.89   35.60
  -7  -3   3  121.19   35.00
  -7  -3   3  120.69   34.70
  -7  -3   3   69.29   27.90
  -7   3  -3   98.09   31.50
  -7   3  -3  135.59   44.40
  -7  -3   3  136.89   41.70
  -7  -3   3  101.59   36.40
  -7  -3   3  140.19   36.30
  -7   3  -3   95.09   30.00
   7   2  -3  157.58   41.80
   7   2  -3  121.49   38.20
   7   2  -3  134.09   39.90
   7  -2   3  192.08   63.79
   7  -2   3  176.78   57.99
  -7   2  -3  174.98   37.70
  -7  -2   3  157.08   42.70
  -7  -2   3  188.78   46.90
  -7  -2   3  203.58   44.90
  -7  -2   3  146.79   38.40
  -7  -2   3  128.79   36.70
  -7  -2   3  194.08   49.60
  -7   2  -3  112.59   37.40
  -7   2  -3  180.18   38.90
  -7   2  -3  157.78   60.29
  -7  -2   3  111.59   35.40
  -7   2  -3  145.49   43.00
   7   1  -3   96.09   30.10
   7  -1   3  184.58   55.69
   7   1  -3   52.79   25.90
   7  -1   3  164.78   57.99
  -7   1  -3  197.98   62.89
  -7   1  -3  161.28   33.70
  -7  -1   3  116.69   31.40
  -7  -1   3   51.99   22.90
  -7   1  -3  158.68   41.20
  -7  -1   3  106.59   31.50
  -7   1  -3  113.09   29.40
  -7  -1   3   66.59   27.70
  -7  -1   3   59.19   25.40
  -7   1  -3  123.49   35.50
  -7  -1   3  101.89   28.00
  -7  -1   3   56.39   23.30
   7   0  -3  290.77   64.99
   7   0   3  464.75   94.39
   7   0   3  399.16   46.40
   7   0  -3  228.58   49.99
   7   0   3  447.76   87.69
  -7   0   3  203.08   39.60
  -7   0   3  221.08   51.69
  -7   0  -3  518.95   73.89
  -7   0   3  238.18   52.09
  -7   0   3  213.28   46.60
  -7   0   3  198.88   45.40
  -7   0   3  181.18   45.90
  -7   0  -3  377.76   86.49
   7   1   3  117.69   47.30
   7   1   3  129.79   34.10
   7  -1  -3   75.69   27.30
   7   1   3   95.59   42.20
   7  -1  -3   51.79   31.30
   7   1   3  142.69   27.90
  -7   1   3   84.09   28.70
  -7   1   3   97.79   32.00
  -7  -1  -3  118.69   29.90
  -7  -1  -3  123.09   47.00
  -7   1   3   84.49   20.70
  -7  -1  -3  124.59   29.50
  -7  -1  -3  150.68   27.80
  -7  -1  -3  164.48   35.30
  -7   1   3   55.19   24.70
  -7   1   3   91.09   29.00
  -7  -1  -3  112.09   35.00
  -7   1   3  107.39   31.30
  -7  -1  -3  120.09   36.00
  -7  -1  -3  198.68   60.79
   7   2   3  189.48   38.50
   7   2   3  142.69   53.29
   7   2   3  229.68   39.10
   7   2   3  202.88   38.90
   7   2   3  180.78   45.10
   7  -2  -3  183.48   42.30
   7   2   3  144.39   57.69
   7  -2  -3  223.88   62.89
  -7   2   3  133.69   37.10
  -7  -2  -3  215.28   70.09
  -7  -2  -3  217.08   40.20
  -7   2   3  140.59   35.30
  -7  -2  -3  235.18   43.00
  -7   2   3  146.29   36.80
  -7   2   3  167.38   43.40
  -7  -2  -3  171.38   45.40
  -7  -2  -3  209.58   40.30
  -7  -2  -3  165.58   58.79
  -7  -2  -3  169.08   42.00
  -7  -2  -3  185.08   45.60
  -7   2   3  181.58   43.30
   7   3   3   94.09   27.00
   7   3   3   83.09   25.50
   7   3   3   91.49   32.50
   7   3   3  106.49   37.00
   7   3   3   41.10   36.50
   7   3   3   61.19   44.70
   7  -3  -3   86.59   46.30
   7   3   3  126.89   33.00
  -7  -3  -3  104.79   29.10
  -7   3   3   75.59   27.70
  -7   3   3  101.49   34.20
  -7  -3  -3  100.79   30.90
  -7   3   3   99.79   29.70
  -7   3   3   84.99   30.60
  -7  -3  -3  139.39   40.00
  -7  -3  -3   89.69   33.00
  -7  -3  -3  121.89   57.59
  -7   3   3  168.08   42.00
  -7  -3  -3  104.59   49.00
  -7  -3  -3  129.99   39.30
  -7  -3  -3  101.39   30.10
   7   4   3  236.38   58.39
   7   4   3  159.38   43.40
   7   4   3  142.09   70.09
   7   4   3  156.48   41.80
   7   4   3  150.28   37.90
   7  -4  -3  135.59   56.99
   7   4   3  109.19   54.59
   7   4   3  168.38   38.10
  -7  -4  -3  132.19   36.60
  -7  -4  -3  182.98   42.60
  -7   4   3  144.09   42.20
  -7   4   3  142.49   39.10
  -7  -4  -3  159.28   45.50
  -7   4   3  117.09   37.80
  -7  -4  -3  152.48   40.00
  -7  -4  -3  110.59   42.00
  -7  -4  -3  155.58   60.19
  -7   4   3  149.99   38.80
  -7  -4  -3   86.49   56.99
  -7   4   3  104.59   37.50
   7   5   3  223.68   48.80
   7   5   3  168.88   44.60
   7   5   3  176.78   52.29
   7  -5  -3   71.59   43.30
   7   5   3  218.48   45.90
  -7  -5  -3  254.57   54.39
  -7  -5  -3  157.38   74.59
  -7  -5  -3  229.08   49.40
  -7  -5  -3  238.18   59.39
  -7   5   3   49.00   35.00
  -7  -5  -3  125.89   59.49
   7  -6  -3   90.59   57.59
   7   6   3   18.90   19.90
   7   6   3   10.70   22.00
  -7  -6  -3   -5.00   19.50
  -7   6   3  176.98   49.00
  -7   6   3  262.57   62.29
  -7   6   3  310.27   67.19
  -7   6   3  229.68   53.59
  -7  -6  -3   17.50   21.90
   7   7   3   22.40   23.20
   7   7   3   25.80   24.70
   7   7   3   35.60   35.30
   7   7   3   35.20   24.00
   7  -7  -3   58.89   47.90
  -7   7   3   89.09   39.80
  -7  -7  -3    8.50   29.30
  -7  -7  -3   83.29   47.10
  -7  -7  -3   38.00   26.40
  -7   7   3   91.79   37.40
  -7   7   3   99.09   43.40
  -7   7   3   85.39   42.30
   7   8   3   28.20   29.60
   7   8   3   57.99   35.40
   7   8   3   36.30   36.00
   7   8   3   25.20   28.80
   7  -8  -3   87.39   73.39
  -7   8   3   39.30   30.40
  -7   8   3   24.80   28.10
  -7   8   3   -0.20   18.40
  -7  -8  -3    7.50   25.40
  -7  -8  -3    0.70   16.30
  -7  -8  -3   66.09   42.80
  -7   9   3   72.89   47.90
   8   8  -3   21.40   25.30
   8   8  -3    6.10   20.40
   8   8  -3    6.50   25.30
   8   8  -3   13.50   23.50
  -8   8  -3   71.89   46.90
  -8  -8   3    2.70   35.00
  -8  -8   3   -1.60   12.40
  -8   8  -3   45.00   43.40
  -8  -8   3   56.09   35.80
  -8   8  -3   15.10   34.90
  -8  -8   3    6.00   18.50
   8   7  -3   33.10   27.40
   8   7  -3    9.60   20.70
   8   7  -3   23.70   28.40
   8  -7   3   46.00   66.39
   8   7  -3    8.80   16.60
  -8   7  -3    7.90   26.30
  -8   7  -3   42.40   33.10
  -8   7  -3   27.30   27.80
  -8  -7   3   10.10   20.30
  -8  -7   3   46.80   50.19
  -8  -7   3   80.39   48.80
  -8  -7   3   42.30   29.00
  -8  -7   3   70.79   38.00
   8   6  -3   -4.70   20.70
   8   6  -3   -3.00   15.80
   8   6  -3    8.20   21.40
   8   6  -3  -11.40   10.30
   8  -6   3  -11.10   30.00
  -8   6  -3   17.60   22.10
  -8   6  -3    4.90   28.10
  -8  -6   3   12.70   21.80
  -8   6  -3   20.10   23.60
  -8   6  -3   18.40   23.50
  -8  -6   3   14.30   22.90
  -8  -6   3   12.10   24.70
  -8  -6   3   20.90   25.00
  -8  -6   3   -0.60   22.10
   8   5  -3  140.79   43.70
   8  -5   3   65.19   48.60
   8   5  -3  148.69   40.90
   8   5  -3  131.89   40.20
   8   5  -3  133.29   48.50
   8  -5   3   71.19   51.29
  -8  -5   3  173.68   63.79
  -8  -5   3  101.49   45.50
  -8  -5   3   90.99   35.80
  -8   5  -3   61.89   38.10
  -8  -5   3  120.19   43.70
  -8   5  -3   41.20   25.90
  -8   5  -3   66.49   33.30
  -8   5  -3   67.49   33.90
  -8  -5   3  148.49   45.80
  -8  -5   3  119.99   40.30
   8   4  -3   62.59   32.70
   8   4  -3   36.00   26.00
   8   4  -3  100.09   31.00
   8  -4   3   40.00   47.30
   8  -4   3    9.30   32.00
   8   4  -3   95.59   33.00
  -8  -4   3   64.99   33.40
  -8   4  -3    9.70   26.40
  -8  -4   3   51.39   25.10
  -8   4  -3   22.80   21.30
  -8  -4   3   60.19   27.60
  -8  -4   3   78.99   34.80
  -8   4  -3   -4.20   15.90
  -8   4  -3   19.90   20.80
  -8  -4   3   42.90   33.60
  -8  -4   3   20.50   18.20
  -8  -4   3   39.70   31.30
   8   3  -3  189.38   42.80
   8   3  -3  202.28   60.49
   8   3  -3  127.59   42.40
   8   3  -3  166.08   44.20
   8  -3   3   27.70   35.30
  -8  -3   3  130.19   46.00
  -8  -3   3  152.38   44.80
  -8  -3   3  103.79   36.10
  -8  -3   3  182.48   46.00
  -8  -3   3  180.88   56.79
  -8  -3   3  160.68   44.00
  -8  -3   3  147.09   40.50
   8  -2   3  144.69   52.89
   8   2  -3   29.00   24.60
   8   2  -3   21.30   20.30
   8  -2   3  193.98   72.69
   8   2  -3   14.90   17.20
  -8   2  -3  190.98   51.39
  -8  -2   3    7.30   12.10
  -8  -2   3   51.19   24.80
  -8  -2   3   14.50   21.00
  -8  -2   3   24.50   19.30
  -8   2  -3  218.58   51.79
  -8   2  -3  195.98   41.30
  -8   2  -3  195.58   39.20
  -8  -2   3    8.60   18.20
  -8  -2   3   13.20   14.60
  -8  -2   3   17.40   16.30
   8   1  -3  134.59   38.00
   8   1  -3   92.09   37.40
   8  -1   3   52.29   35.50
   8  -1   3   47.40   37.10
  -8  -1   3  150.48   36.40
  -8   1  -3   83.09   28.40
  -8  -1   3   78.09   32.90
  -8   1  -3   36.80   24.00
  -8   1  -3   71.79   44.60
  -8  -1   3  110.59   35.90
  -8  -1   3  146.19   38.40
  -8   1  -3   55.49   28.90
  -8  -1   3  142.79   36.30
  -8   1  -3   76.39   27.60
  -8  -1   3  122.59   30.40
   8   0   3   85.29   38.80
   8   0   3  120.59   52.29
   8   0  -3  102.49   34.30
   8   0  -3  122.39   43.80
  -8   0  -3  122.99   52.49
  -8   0   3   96.89   36.10
  -8   0   3  102.09   26.20
  -8   0  -3  102.39   35.00
  -8   0  -3  105.99   30.10
  -8   0   3   81.59   28.80
  -8   0   3  103.39   36.70
  -8   0   3   88.29   30.10
  -8   0  -3  110.99   39.10
  -8   0  -3  105.09   31.20
  -8   0   3  148.49   39.10
   8   1   3   80.49   42.80
   8  -1  -3  151.08   53.29
   8   1   3  144.89   56.09
   8  -1  -3  138.09   37.00
   8   1   3   91.99   30.10
  -8  -1  -3   52.69   37.90
  -8   1   3  144.79   35.20
  -8   1   3   73.19   30.30
  -8  -1  -3  117.79   39.90
  -8  -1  -3  116.39   32.40
  -8   1   3  152.68   38.90
  -8   1   3  134.89   35.80
  -8  -1  -3   82.99   27.70
  -8  -1  -3   64.99   43.70
  -8  -1  -3   59.99   24.20
  -8  -1  -3   66.49   29.30
  -8   1   3  140.79   39.00
   8   2   3  161.78   43.60
   8   2   3  189.98   66.79
   8   2   3  128.69   54.39
   8   2   3  214.68   41.30
   8   2   3  168.38   36.50
   8   2   3  159.78   37.70
  -8  -2  -3  212.28   40.70
  -8  -2  -3  177.68   39.60
  -8  -2  -3  169.58   63.69
  -8  -2  -3  151.68   62.99
  -8  -2  -3  190.78   50.49
  -8  -2  -3  167.48   43.40
  -8  -2  -3  179.38   41.30
  -8  -2  -3  213.48   52.39
   8   3   3   11.80   22.00
   8   3   3    0.70   15.30
   8   3   3   16.00   15.30
   8   3   3   19.20   15.70
   8   3   3   25.70   18.70
   8   3   3   28.60   22.10
   8  -3  -3  128.19   52.39
   8   3   3   20.70   22.80
   8   3   3   17.80   33.20
  -8  -3  -3   17.30   17.10
  -8  -3  -3    8.50   22.00
  -8  -3  -3   10.30   18.00
  -8  -3  -3   15.20   22.10
  -8  -3  -3   19.60   17.70
  -8   3   3  164.38   35.60
  -8   3   3  171.68   45.40
  -8  -3  -3   24.30   22.80
  -8  -3  -3   13.00   19.20
  -8   3   3  166.88   39.10
  -8  -3  -3  -13.60   24.90
  -8   3   3  110.79   34.90
  -8   3   3  166.78   40.40
   8   4   3   26.00   24.10
   8   4   3   45.00   24.00
   8   4   3   -6.20   34.00
   8   4   3   26.40   18.50
   8   4   3   51.79   43.20
   8   4   3   31.40   19.20
   8  -4  -3   66.49   40.90
   8   4   3   -4.70   18.80
  -8  -4  -3   30.00   36.40
  -8   4   3   63.59   29.30
  -8  -4  -3   46.70   49.80
  -8   4   3   88.99   35.60
  -8  -4  -3   27.80   23.80
  -8  -4  -3   32.40   22.80
  -8   4   3   49.40   21.80
  -8  -4  -3   38.20   31.00
  -8   4   3   49.60   24.00
  -8  -4  -3   27.20   21.70
  -8  -4  -3   42.80   24.10
  -8   4   3   46.30   24.50
   8   5   3   60.39   33.90
   8  -5  -3  114.79   57.09
   8   5   3   50.49   24.70
   8   5   3    9.20   32.50
   8   5   3   51.79   47.60
   8   5   3   75.09   29.60
   8   5   3   85.69   33.00
  -8   5   3  115.89   36.70
  -8  -5  -3   75.39   30.40
  -8  -5  -3   51.59   31.50
  -8  -5  -3   53.49   26.30
  -8   5   3  106.29   40.00
  -8  -5  -3   75.19   35.80
  -8   5   3  143.39   44.00
  -8  -5  -3   49.70   47.50
  -8   5   3   76.39   31.00
  -8   5   3  116.49   42.80
   8   6   3   -2.60   19.70
   8   6   3    6.90   20.30
   8   6   3   20.30   22.40
   8  -6  -3  -12.00   34.80
   8   6   3  -13.10   23.50
  -8  -6  -3   -9.80   20.90
  -8   6   3   -7.40   14.10
  -8   6   3   14.10   17.70
  -8  -6  -3   -2.10   18.70
  -8  -6  -3    4.50   23.80
  -8   6   3  -14.90   11.80
  -8   6   3    1.10   17.40
  -8  -6  -3   28.50   36.40
   8  -7  -3   -7.50   31.80
   8   7   3   51.29   31.20
   8   7   3   32.30   24.60
   8   7   3   45.30   30.00
   8   7   3   14.80   25.60
  -8   7   3   32.60   26.60
  -8  -7  -3   11.00   25.90
  -8  -7  -3   27.10   24.50
  -8  -7  -3    5.20   19.90
  -8   7   3   46.60   34.50
  -8   7   3   62.29   39.00
   8   8   3   10.00   31.70
   8   8   3    2.00   33.10
   8  -8  -3  -18.20   54.09
   8   8   3   25.20   32.30
   8   8   3   18.10   31.60
  -8  -8  -3   10.50   35.90
  -8   8   3    8.50   34.90
  -8  -8  -3    1.70   24.50
  -8   8   3  -13.00   29.80
  -8   8   3   25.60   30.90
  -8  -8  -3   18.60   33.40
   9   8  -3    6.70   28.80
   9   8  -3    2.70   20.20
   9   8  -3   -5.90   19.30
  -9  -8   3  -10.70   27.80
  -9  -8   3   -1.80   21.00
  -9  -8   3  -10.40   14.70
  -9  -8   3   10.70   24.30
   9   7  -3   -2.00   17.20
   9   7  -3   -1.30   17.80
   9  -7   3   20.60   51.89
   9   7  -3    1.90   16.50
   9   7  -3  -11.10   27.40
  -9   7  -3   -2.60   23.10
  -9  -7   3    5.10   18.50
  -9  -7   3   -7.80   19.80
  -9   7  -3  -11.00   29.30
  -9  -7   3  -12.00   27.80
  -9  -7   3   18.90   25.10
  -9  -7   3   18.30   36.40
   9   6  -3   38.40   26.90
   9   6  -3    7.40   16.60
   9  -6   3   12.00   37.80
   9   6  -3   32.40   26.40
   9   6  -3   25.50   24.80
  -9   6  -3    9.10   32.70
  -9   6  -3   -6.30   22.70
  -9  -6   3   21.70   21.40
  -9  -6   3   14.90   28.70
  -9   6  -3    5.30   26.70
  -9  -6   3   14.40   39.80
  -9  -6   3   27.20   28.50
  -9   6  -3    8.30   22.20
  -9  -6   3   17.60   25.60
  -9  -6   3   15.40   25.80
   9   5  -3    7.80   20.60
   9   5  -3   48.20   26.60
   9  -5   3   17.20   37.00
   9   5  -3   19.60   22.70
   9   5  -3   28.20   25.30
  -9  -5   3   -4.70   28.20
  -9  -5   3   43.00   32.90
  -9  -5   3    8.00   21.80
  -9   5  -3   23.90   21.70
  -9   5  -3   41.70   30.80
  -9  -5   3   15.60   26.50
  -9   5  -3   19.90   25.50
  -9  -5   3    8.50   18.30
  -9  -5   3   19.60   22.90
  -9   5  -3   30.10   29.30
   9   4  -3   97.49   33.60
   9   4  -3  101.59   40.30
   9  -4   3  119.69   73.79
   9   4  -3  127.69   38.90
   9   4  -3   79.49   36.80
  -9  -4   3  125.89   55.79
  -9  -4   3  111.69   37.40
  -9  -4   3  111.69   39.60
  -9  -4   3  103.39   44.30
  -9   4  -3   94.99   33.80
  -9   4  -3   52.49   29.80
  -9   4  -3   62.69   39.90
  -9   4  -3  110.59   36.20
  -9  -4   3  129.99   40.60
  -9  -4   3  122.99   45.30
  -9  -4   3  103.29   38.40
   9   3  -3  112.09   37.50
   9   3  -3  117.79   39.00
   9  -3   3   17.30   45.10
   9   3  -3  141.59   48.20
  -9   3  -3   38.20   25.90
  -9  -3   3  113.49   46.10
  -9  -3   3  116.49   38.50
  -9  -3   3  114.99   40.30
  -9  -3   3  160.68   45.00
  -9  -3   3  130.69   42.00
  -9  -3   3  153.68   42.90
   9   2  -3    8.70   21.00
   9  -2   3  114.99   56.09
   9  -2   3  118.39   48.90
   9   2  -3   -8.50   15.90
  -9   2  -3  119.39   35.50
  -9   2  -3  140.79   47.50
  -9  -2   3   -2.80   14.30
  -9  -2   3    0.70   14.20
  -9  -2   3    7.30   19.90
  -9   2  -3  149.39   37.40
  -9   2  -3  130.89   44.00
  -9  -2   3    0.10   16.20
  -9  -2   3    2.60   11.60
   9   1  -3  268.77   71.89
   9   1  -3  348.67   69.09
  -9  -1   3  269.77   65.79
  -9  -1   3  313.27   62.89
  -9  -1   3  306.87   67.09
  -9  -1   3  313.77   55.99
  -9  -1   3  306.47   62.69
  -9  -1   3  331.37   61.59
   9   0   3  149.39   56.69
   9   0   3  164.28   67.19
  -9   0  -3  147.99   38.20
  -9   0  -3  147.79   45.60
  -9   0  -3  152.38   38.00
  -9   0  -3  133.59   42.90
  -9   0  -3  113.29   57.09
   9  -1  -3  268.87   74.79
   9   1   3   32.10   38.00
   9  -1  -3  290.77   59.19
  -9   1   3  293.57   62.39
  -9   1   3  346.07   58.49
  -9   1   3  298.07   58.09
  -9   1   3  324.27   67.79
  -9   1   3  241.68   52.69
   9   2   3  106.39   54.49
   9   2   3  111.89   32.10
   9   2   3  174.78   45.50
   9   2   3  144.99   62.89
  -9  -2  -3  134.59   36.80
  -9  -2  -3  120.69   55.49
  -9  -2  -3  132.79   40.20
  -9  -2  -3  181.88   52.89
  -9  -2  -3  171.78   41.20
  -9  -2  -3  138.39   60.79
  -9  -2  -3  100.29   39.90
   9   3   3   11.30   12.10
   9   3   3   17.80   18.30
   9   3   3   -4.80   13.40
   9   3   3   46.10   40.10
   9   3   3    7.40   13.50
   9  -3  -3  119.59   55.49
   9   3   3    8.40   19.20
   9   3   3   21.20   31.50
   9  -3  -3  165.68   43.80
   9   3   3   19.00   24.50
  -9  -3  -3   14.80   16.80
  -9  -3  -3   15.40   19.60
  -9   3   3  165.18   41.70
  -9  -3  -3   25.80   20.90
  -9  -3  -3   44.30   28.10
  -9   3   3  183.08   50.89
  -9   3   3   70.89   28.90
  -9  -3  -3   13.10   33.30
  -9   3   3  128.69   39.80
  -9  -3  -3    2.70   21.00
  -9  -3  -3   22.90   24.40
  -9   3   3  100.89   31.30
  -9  -3  -3    4.70   17.50
   9   4   3   47.10   44.90
   9   4   3  135.29   38.30
   9  -4  -3   90.69   52.19
   9   4   3  120.39   34.40
   9   4   3   97.39   41.60
   9   4   3   95.39   33.00
   9   4   3  100.99   50.29
  -9   4   3   99.49   34.20
  -9  -4  -3  109.79   44.00
  -9   4   3  103.79   37.70
  -9  -4  -3  160.48   62.39
  -9  -4  -3  125.09   38.70
  -9  -4  -3   91.49   33.60
  -9   4   3   70.79   31.50
  -9   4   3   94.89   34.40
  -9  -4  -3   40.10   43.90
  -9  -4  -3   72.39   31.80
  -9   4   3   74.69   34.60
   9   5   3   38.10   25.40
   9   5   3   41.20   25.10
   9   5   3   33.60   40.30
   9   5   3   46.60   34.70
   9  -5  -3   80.79   52.69
   9   5   3   25.00   23.50
  -9   5   3   28.90   26.00
  -9  -5  -3   15.50   28.70
  -9   5   3   20.20   20.20
  -9  -5  -3    8.90   18.50
  -9  -5  -3   -4.70   23.40
  -9   5   3   -5.10   15.10
  -9  -5  -3   35.20   28.70
  -9  -5  -3   27.00   25.70
  -9   5   3   31.20   24.60
   9   6   3   -5.50   26.10
   9   6   3    7.50   20.40
   9   6   3   20.00   29.60
   9  -6  -3   39.40   53.29
   9   6   3   -0.30   33.30
   9   6   3   -5.40   15.20
  -9   6   3   -6.60   17.40
  -9  -6  -3    3.10   32.10
  -9  -6  -3    0.70   17.10
  -9  -6  -3   19.20   26.40
  -9   6   3   17.00   23.20
  -9  -6  -3    2.80   26.70
  -9   6   3   13.80   27.60
   9   7   3   12.30   27.10
   9   7   3   24.30   33.80
   9   7   3   26.00   31.00
   9  -7  -3    5.60   36.00
   9   7   3    0.90   28.50
  -9  -7  -3   39.90   41.30
  -9   7   3    6.50   21.20
  -9   7   3    7.70   21.80
  -9  -7  -3    2.30   20.70
  -9   7   3   16.90   27.70
  -9  -7  -3   51.39   37.50
   9  -8  -3   37.70   71.29
  -9   8   3  -14.00   33.20
  -9   8   3    6.10   32.90
  10   8  -3   -3.90   29.20
  10   8  -3   11.40   35.10
  10   8  -3    5.60   31.90
 -10  -8   3   -7.20   33.10
 -10  -8   3  -12.40   31.60
 -10  -8   3    2.20   29.00
 -10  -8   3   38.80   32.80
  10   7  -3   -6.20   25.90
  10   7  -3   16.00   24.00
  10   7  -3   10.80   34.40
  10   7  -3    8.50   24.60
 -10  -7   3  -14.50   29.80
 -10  -7   3    7.70   37.40
 -10  -7   3  -11.90   30.30
 -10   7  -3   -5.10   32.80
 -10  -7   3   17.40   31.30
 -10  -7   3   23.00   25.80
  10   6  -3   16.40   23.40
  10   6  -3   31.00   24.80
  10   6  -3   -5.30   21.80
  10   6  -3   16.40   19.40
  10  -6   3   -1.70   41.70
 -10  -6   3   16.60   25.00
 -10   6  -3    8.90   22.00
 -10  -6   3   45.80   30.20
 -10   6  -3   34.20   44.40
 -10  -6   3   28.70   27.10
 -10  -6   3   42.50   34.00
 -10  -6   3   10.80   27.50
  10  -5   3  -14.90   28.30
  10   5  -3    4.80   14.80
  10   5  -3   14.60   23.20
  10   5  -3    1.60   18.80
  10   5  -3   -8.40   18.70
 -10   5  -3    7.00   31.00
 -10  -5   3   19.00   23.70
 -10   5  -3    2.30   22.60
 -10  -5   3    3.30   25.20
 -10  -5   3    0.90   23.90
 -10  -5   3   -3.10   21.70
 -10  -5   3   -1.30   20.00
  10   4  -3   54.59   31.20
  10   4  -3   34.70   26.00
  10   4  -3   13.10   22.70
  10  -4   3   53.39   51.29
  10   4  -3   33.00   28.10
 -10  -4   3   38.30   30.40
 -10  -4   3   18.60   27.10
 -10  -4   3   35.70   28.20
 -10  -4   3    1.70   17.40
 -10   4  -3   56.69   31.70
 -10   4  -3   58.79   37.70
 -10  -4   3   58.79   34.30
 -10  -4   3   43.20   31.90
  10   3  -3   -3.30   10.30
  10  -3   3   -4.30   29.10
  10   3  -3   21.30   23.20
  10   3  -3    5.90   17.20
 -10  -3   3   16.90   17.70
 -10   3  -3    6.70   29.40
 -10   3  -3   22.70   25.00
 -10  -3   3   14.00   20.30
 -10  -3   3   17.70   22.30
 -10  -3   3    5.80   17.70
 -10  -3   3   -2.40   11.80
 -10  -3   3    1.90   13.50
  10   2  -3  221.98   57.89
  10   2  -3  294.47   68.89
  10   2  -3  231.98   64.89
 -10  -2   3  295.47   57.89
 -10  -2   3  198.58   51.89
 -10  -2   3  223.58   55.69
 -10  -2   3  191.38   59.89
 -10  -2   3  233.38   61.09
 -10  -2   3  290.57   62.69
  10   1  -3  105.99   39.40
  10   1  -3   86.19   44.80
  10  -1   3   37.10   44.70
 -10  -1   3   72.99   29.80
 -10  -1   3   88.89   38.00
 -10  -1   3   71.69   36.50
 -10   1  -3    8.00   35.50
 -10  -1   3   62.29   32.10
 -10  -1   3   65.19   33.00
 -10   1  -3   18.30   25.60
 -10   1  -3   26.20   28.10
  10   0  -3  -18.40   18.40
  10   0   3   60.19   43.80
  10   0  -3   11.40   16.40
 -10   0  -3   26.90   30.30
 -10   0  -3   35.20   26.70
 -10   0  -3   47.90   33.00
 -10   0   3    7.60   17.90
 -10   0   3    5.40   18.40
 -10   0   3    0.50   15.70
 -10   0   3   -7.40    9.60
 -10   0   3   -2.20   17.80
  10   1   3   27.80   41.30
  10  -1  -3   92.09   49.40
  10  -1  -3   89.49   36.80
  10   1   3   32.30   32.70
 -10  -1  -3   13.90   20.10
 -10   1   3   70.69   29.60
 -10  -1  -3   23.70   26.20
 -10   1   3   75.89   34.40
 -10  -1  -3   20.20   35.50
 -10   1   3   44.90   24.90
 -10   1   3   47.90   27.10
 -10   1   3   63.89   30.80
 -10  -1  -3   -5.50   26.80
  10  -2  -3  258.77   81.19
  10  -2  -3  204.78   55.39
 -10   2   3  261.27   57.89
 -10   2   3  257.57   57.69
 -10   2   3  212.08   58.79
 -10   2   3  216.78   50.49
 -10   2   3  233.08   57.79
  10  -3  -3   12.60   28.40
  10   3   3   23.50   36.10
  10   3   3   17.70   19.00
  10   3   3  -16.10   29.10
  10   3   3   -8.20   26.40
  10  -3  -3   10.00   20.50
  10   3   3   22.80   24.90
 -10  -3  -3    0.90   34.60
 -10   3   3   10.70   16.50
 -10   3   3   12.20   21.60
 -10  -3  -3    5.80   19.20
 -10   3   3   15.50   18.60
 -10   3   3   10.20   16.30
 -10   3   3   17.60   18.30
 -10  -3  -3    5.00   22.30
 -10  -3  -3   11.30   29.70
  10   4   3   65.99   29.80
  10   4   3  103.09   58.99
  10  -4  -3   34.90   24.20
  10  -4  -3   19.80   33.10
  10   4   3   54.89   35.70
  10   4   3   49.50   45.60
 -10  -4  -3  102.99   44.00
 -10   4   3   26.30   22.80
 -10   4   3   10.00   15.30
 -10  -4  -3  105.49   58.39
 -10  -4  -3   32.80   38.60
 -10   4   3   28.40   26.60
 -10   4   3   16.10   18.70
  10   5   3   -4.30   39.90
  10   5   3    1.80   20.10
  10   5   3  -14.00   27.10
  10  -5  -3   13.40   42.40
  10  -5  -3    3.70   14.90
 -10   5   3   -8.50   21.40
 -10  -5  -3  -12.50   34.70
 -10  -5  -3    2.50   20.60
 -10   5   3   -6.60   14.10
 -10   5   3   -3.80   17.70
 -10  -5  -3   17.10   30.70
 -10   5   3   20.30   24.60
  10   6   3   -2.90   19.40
  10   6   3   -8.30   13.60
  10  -6  -3   46.90   52.99
  10   6   3    8.50   31.80
 -10   6   3    2.60   29.60
 -10   6   3   28.50   32.30
 -10   6   3   27.40   29.20
 -10  -6  -3   -4.00   26.80
 -10  -6  -3   13.50   21.70
 -10  -6  -3   -9.10   19.40
  10   7   3    0.20   27.60
  10   7   3   -0.80   24.10
  10   7   3   31.10   41.20
  10  -7  -3    0.80   41.10
 -10   7   3   13.70   29.10
 -10  -7  -3   26.10   38.70
 -10  -7  -3   -1.70   20.40
 -10   7   3   -4.30   20.90
 -10   7   3   -4.50   30.90
 -10  -7  -3   22.40   32.80
 -10   8   3   13.00   30.00
 -10   8   3   22.40   40.30
  11   7  -3   25.60   39.30
  11   7  -3    5.70   28.80
  11   7  -3    4.90   21.70
 -11  -7   3   43.40   34.80
 -11  -7   3   13.10   31.70
 -11  -7   3   18.90   36.90
  11   6  -3   15.90   29.70
  11   6  -3   -1.80   22.30
  11   6  -3   33.10   30.00
  11   6  -3   18.00   27.00
 -11  -6   3   26.20   31.00
 -11  -6   3   10.20   31.50
 -11  -6   3    6.70   26.70
 -11   6  -3   13.80   31.50
 -11  -6   3   18.20   31.10
 -11   6  -3   11.50   31.70
 -11  -6   3    3.80   24.80
  11  -5   3   30.10   51.39
  11   5  -3    2.60   27.60
  11   5  -3   33.50   27.40
  11   5  -3    7.10   25.20
  11   5  -3   -1.70   12.50
 -11  -5   3   30.20   41.00
 -11  -5   3   18.00   23.60
 -11  -5   3    5.70   23.60
 -11   5  -3   19.20   29.50
 -11   5  -3  -10.20   23.80
 -11  -5   3   43.80   29.80
 -11  -5   3   35.00   29.70
  11   4  -3    5.80   26.20
  11   4  -3   24.80   25.00
  11   4  -3   36.30   24.10
  11  -4   3   30.50   58.49
  11   4  -3   18.60   19.30
 -11  -4   3    8.60   19.70
 -11  -4   3   30.40   25.70
 -11   4  -3   27.60   38.00
 -11   4  -3   25.80   31.60
 -11  -4   3   36.60   27.70
 -11  -4   3   25.90   26.30
 -11  -4   3   34.20   36.80
 -11  -4   3   36.50   28.60
  11   3  -3   71.29   41.20
  11  -3   3   10.40   38.30
  11   3  -3   90.89   38.20
  11   3  -3   64.09   28.70
 -11  -3   3   97.29   37.00
 -11  -3   3   56.89   30.40
 -11  -3   3   57.89   32.70
 -11   3  -3  -12.30   26.00
 -11  -3   3   34.70   33.00
 -11  -3   3   65.79   40.20
 -11  -3   3   88.59   36.30
  11  -2   3   52.89   47.20
  11   2  -3  127.09   44.60
  11   2  -3  117.29   46.20
  11   2  -3   48.80   38.80
 -11  -2   3  115.39   40.10
 -11  -2   3  108.49   42.90
 -11  -2   3  121.39   52.39
 -11  -2   3   82.39   36.30
 -11  -2   3  111.19   45.30
 -11   2  -3   30.50   29.20
 -11   2  -3   49.30   31.10
  11   1  -3   62.09   38.30
  11   1  -3   38.10   29.40
  11  -1   3   15.00   37.30
 -11   1  -3    3.40   17.40
 -11  -1   3   72.59   38.50
 -11  -1   3   47.30   27.40
 -11  -1   3   66.99   31.90
 -11   1  -3   -2.20   14.60
 -11  -1   3   71.79   38.00
 -11  -1   3   57.09   29.50
  11   0  -3  104.39   41.40
  11   0  -3   62.59   39.80
  11   0   3   11.50   27.90
 -11   0  -3   37.40   31.10
 -11   0   3   93.79   38.90
 -11   0   3   25.20   28.40
 -11   0  -3   11.50   31.70
 -11   0   3  110.39   40.00
 -11   0  -3    4.30   22.60
 -11   0   3   25.30   28.80
 -11   0   3   91.59   35.50
  11  -1  -3  115.19   59.79
  11  -1  -3   75.39   36.10
  11   1   3    7.90   26.10
 -11   1   3   20.50   22.90
 -11   1   3  106.09   38.20
 -11   1   3   70.09   30.70
 -11   1   3   67.79   31.20
 -11   1   3   46.80   32.60
 -11  -1  -3   18.80   28.40
  11   2   3   52.19   47.10
  11  -2  -3  100.59   42.80
  11  -2  -3   68.69   50.49
 -11   2   3   95.29   38.70
 -11   2   3   78.29   33.10
 -11   2   3  106.99   39.70
 -11  -2  -3   49.50   51.19
 -11  -2  -3   10.20   27.60
 -11   2   3   59.09   33.10
 -11  -2  -3   45.60   32.40
  11   3   3   21.80   44.50
  11  -3  -3   79.59   51.29
  11   3   3   -0.70   15.20
  11  -3  -3   53.69   33.70
  11   3   3   16.90   25.50
 -11   3   3   77.09   37.60
 -11  -3  -3   26.70   31.30
 -11  -3  -3   -4.10   19.00
 -11  -3  -3   -2.40   35.70
 -11   3   3   55.29   27.20
 -11   3   3   61.39   30.40
 -11   3   3   50.19   32.40
  11   4   3    9.20   43.70
  11  -4  -3    4.60   25.30
  11   4   3   31.90   48.70
  11  -4  -3   35.10   28.40
 -11   4   3   23.90   25.90
 -11   4   3   13.90   22.30
 -11   4   3   26.50   25.40
 -11   4   3    5.80   19.50
  11  -5  -3   39.20   32.90
  11   5   3  -13.90   27.80
  11  -5  -3  -13.20   24.90
  11   5   3   12.90   41.20
 -11   5   3   -7.80   16.00
 -11  -5  -3   -2.20   37.50
 -11   5   3   53.89   33.50
 -11   5   3   18.40   23.20
 -11   5   3   23.80   26.00
 -11  -5  -3  -13.80   27.50
  11   6   3   16.10   30.90
  11   6   3    7.90   26.00
  11   6   3    4.10   24.00
  11  -6  -3   10.10   39.80
 -11   6   3    3.40   23.80
 -11   6   3   10.30   35.50
 -11  -6  -3   -8.00   25.60
 -11   6   3    2.40   22.60
 -11  -6  -3   11.80   28.90
 -11  -6  -3    2.30   20.70
 -11   7   3   29.50   35.40
 -11   7   3   22.90   30.50
  12   7  -3   16.30   31.30
  12   7  -3    3.00   39.20
  12   7  -3   14.10   31.40
 -12  -7   3   11.90   38.10
 -12  -7   3  -18.20   27.20
 -12  -7   3   19.10   27.90
  12   6  -3    8.30   19.30
  12   6  -3   11.30   34.90
  12   6  -3   30.80   28.30
  12   6  -3    9.30   20.80
 -12  -6   3   -5.30   20.70
 -12  -6   3   18.30   31.60
 -12  -6   3    5.10   23.70
 -12  -6   3   38.90   45.20
 -12  -6   3    7.90   25.80
 -12   6  -3    5.40   20.50
  12   5  -3    4.70   24.20
  12   5  -3   16.40   30.10
  12   5  -3    7.40   26.80
  12   5  -3   -5.90   24.90
 -12   5  -3   -5.70   24.80
 -12  -5   3    4.60   29.50
 -12  -5   3   11.40   25.60
 -12  -5   3    4.30   18.50
 -12  -5   3  -12.10   23.10
 -12   5  -3   -3.80   18.10
 -12  -5   3   23.80   37.80
 -12  -5   3    0.70   28.60
  12  -4   3    3.40   39.60
  12   4  -3   70.59   40.80
  12   4  -3   47.60   27.30
  12   4  -3   93.59   37.30
  12   4  -3   84.19   41.80
 -12  -4   3   93.99   42.40
 -12  -4   3  106.89   43.40
 -12   4  -3    5.50   17.70
 -12  -4   3   29.80   34.70
 -12  -4   3   14.40   28.00
 -12   4  -3   27.40   37.60
 -12  -4   3   53.59   32.40
 -12  -4   3   53.99   32.00
  12   3  -3  111.19   48.30
  12   3  -3  136.29   50.19
  12   3  -3  120.09   40.10
  12  -3   3   12.60   48.90
 -12  -3   3   70.59   40.80
 -12  -3   3  114.89   42.40
 -12   3  -3    0.50   28.40
 -12  -3   3  138.39   55.59
 -12  -3   3  103.69   41.00
 -12  -3   3  134.49   46.00
 -12   3  -3   14.40   24.80
  12   2  -3   11.50   30.00
  12   2  -3   30.50   25.50
  12  -2   3    0.00   31.50
 -12  -2   3   11.10   19.60
 -12   2  -3    4.70   26.30
 -12   2  -3   17.90   28.40
 -12  -2   3   -0.40   18.10
 -12  -2   3   18.50   32.10
 -12  -2   3   11.60   20.00
 -12  -2   3   -6.30   14.30
  12   1  -3   94.49   42.50
  12   1  -3  148.49   62.29
  12  -1   3    2.20   34.00
 -12  -1   3  141.59   49.70
 -12  -1   3   94.89   37.20
 -12  -1   3   75.99   41.60
 -12  -1   3  159.18   48.40
 -12  -1   3   87.89   46.30
 -12   1  -3    6.60   29.90
 -12   1  -3    1.50   24.20
  12   0  -3  466.85  117.09
  12   0  -3  496.45   98.79
 -12   0   3  448.56   99.19
 -12   0   3  675.23   99.99
 -12   0   3  480.65  104.39
 -12   0   3  562.24  100.89
 -12   0   3  631.54  103.89
  12  -1  -3   87.39   39.50
  12   1   3   38.60   50.99
  12  -1  -3   99.09   57.39
 -12   1   3  132.29   46.40
 -12  -1  -3   22.00   34.90
 -12   1   3  117.39   46.10
 -12   1   3   97.89   40.20
 -12  -1  -3   -0.20   26.60
 -12   1   3   80.19   37.40
  12  -2  -3   34.30   42.70
  12   2   3   -6.30   24.80
  12  -2  -3    6.40   17.80
  12   2   3    8.70   25.70
 -12   2   3   -2.60   13.80
 -12   2   3   26.60   25.40
 -12  -2  -3   -7.00   24.90
 -12   2   3    3.50   15.60
 -12  -2  -3   17.30   33.60
 -12   2   3   13.70   20.90
 -12  -2  -3    0.00   25.10
  12  -3  -3   75.19   36.50
  12  -3  -3  117.69   65.39
  12   3   3   -2.70   22.30
  12   3   3   -2.50   41.70
 -12  -3  -3    8.00   27.00
 -12  -3  -3   39.30   53.09
 -12   3   3   96.79   46.50
 -12   3   3   91.49   38.60
 -12   3   3  110.69   41.00
 -12   3   3   68.49   36.40
  12  -4  -3   46.90   36.50
  12  -4  -3   67.79   61.09
 -12   4   3   39.00   29.60
 -12   4   3   44.30   31.60
 -12   4   3   36.80   29.40
 -12   4   3   31.20   33.40
  12  -5  -3    4.10   41.20
  12  -5  -3    0.90   27.50
 -12   5   3    0.20   23.60
 -12   5   3    8.70   31.60
 -12   5   3   16.20   27.30
 -12   5   3   -9.00   20.30
  12  -6  -3    9.00   48.60
 -12   6   3  -26.10   19.40
 -12   6   3   41.70   36.40
 -12   6   3   -2.10   32.20
 -12   7   3    0.00   25.30
 -12   7   3   27.10   41.20
  13   6  -3    1.10   22.00
  13   6  -3   -3.10   18.60
  13   6  -3  -20.40   30.70
 -13  -6   3   10.50   27.90
 -13  -6   3   15.50   39.20
 -13  -6   3    9.10   36.40
 -13  -6   3    2.30   23.30
  13   5  -3    0.70   27.00
  13   5  -3   34.10   37.90
  13   5  -3   10.80   28.80
  13   5  -3   20.70   38.80
 -13  -5   3    5.50   31.50
 -13   5  -3   -1.40   28.50
 -13  -5   3   20.50   34.10
 -13  -5   3   30.60   39.10
 -13   5  -3   -7.50   26.90
 -13  -5   3   55.79   48.40
 -13  -5   3   22.00   36.00
  13   4  -3   -4.20   25.10
  13   4  -3   -0.70   15.60
  13   4  -3    8.80   29.10
  13   4  -3   25.90   25.00
 -13  -4   3   23.90   27.40
 -13  -4   3   -9.20   26.30
 -13   4  -3    5.10   24.50
 -13  -4   3    7.50   34.80
 -13   4  -3    2.20   28.60
 -13  -4   3   26.50   26.80
 -13  -4   3    7.20   21.50
  13  -3   3    3.50   42.10
  13   3  -3    7.50   20.30
  13   3  -3    6.00   23.00
  13   3  -3   12.80   28.80
 -13   3  -3   19.90   27.20
 -13   3  -3   38.60   34.90
 -13  -3   3   19.40   36.40
 -13  -3   3   -0.30   19.40
 -13  -3   3  -12.90   23.50
 -13  -3   3   28.70   32.10
 -13  -3   3   47.50   33.80
  13   2  -3  112.39   50.69
  13  -2   3    3.80   39.80
  13   2  -3  102.79   43.10
 -13  -2   3  150.48   53.49
 -13  -2   3  112.79   54.19
 -13  -2   3  119.49   47.40
 -13   2  -3   25.70   34.00
 -13  -2   3  139.89   54.19
 -13  -2   3  152.28   48.90
  13   1  -3   57.49   42.80
  13   1  -3   53.69   32.60
  13  -1   3   39.70   49.90
 -13  -1   3   68.59   40.40
 -13   1  -3   39.00   33.20
 -13   1  -3   76.59   42.20
 -13  -1   3   24.90   31.10
 -13  -1   3   45.20   27.20
 -13  -1   3   47.20   34.40
 -13  -1   3   38.20   32.70
  13   0  -3  145.09   66.99
  13   0  -3   56.59   32.80
  13   0   3   21.40   35.80
 -13   0  -3    5.70   22.20
 -13   0   3   64.09   37.10
 -13   0   3   92.19   44.70
 -13   0  -3  -12.80   22.50
 -13   0   3   37.40   33.60
 -13   0   3   83.99   42.80
  13   1   3   36.60   41.30
  13  -1  -3   48.10   36.30
  13  -1  -3   98.59   57.19
 -13   1   3    5.10   26.20
 -13  -1  -3  116.79   55.39
 -13   1   3   35.40   31.80
 -13  -1  -3   21.80   40.90
 -13   1   3   46.30   30.40
 -13   1   3   55.29   37.00
 -13  -1  -3   47.80   34.80
  13   2   3   63.59   41.20
  13   2   3   -2.60   45.60
  13  -2  -3  121.29   49.40
  13  -2  -3  246.58   87.69
 -13   2   3  217.68   66.19
 -13   2   3  182.98   59.39
 -13   2   3  166.28   52.89
 -13  -2  -3   -5.30   32.60
 -13  -2  -3    3.80   30.40
 -13  -2  -3   44.70   58.69
  13   3   3   49.50   56.09
  13  -3  -3   -1.00   40.70
  13  -3  -3   23.50   30.50
  13   3   3   52.39   36.10
 -13   3   3   -6.10   25.50
 -13  -3  -3   43.70   60.89
 -13   3   3   11.30   28.60
 -13   3   3    6.70   24.70
 -13  -3  -3   11.00   26.90
 -13   3   3    0.40   23.60
  13  -4  -3  -11.50   45.50
  13  -4  -3   29.50   32.10
 -13   4   3   12.60   22.10
 -13   4   3   11.50   26.50
 -13   4   3   23.10   31.90
 -13   4   3   36.90   38.60
  13  -5  -3   24.80   28.30
  13  -5  -3  -22.20   47.10
 -13   5   3   18.80   35.30
 -13   5   3   16.60   23.50
 -13   5   3   27.50   31.30
 -13   5   3   14.70   33.90
 -13   6   3    8.50   27.80
 -13   6   3   14.30   30.20
  14   5  -3    9.40   28.50
  14   5  -3   25.30   32.80
  14   5  -3   10.30   28.60
  14   5  -3   21.40   30.70
 -14  -5   3   27.00   36.80
 -14  -5   3    7.90   28.50
 -14  -5   3  -18.30   31.30
 -14  -5   3   -2.60   26.30
  14   4  -3   13.70   22.40
  14   4  -3    3.40   31.10
  14   4  -3   27.30   38.50
  14   4  -3    5.70   19.20
 -14  -4   3   23.30   30.80
 -14  -4   3   34.60   31.80
 -14  -4   3   69.19   52.49
 -14  -4   3   26.20   33.70
 -14  -4   3   61.49   39.00
  14   3  -3   52.39   40.50
  14   3  -3   30.10   29.00
  14   3  -3    6.50   25.40
 -14  -3   3   21.00   24.60
 -14  -3   3   32.50   36.10
 -14  -3   3   -9.10   27.90
 -14   3  -3   14.10   35.60
 -14  -3   3   31.80   36.90
 -14   3  -3    4.20   38.20
 -14  -3   3   25.70   31.60
  14   2  -3   19.60   34.10
  14   2  -3   -0.10   21.40
 -14  -2   3   22.50   37.50
 -14   2  -3   24.10   36.40
 -14  -2   3    6.50   26.60
 -14  -2   3    9.60   24.50
 -14  -2   3   12.70   26.40
 -14   2  -3   28.10   32.00
  14   1  -3   26.00   34.70
  14   1  -3   46.40   36.70
 -14  -1   3   71.29   37.80
 -14  -1   3   86.59   40.90
 -14  -1   3   28.00   33.00
 -14   1  -3   28.20   36.20
 -14  -1   3   35.90   38.80
 -14   1  -3   23.80   30.50
  14   0   3   14.20   43.20
  14   0  -3  121.79   53.19
  14   0  -3  123.59   64.69
 -14   0   3  124.29   48.50
 -14   0   3  177.88   63.89
 -14   0  -3   17.70   34.60
 -14   0   3  114.19   50.39
 -14   0  -3   15.80   28.80
 -14   0   3   77.79   46.30
  14  -1  -3   33.90   31.20
  14  -1  -3   75.49   69.19
  14   1   3   57.49   44.20
  14   1   3   15.70   54.09
 -14  -1  -3    9.70   34.40
 -14   1   3   78.89   39.10
 -14   1   3   45.80   40.50
 -14   1   3   57.99   38.90
 -14  -1  -3    1.30   31.60
 -14   1   3   46.90   31.40
  14  -2  -3    1.20   34.00
  14  -2  -3   26.50   26.90
  14   2   3   42.00   40.20
  14   2   3   10.80   47.30
 -14  -2  -3   57.79   46.70
 -14  -2  -3   28.90   47.20
 -14   2   3   25.70   26.60
 -14   2   3    3.50   20.20
 -14   2   3   16.00   22.40
 -14   2   3   12.90   23.70
  14  -3  -3    4.70   40.30
  14   3   3    4.00   26.80
  14  -3  -3   49.99   40.50
 -14   3   3   24.80   30.10
 -14   3   3   18.40   30.20
 -14   3   3   15.20   25.10
 -14   3   3   14.70   26.10
 -14  -3  -3  -12.10   21.70
  14  -4  -3  -16.60   62.19
  14  -4  -3   39.80   33.90
 -14   4   3   23.30   28.40
 -14   4   3   33.00   36.30
 -14   4   3   -1.70   32.30
 -14   4   3   41.70   36.40
  14  -5  -3   11.50   35.20
 -14   5   3   11.40   25.90
 -14   5   3   50.29   40.90
 -14   5   3   39.20   45.00
  15   4  -3   15.20   39.40
  15   4  -3    9.90   29.00
  15   4  -3   12.50   37.70
 -15  -4   3   35.00   43.00
 -15  -4   3    5.30   44.10
 -15  -4   3   44.70   38.90
  15   3  -3   -1.50   22.90
  15   3  -3   27.20   38.60
  15   3  -3    4.00   21.10
 -15  -3   3   24.40   39.00
 -15  -3   3   17.70   28.30
 -15  -3   3    4.30   29.50
 -15  -3   3   15.40   34.20
  15   2  -3   18.40   30.00
  15   2  -3   57.29   42.10
 -15  -2   3   11.10   36.70
 -15  -2   3   -6.10   29.40
 -15  -2   3   -7.00   34.20
 -15  -2   3    4.40   24.80
  15   1  -3  -11.70   16.40
 -15   1  -3    5.10   37.10
 -15  -1   3    2.30   22.10
 -15   1  -3   -2.30   33.60
 -15  -1   3  -11.00   22.80
 -15  -1   3    9.10   32.90
 -15  -1   3   25.20   31.20
  15   0  -3    9.30   52.69
  15   0   3   17.80   30.40
  15   0  -3   16.30   28.30
 -15   0  -3   -8.20   33.00
 -15   0  -3    5.60   29.50
 -15   0   3   -6.20   18.70
 -15   0   3   26.50   34.10
 -15   0   3   27.10   41.00
 -15   0   3   31.20   35.50
  15  -1  -3  -19.90   31.20
  15   1   3   14.20   38.00
  15  -1  -3   17.90   28.10
 -15  -1  -3   -5.50   33.60
 -15  -1  -3   26.60   42.20
 -15   1   3   13.00   22.90
 -15   1   3   17.40   38.90
 -15   1   3   -9.40   29.40
 -15   1   3    3.80   29.00
  15  -2  -3   25.10   59.39
  15  -2  -3    4.80   24.90
 -15   2   3   28.50   36.90
 -15   2   3  -24.00   26.20
 -15   2   3   22.20   27.70
 -15   2   3    0.10   25.20
  15  -3  -3    0.60   24.70
 -15   3   3   -4.80   19.50
 -15   3   3   -7.30   29.60
 -15   3   3   -1.50   30.00
 -15   3   3    4.40   21.60
  15  -4  -3   21.60   37.30
 -15   4   3   35.00   42.60
 -15   4   3    4.20   32.60
 -15   4   3   -5.40   20.90
  16   3  -3   23.60   41.70
  16   3  -3   50.49   39.30
 -16  -3   3   20.10   32.40
 -16  -3   3   19.00   42.30
 -16  -3   3   43.60   46.40
  16   2  -3    8.90   24.70
  16   2  -3  -11.20   34.30
 -16  -2   3  -12.70   23.50
 -16  -2   3   -0.80   36.70
 -16  -2   3  -10.10   20.60
  16   1  -3    2.30   34.10
 -16  -1   3   26.60   43.50
 -16  -1   3    5.40   30.50
 -16  -1   3  -20.40   28.70
 -16  -1   3   34.30   45.20
  16   0  -3    0.80   58.19
  16   0  -3   -8.00   19.00
 -16   0   3   29.30   36.20
 -16   0   3    4.60   34.10
 -16   0   3   -5.60   37.10
 -16   0   3    1.10   23.90
  16  -1  -3   -6.40   38.20
 -16   1   3   40.20   39.40
 -16   1   3   34.50   47.70
 -16   1   3   46.80   58.59
 -16   1   3   10.70   32.70
  16  -2  -3   14.20   41.00
 -16   2   3   10.10   28.50
 -16   2   3   -5.50   28.20
 -16   2   3   -3.70   32.00
  16  -3  -3   15.60   30.70
 -16   3   3   34.60   38.60
 -16   3   3    7.00   25.20
   0  -9   4    4.10   17.40
   0  -9   4  -10.30   29.00
   0   9  -4   11.10   19.70
   0   9  -4   15.80   29.00
   0   9  -4   28.80   31.20
   0   8  -4   20.00   23.10
   0  -8   4   89.19   44.60
   0   8  -4   36.20   26.70
   0   8  -4   25.70   21.90
   0  -8   4   48.90   24.50
   0   8  -4   79.29   32.20
   0  -8   4   17.80   28.00
   0  -7   4   18.70   21.70
   0   7  -4   26.20   22.30
   0  -7   4    2.30   21.50
   0   7  -4   26.70   19.80
   0   7  -4   28.00   24.50
   0   7  -4   28.20   25.70
   0  -7   4   25.90   19.80
   0  -6   4   49.60   22.10
   0   6  -4   62.19   24.30
   0   6  -4   39.90   20.00
   0   6  -4   49.40   27.40
   0   6  -4   34.80   20.00
   0  -6   4   46.90   30.30
   0  -6   4   61.29   49.30
   0   6  -4   39.30   20.00
   0  -5   4  106.19   34.60
   0  -5   4   99.29   28.00
   0   5  -4  132.19   33.00
   0  -5   4   88.29   52.79
   0   5  -4  114.79   29.70
   0   5  -4   90.79   25.80
   0   5  -4   87.19   26.20
   0   5  -4   55.29   27.90
   0   4  -4  195.68   38.20
   0  -4   4  242.58   50.69
   0   4  -4  159.28   42.00
   0   4  -4  207.88   37.80
   0  -4   4  179.78   34.70
   0  -4   4  153.28   59.89
   0   4  -4  188.58   35.10
   0  -4   4  184.98   43.00
   0   4  -4  144.19   33.50
   0   3  -4  381.96   54.49
   0  -3   4  484.85   94.29
   0  -3   4  349.77   46.00
   0   3  -4  403.96   52.29
   0  -3   4  368.56   55.29
   0  -3   4  431.86   64.99
   0   3  -4  375.36   47.10
   0   3  -4  327.47   45.80
   0  -2   4  221.88   31.30
   0   2  -4  242.48   30.60
   0  -2   4  221.18   42.60
   0   2  -4  250.57   41.10
   0   2  -4  260.37   45.00
   0  -2   4  226.28   57.79
   0   2  -4  265.57   44.50
   0  -2   4  242.28   31.10
   0  -2   4  269.57   47.40
   0   2  -4  216.98   30.10
   0   1  -4  135.99   26.50
   0  -1   4  114.39   20.70
   0   1  -4  112.69   16.80
   0   1  -4  102.69   27.10
   0  -1   4  125.59   37.60
   0   1  -4  128.19   25.30
   0  -1   4  109.69   17.00
   0  -1   4  105.89   25.80
   0   0  -4  679.43   85.09
   0   0   4  646.64   67.19
   0   0   4  662.13   78.99
   0   0  -4  756.82   76.69
   0   0   4  759.02   91.69
   0   0   4  663.63   72.99
   0   1   4  109.09   34.40
   0   1   4  108.19   21.40
   0  -1  -4   95.99   30.70
   0   1   4  116.89   26.00
   0  -1  -4   51.29   25.20
   0   1   4  126.29   15.90
   0  -1  -4  121.49   21.70
   0   2   4  259.37   38.00
   0  -2  -4  201.68   50.99
   0   2   4  260.27   43.30
   0   2   4  152.18   29.80
   0   2   4  129.39   27.60
   0  -2  -4  205.38   47.60
   0  -2  -4  212.08   38.70
   0   2   4  250.07   58.49
   0  -3  -4  353.56   69.89
   0  -3  -4  358.66   57.09
   0  -3  -4  370.76   78.99
   0   3   4  386.46   47.90
   0   3   4  277.17   48.60
   0   3   4  408.16   62.09
   0   3   4  224.68   46.90
   0   4   4  170.18   39.30
   0   4   4   88.29   28.30
   0   4   4   78.09   21.80
   0  -4  -4  189.48   51.99
   0  -4  -4  173.08   38.70
   0   4   4  180.98   36.40
   0   4   4  104.29   28.40
   0  -4  -4  103.19   45.90
   0   5   4   66.29   25.70
   0   5   4  159.68   41.80
   0  -5  -4  109.19   45.30
   0  -5  -4  127.89   57.79
   0   5   4  144.09   34.70
   0  -5  -4   86.89   31.60
   0   5   4   61.79   21.90
   0   5   4   66.19   24.70
   0   6   4   19.00   21.20
   0   6   4   27.60   21.30
   0  -6  -4   41.00   25.20
   0   6   4   36.50   20.30
   0  -6  -4   68.49   39.10
   0  -6  -4   53.09   44.40
   0   6   4    8.90   14.60
   0   7   4   32.00   28.30
   0   7   4    5.40   18.80
   0  -7  -4   15.60   36.40
   0   7   4   47.70   27.60
   0  -7  -4   17.00   23.60
   0  -7  -4   33.30   31.60
   0   7   4   13.50   18.80
   0  -8  -4   16.70   23.20
   0   8   4   27.30   25.70
   0   8   4   78.09   32.90
   0   8   4  -14.40   15.70
   0   8   4   29.40   29.00
   0  -8  -4   27.10   25.00
   0  -9  -4    5.70   30.10
   0   9   4    8.90   31.80
   0   9   4   13.70   22.10
   0   9   4  -16.40   20.30
   0   9   4   18.20   22.20
   0  -9  -4   -1.20   22.90
   1   9  -4    2.60   24.20
   1   9  -4   -5.10   15.30
   1  -9   4   -1.40   14.60
   1   9  -4   -4.20   24.70
   1   9  -4   -2.50   15.80
  -1  -9   4    4.50   16.90
  -1  -9   4   21.30   25.60
  -1   9  -4   -4.40   21.50
  -1   9  -4   -2.40   24.00
  -1  -9   4   -8.00   20.50
  -1   9  -4   16.60   30.30
   1  -8   4   -1.60   28.10
   1   8  -4    5.40   16.80
   1  -8   4    7.60   19.40
   1   8  -4   -1.00   19.60
   1   8  -4    9.20   16.10
   1   8  -4   -2.60   13.40
  -1  -8   4   -5.90   21.80
  -1  -8   4    1.70   20.00
  -1  -8   4   25.80   28.50
  -1   8  -4   22.10   25.20
  -1   8  -4   -3.30   14.70
  -1   8  -4    2.20   21.60
   1  -7   4   33.90   22.60
   1   7  -4    4.50   15.40
   1  -7   4   39.70   21.00
   1  -7   4   45.30   47.80
   1   7  -4   37.10   22.20
   1   7  -4   22.20   18.70
   1   7  -4   30.10   20.10
  -1   7  -4   32.10   23.20
  -1  -7   4   37.10   24.30
  -1   7  -4   66.69   28.40
  -1   7  -4   27.70   22.90
  -1  -7   4   28.30   35.70
  -1  -7   4   31.40   29.60
  -1   7  -4   26.30   20.30
   1  -6   4   84.89   26.60
   1   6  -4   88.39   28.50
   1   6  -4   62.29   24.30
   1  -6   4   80.99   33.00
   1  -6   4  109.49   59.19
   1   6  -4  152.08   37.40
   1   6  -4   84.29   33.70
   1   6  -4   92.39   27.30
  -1  -6   4  138.19   35.90
  -1   6  -4   19.60   20.80
  -1  -6   4  105.39   40.20
  -1  -6   4   61.29   45.90
  -1   6  -4   27.20   19.40
  -1   6  -4   79.89   26.00
  -1   6  -4   33.30   22.30
  -1   6  -4   67.59   24.20
   1  -5   4   95.99   52.59
   1   5  -4  175.48   44.00
   1   5  -4  128.99   32.50
   1  -5   4   87.39   38.10
   1  -5   4   95.49   26.40
   1  -5   4   95.59   32.90
   1   5  -4  136.99   32.40
   1   5  -4  109.19   30.00
   1   5  -4   93.39   27.40
  -1   5  -4   95.69   26.30
  -1   5  -4  132.19   36.00
  -1  -5   4  127.09   55.69
  -1   5  -4   86.29   26.80
  -1   5  -4  122.39   33.30
  -1  -5   4  101.69   29.80
  -1   5  -4   53.39   27.80
  -1  -5   4  129.29   41.30
   1  -4   4  362.96   68.69
   1  -4   4  308.57   41.70
   1  -4   4  279.47   79.09
   1  -4   4  334.87   60.69
  -1   4  -4  303.47   41.50
  -1   4  -4  357.76   55.79
  -1   4  -4  421.56   59.19
  -1   4  -4  180.88   51.89
   1  -3   4  415.76   84.39
   1  -3   4  358.96   52.69
   1   3  -4  225.68   35.60
   1  -3   4  367.36   61.49
   1   3  -4  199.88   41.50
   1   3  -4  168.88   35.80
   1   3  -4  173.18   33.60
  -1  -3   4  185.28   42.20
  -1  -3   4  207.08   35.60
  -1  -3   4  168.38   33.70
  -1  -3   4  245.48   65.79
  -1  -3   4  178.38   34.80
  -1   3  -4  146.59   41.10
  -1   3  -4  367.06   50.19
   1   2  -4  369.96   42.30
   1  -2   4  475.85   54.59
   1  -2   4  452.45   83.39
   1   2  -4  336.17   46.30
   1  -2   4  385.96   41.00
   1   2  -4  328.97   41.60
   1  -2   4  460.65   62.29
   1   2  -4  329.87   45.40
   1   2  -4  283.27   44.50
  -1  -2   4  333.57   44.60
  -1  -2   4  378.26   74.89
  -1   2  -4  261.37   53.79
  -1   2  -4  406.96   50.69
  -1   2  -4  498.15   62.29
  -1  -2   4  328.47   46.20
  -1  -2   4  287.07   53.49
  -1  -2   4  300.27   41.20
  -1  -2   4  313.87   41.60
  -1   2  -4  477.55   45.70
   1   1  -4 1379.36  136.49
   1   1  -4 1308.37  131.99
   1   1  -4 1325.97  132.29
   1   1  -4 1275.17  137.69
   1   1  -4 1376.76  141.59
  -1  -1   4 1269.87  132.19
  -1  -1   4 1314.87  136.29
  -1  -1   4 1435.56  154.78
  -1  -1   4 1244.38  131.99
  -1  -1   4 1508.75  145.09
   1   2   4  495.25   88.39
   1   2   4  403.06   45.80
   1  -2  -4  341.07   56.09
   1   2   4  455.95   46.60
   1  -2  -4  319.67   67.09
   1   2   4  377.96   61.49
   1  -2  -4  319.87   64.79
   1   2   4  462.85   50.29
  -1  -2  -4  463.35   76.89
  -1   2   4  270.77   50.69
  -1  -2  -4  423.06   44.50
  -1   2   4  362.56   47.30
  -1   2   4  322.77   55.69
  -1  -2  -4  388.76   59.89
  -1   2   4  339.37   46.30
  -1  -2  -4  430.76   80.69
   1   3   4  340.47   54.09
   1  -3  -4  201.78   53.49
   1   3   4  354.66   48.00
   1  -3  -4  185.08   40.40
   1  -3  -4  191.58   54.19
  -1   3   4  147.69   35.20
  -1  -3  -4  289.07   69.89
  -1  -3  -4  314.57   63.99
  -1   3   4  145.69   36.10
  -1  -3  -4  322.67   51.49
  -1   3   4  168.08   37.60
  -1   3   4  228.08   45.20
  -1   3   4  197.68   27.90
   1   4   4  303.87   58.69
   1   4   4  312.77   50.49
   1   4   4  312.77   51.89
   1   4   4  300.27   48.60
   1   4   4  221.38   35.60
  -1  -4  -4  321.87   81.29
  -1  -4  -4  253.77   64.19
  -1  -4  -4  338.67   59.89
   1   5   4   89.59   29.00
   1   5   4  102.49   34.70
   1  -5  -4  155.18   52.59
   1   5   4   81.29   28.10
   1  -5  -4  119.99   35.90
   1   5   4  102.69   30.20
   1  -5  -4  117.09   51.29
  -1  -5  -4   91.49   33.10
  -1  -5  -4  110.89   55.99
  -1   5   4   66.39   28.80
  -1   5   4   80.49   28.20
  -1   5   4  133.99   31.00
  -1   5   4  130.79   38.60
  -1   5   4  140.79   36.40
  -1  -5  -4  103.29   45.00
   1   6   4   39.90   21.80
   1   6   4   70.39   32.20
   1  -6  -4   64.79   47.40
   1  -6  -4  106.69   47.50
   1  -6  -4  119.69   36.20
   1   6   4   30.80   22.10
   1   6   4   31.50   20.90
  -1   6   4   34.50   23.40
  -1   6   4   43.10   23.80
  -1  -6  -4   43.60   38.90
  -1  -6  -4   98.49   47.70
  -1   6   4   55.19   24.70
  -1  -6  -4   23.90   20.50
  -1   6   4   98.09   32.90
   1   7   4    9.10   19.80
   1   7   4   23.20   19.50
   1  -7  -4   15.40   28.50
   1  -7  -4    8.90   32.00
   1   7   4   32.80   23.40
   1  -7  -4   23.30   22.00
   1   7   4   28.50   23.20
  -1   7   4   16.90   19.50
  -1  -7  -4   45.40   37.90
  -1   7   4   36.90   24.00
  -1  -7  -4   45.60   28.20
  -1   7   4   95.99   37.00
  -1   7   4   23.00   22.30
  -1  -7  -4   55.29   46.80
   1   8   4    0.80   13.00
   1  -8  -4   28.30   32.20
   1   8   4    0.50   18.90
   1   8   4   11.60   29.00
   1  -8  -4   16.10   23.40
   1   8   4    7.80   18.80
  -1   8   4   18.50   25.10
  -1  -8  -4    6.30   25.30
  -1   8   4    8.20   17.90
  -1   8   4   32.50   31.10
  -1  -8  -4    1.60   13.90
  -1   8   4   12.50   15.70
   1  -9  -4    0.10   17.00
   1  -9  -4   -9.60   25.00
   1   9   4    4.00   16.30
   1   9   4   -7.90   13.30
   1   9   4  -13.20   27.70
   1   9   4    7.80   18.00
  -1  -9  -4    3.20   22.60
  -1   9   4    6.70   30.80
  -1  -9  -4   -7.70   18.50
  -1   9   4    9.80   22.50
  -1   9   4   20.90   22.60
  -1   9   4   -5.40   21.10
   2   9  -4    9.80   21.70
   2  -9   4   -1.20   20.90
   2   9  -4    7.50   26.30
   2   9  -4    3.30   24.70
   2   9  -4   13.00   22.50
  -2   9  -4   56.49   35.20
  -2  -9   4   22.50   31.00
  -2  -9   4   -0.50   15.30
  -2   9  -4    5.20   30.50
  -2   9  -4   42.60   38.60
  -2  -9   4   18.20   22.70
   2   8  -4   13.10   16.50
   2   8  -4   12.20   17.80
   2  -8   4    0.40   17.30
   2   8  -4  -14.10   18.40
   2   8  -4    0.90   20.30
  -2  -8   4    4.20   20.00
  -2   8  -4    1.00   18.90
  -2  -8   4  -27.40   20.10
  -2   8  -4  -11.70   18.10
  -2  -8   4    2.00   16.90
  -2   8  -4   27.70   24.70
   2  -7   4   61.99   32.70
   2  -7   4   41.60   41.40
   2   7  -4    3.70   13.00
   2   7  -4  -21.40   13.20
   2   7  -4    0.70   13.20
   2   7  -4    7.50   13.50
  -2  -7   4    7.70   17.30
  -2   7  -4   18.50   22.80
  -2   7  -4    9.40   19.20
  -2   7  -4   24.00   23.20
  -2  -7   4    8.40   15.30
  -2  -7   4    9.10   26.00
   2   6  -4    6.90   16.60
   2   6  -4   -0.20   11.20
   2  -6   4   49.20   19.80
   2   6  -4    4.40   11.20
   2  -6   4   50.49   42.10
   2  -6   4   41.80   25.80
   2   6  -4    2.70   15.30
   2   6  -4    9.90   16.70
  -2   6  -4   26.60   17.40
  -2   6  -4   22.60   26.30
  -2   6  -4   32.40   21.80
  -2  -6   4   -2.90    9.40
  -2  -6   4   -3.20   30.20
  -2  -6   4   -5.00   11.40
  -2   6  -4   47.10   27.80
  -2   6  -4   51.39   25.30
   2   5  -4  133.99   33.20
   2   5  -4  154.68   40.50
   2   5  -4  115.19   33.40
   2  -5   4   27.90   39.40
   2   5  -4   96.99   29.00
   2   5  -4  140.69   33.20
  -2  -5   4  156.08   36.60
  -2  -5   4  167.08   38.80
  -2  -5   4  153.08   45.60
  -2  -5   4  127.69   56.79
   2  -4   4  344.37   58.79
   2  -4   4  294.67   44.20
   2  -4   4  323.97   86.59
   2  -4   4  247.98   63.39
  -2   4  -4  273.37   62.19
  -2   4  -4  243.58   49.99
  -2   4  -4  344.87   56.59
  -2   4  -4  208.68   48.30
  -2   4  -4  322.67   39.70
   2  -3   4  730.73   88.29
   2  -3   4  575.34  105.99
   2   3  -4  440.46   56.69
   2   3  -4  449.86   56.39
   2   3  -4  430.76   58.69
   2   3  -4  426.26   60.19
  -2  -3   4  473.45   74.99
  -2  -3   4  417.06   57.99
  -2   3  -4  437.06   58.79
  -2   3  -4  477.45   68.89
  -2  -3   4  506.35   58.59
  -2  -3   4  438.56   56.89
  -2  -3   4  540.35   98.99
  -2   3  -4  418.66   57.99
  -2   2  -4  806.02  100.89
  -2   2  -4  971.70  102.59
  -2   2  -4 1257.67  117.69
   2   0  -4  809.82   94.89
   2   0  -4  795.02   85.99
   2   0  -4  803.12   88.19
  -2   0   4  829.52   85.79
  -2   0   4  884.31   86.49
  -2   0   4  797.02   91.39
  -2   0   4  779.62   86.29
  -2   0   4  886.61   89.99
  -2   0   4  721.43   92.89
   2   3   4  599.74   70.59
   2   3   4  571.14   61.79
   2   3   4  644.14   80.39
   2  -3  -4  474.25   92.69
   2  -3  -4  462.75   93.09
   2   3   4  658.53   67.49
   2   3   4  711.83   68.09
   2  -3  -4  431.56   74.19
  -2  -3  -4  696.83   93.79
  -2   3   4  428.16   74.39
  -2   3   4  482.65   63.39
  -2   3   4  517.15   70.69
  -2  -3  -4  668.03  117.09
  -2   3   4  506.45   71.59
  -2  -3  -4  638.94   64.39
  -2  -3  -4  649.34   79.49
  -2   3   4  506.85   69.89
  -2  -3  -4  638.34   71.49
   2   4   4  311.77   50.49
   2   4   4  275.07   51.49
   2   4   4  369.96   52.69
   2   4   4  347.77   64.99
   2   4   4  296.57   39.80
  -2  -4  -4  309.77   60.79
  -2  -4  -4  288.77   52.79
  -2  -4  -4  329.27   75.59
  -2  -4  -4  301.67   84.79
   2  -5  -4  141.39   52.69
   2  -5  -4  146.29   53.99
   2  -5  -4  106.49   32.50
  -2   5   4  152.48   39.30
  -2   5   4  146.89   33.30
  -2   5   4  105.19   35.70
  -2  -5  -4   26.80   32.70
  -2   5   4  103.99   33.10
  -2   5   4   94.89   31.40
   2   6   4   70.49   28.50
   2  -6  -4   -1.80   26.10
   2  -6  -4    8.10   15.60
   2  -6  -4    4.20   29.20
   2   6   4   47.10   21.90
   2   6   4   32.50   20.10
   2   6   4   58.89   32.10
  -2  -6  -4   25.30   19.60
  -2  -6  -4   34.30   33.40
  -2   6   4   -1.60   10.50
  -2   6   4    1.80   11.60
  -2  -6  -4   38.90   37.40
  -2   6   4   -0.70   13.20
  -2   6   4    7.50   14.40
  -2  -6  -4   30.00   26.20
  -2   6   4    0.10   15.40
   2   7   4   13.40   21.00
   2   7   4   15.60   20.20
   2  -7  -4    0.10   22.10
   2   7   4   18.90   18.00
   2   7   4   32.60   23.50
   2  -7  -4    8.80   27.30
   2  -7  -4    7.40   15.30
  -2  -7  -4   17.20   30.40
  -2   7   4    7.60   18.40
  -2  -7  -4   48.90   30.30
  -2   7   4    0.40   13.20
  -2  -7  -4   64.99   50.69
  -2   7   4   -8.80   16.80
  -2   7   4   -5.50   11.60
   2   8   4    7.20   17.40
   2  -8  -4   -3.10   26.70
   2   8   4    2.60   20.30
   2   8   4    1.50   19.20
   2  -8  -4   16.10   35.80
   2   8   4   -3.10   12.30
   2  -8  -4   16.40   25.40
  -2   8   4    7.70   20.80
  -2   8   4    8.90   25.30
  -2  -8  -4   -6.00    9.60
  -2   8   4   11.10   20.00
  -2   8   4   16.00   19.50
  -2  -8  -4   -4.30   16.50
   2  -9  -4   -0.80   12.60
   2   9   4    2.70   22.40
   2   9   4    2.80   22.80
   2   9   4   21.70   24.90
   2   9   4    0.60   18.30
   2  -9  -4   -6.80   18.60
  -2  -9  -4   -3.10   20.30
  -2   9   4   -5.00   22.70
  -2   9   4   13.60   26.10
  -2  -9  -4   -3.60   19.80
  -2   9   4   13.20   18.40
  -2   9   4   10.80   22.10
   3   9  -4   -6.40   17.20
   3   9  -4   -6.90   24.80
   3   9  -4  -10.80   20.30
   3  -9   4    4.80   22.50
   3   9  -4   -2.10   19.70
  -3   9  -4   -4.30   27.60
  -3  -9   4   -2.40   12.80
  -3   9  -4   12.30   32.70
  -3  -9   4    2.40   24.20
  -3  -9   4    4.50   18.20
  -3   9  -4   56.29   35.60
   3   8  -4   14.00   25.30
   3  -8   4   -4.90   15.80
   3   8  -4   18.00   23.40
   3   8  -4   17.80   21.00
   3   8  -4   15.90   25.00
  -3  -8   4   -1.20   27.20
  -3  -8   4   11.70   23.80
  -3   8  -4   12.90   16.90
  -3  -8   4    8.00   23.40
  -3   8  -4    3.60   18.60
  -3   8  -4   24.50   35.30
   3   7  -4   87.19   39.40
   3   7  -4  148.09   44.50
   3   7  -4  109.09   36.30
   3   7  -4  162.08   41.90
   3  -7   4   46.00   53.09
  -3  -7   4  216.08   52.69
  -3   7  -4   17.60   20.10
  -3   7  -4   66.49   30.40
  -3  -7   4  122.39   45.50
  -3  -7   4   81.39   59.29
  -3   7  -4   45.30   34.80
   3  -6   4   64.79   46.40
   3   6  -4   25.60   18.70
   3   6  -4   45.50   21.70
   3   6  -4   29.70   20.60
   3   6  -4   42.00   21.40
   3   6  -4   33.40   24.70
  -3   6  -4   59.19   25.70
  -3   6  -4   54.09   29.70
  -3  -6   4   62.19   47.30
  -3   6  -4   46.90   22.60
  -3  -6   4    5.90   16.80
  -3   6  -4   48.10   29.00
  -3  -6   4   18.10   19.40
  -3  -6   4   57.99   26.40
   3  -5   4  132.29   52.99
   3  -5   4  152.28   38.70
   3  -5   4   70.89   50.69
  -3   5  -4   75.69   28.70
  -3  -5   4    9.50   23.70
  -3   5  -4  124.89   33.50
  -3   5  -4  178.08   51.19
  -3   5  -4  130.69   38.90
   3  -4   4  190.38   56.59
   3  -4   4  147.69   35.90
   3  -4   4  190.48   32.30
   3  -4   4  163.08   61.79
  -3  -4   4   37.30   34.90
  -3   4  -4  256.77   57.89
  -3   4  -4  104.49   34.20
  -3   4  -4  126.09   34.30
  -3   4  -4  163.08   38.60
  -3   4  -4  167.28   32.90
   3   3  -4 1075.79  110.19
   3   3  -4 1065.79  115.99
   3   3  -4  959.70  108.99
   3   3  -4  958.10  111.99
  -3  -3   4  971.50  119.39
  -3  -3   4  961.20  111.99
  -3  -3   4  989.10  109.69
  -3  -3   4  887.91  108.29
  -3  -3   4 1029.30  133.69
   3  -2   4  211.18   66.19
   3   2  -4  374.16   51.89
   3   2  -4  404.26   49.20
   3   2  -4  417.26   49.60
   3   2  -4  408.86   40.00
   3  -2   4  196.38   62.29
   3   2  -4  408.86   52.79
  -3   2  -4  280.67   58.29
  -3  -2   4  369.46   48.90
  -3   2  -4  271.57   55.89
  -3  -2   4  359.26   60.59
  -3  -2   4  426.86   75.99
  -3  -2   4  417.86   54.19
  -3  -2   4  420.76   49.90
  -3  -2   4  413.96   52.29
   3   0   4  368.16   73.09
   3   0   4  284.47   65.99
   3   0   4  345.37   51.29
  -3   0  -4  328.57   70.79
  -3   0  -4  298.07   65.29
  -3   0  -4  303.17   49.50
  -3   0  -4  255.57   38.80
   3   1   4 1360.76  138.09
   3   1   4 1482.75  150.48
   3   1   4 1328.77  134.09
   3   1   4 1320.77  136.49
   3   1   4 1261.17  164.98
  -3  -1  -4 1424.96  165.38
  -3  -1  -4 1228.58  164.98
  -3  -1  -4 1388.86  148.19
  -3  -1  -4 1349.66  141.09
  -3  -1  -4 1366.46  134.49
  -3  -1  -4 1516.95  146.19
  -3  -1  -4 1379.66  142.59
   3   2   4  212.58   63.69
   3   2   4  194.78   43.50
   3   2   4  193.58   34.40
   3   2   4  238.08   30.30
   3  -2  -4  373.66   66.99
   3   2   4  211.68   29.30
   3   2   4  223.48   38.10
  -3   2   4  351.86   39.00
  -3  -2  -4  182.58   34.20
  -3  -2  -4  201.48   32.60
  -3   2   4  348.87   37.20
  -3  -2  -4  169.88   50.09
  -3  -2  -4  207.68   36.30
  -3  -2  -4  206.18   60.79
  -3  -2  -4  262.47   47.00
  -3  -2  -4  203.88   36.90
   3  -3  -4  792.32   96.69
   3  -3  -4  869.11  118.69
   3  -3  -4  960.80  127.09
   3  -3  -4  895.81  106.09
  -3   3   4 1148.79  112.09
  -3   3   4  827.22   97.89
  -3   3   4  996.70  108.59
  -3   3   4 1131.99  110.89
  -3   3   4 1109.79  110.39
  -3   3   4  934.71  102.49
   3   4   4  148.59   36.60
   3   4   4  158.38   31.10
   3   4   4  190.48   46.90
   3   4   4  129.79   29.90
   3   4   4  150.98   28.30
   3  -4  -4   57.49   34.40
  -3   4   4   39.90   25.40
  -3  -4  -4  110.89   36.00
  -3  -4  -4  186.38   63.59
  -3  -4  -4  156.18   36.20
  -3  -4  -4  146.99   52.29
   3   5   4  153.78   47.40
   3   5   4  172.58   38.50
   3   5   4  165.08   40.50
   3   5   4  111.29   31.40
  -3  -5  -4  143.59   55.59
  -3  -5  -4  173.78   41.40
  -3  -5  -4  100.59   38.80
  -3  -5  -4  176.88   70.69
   3  -6  -4   31.20   30.90
   3   6   4   94.39   29.50
   3   6   4   44.80   22.10
   3  -6  -4    3.80   16.70
   3  -6  -4   21.80   31.80
   3   6   4   43.10   29.10
   3   6   4   79.29   29.40
  -3  -6  -4   54.49   31.30
  -3  -6  -4   83.99   46.80
  -3   6   4   31.10   21.90
  -3   6   4    4.10   17.00
  -3   6   4   -0.80   18.60
  -3   6   4   22.50   19.80
  -3  -6  -4   50.99   44.40
  -3  -6  -4   63.69   29.20
  -3   6   4   21.00   16.70
   3   7   4   29.40   24.20
   3   7   4   37.80   32.70
   3   7   4   21.50   19.00
   3  -7  -4  138.29   60.09
   3  -7  -4   90.19   55.49
   3  -7  -4  118.19   39.30
   3   7   4   49.80   23.80
  -3  -7  -4   52.69   31.90
  -3  -7  -4   44.90   30.80
  -3   7   4  132.49   43.80
  -3  -7  -4   22.40   32.80
  -3   7   4  122.59   40.10
  -3   7   4  151.18   46.70
  -3   7   4  154.38   49.80
   3   8   4    0.90   19.70
   3   8   4   -1.30   19.40
   3   8   4   28.80   24.30
   3  -8  -4   -3.00   19.60
   3  -8  -4   10.90   33.00
   3  -8  -4   18.90   47.40
   3   8   4  -10.60   16.40
  -3  -8  -4   -3.80   16.90
  -3   8   4   12.40   18.30
  -3   8   4    8.80   24.60
  -3   8   4   21.60   24.50
  -3  -8  -4   -1.20   13.40
  -3   8   4   19.70   19.30
   3   9   4   -7.00   22.90
   3   9   4   -8.50   15.70
   3   9   4    7.80   20.90
   3  -9  -4   21.70   36.30
   3   9   4   -9.90   20.70
  -3  -9  -4   -1.90   23.90
  -3   9   4    6.10   24.10
  -3  -9  -4   -0.70   17.30
  -3   9   4   -4.80   26.10
  -3   9   4    3.90   27.90
   4   9  -4    9.10   22.80
   4   9  -4   10.00   21.80
   4  -9   4   14.50   33.10
   4   9  -4   12.80   22.10
  -4   9  -4   -9.90   19.80
  -4  -9   4   -4.30   18.50
  -4   9  -4   49.10   51.79
  -4  -9   4   23.60   33.20
  -4   9  -4   -0.50   29.50
  -4  -9   4   -1.70   24.30
   4   8  -4   -2.70   19.70
   4   8  -4    3.80   22.60
   4   8  -4  -11.00   17.00
   4  -8   4   -0.50   26.50
   4   8  -4    5.90   24.10
  -4  -8   4   -5.00   20.10
  -4   8  -4    2.80   26.30
  -4   8  -4   11.90   28.80
  -4   8  -4   28.50   26.30
  -4  -8   4   -8.90   25.50
  -4  -8   4   23.00   27.60
   4   7  -4   38.90   30.10
   4   7  -4   79.59   35.20
   4   7  -4   84.49   32.20
   4   7  -4   67.99   29.40
   4  -7   4   32.30   42.70
  -4  -7   4   47.20   28.80
  -4  -7   4   43.30   42.60
  -4   7  -4    5.30   19.10
  -4  -7   4  101.69   47.80
  -4   7  -4   43.60   31.30
  -4   7  -4   29.50   20.80
   4   6  -4   81.99   30.50
   4   6  -4   78.99   27.90
   4   6  -4   88.49   31.70
   4   6  -4  106.59   40.60
   4   6  -4   36.90   26.00
   4  -6   4   33.30   43.20
   4  -6   4  121.19   67.09
  -4  -6   4   80.99   34.00
  -4   6  -4   66.99   28.20
  -4   6  -4   83.29   37.60
  -4   6  -4   31.50   28.10
  -4  -6   4   71.59   35.20
  -4  -6   4   72.49   29.10
  -4   6  -4   70.99   31.10
  -4  -6   4   89.89   54.19
   4   5  -4  241.48   53.29
   4   5  -4  199.18   42.40
   4  -5   4  130.89   63.19
   4   5  -4  178.68   40.80
   4  -5   4  111.99   49.70
  -4  -5   4  195.58   70.39
  -4  -5   4  200.78   42.80
  -4   5  -4  111.09   37.20
  -4   5  -4   82.79   34.90
  -4  -5   4  128.49   36.80
  -4  -5   4  168.18   48.70
  -4   5  -4  125.99   45.70
  -4  -5   4  194.38   43.40
  -4   5  -4  107.69   35.50
   4  -4   4  449.86  106.79
   4  -4   4  346.27   84.09
   4  -4   4  380.86   60.89
  -4   4  -4  289.07   59.99
  -4   4  -4  519.95   87.89
  -4   4  -4  354.76   62.89
  -4   4  -4  341.57   64.49
   4  -3   4  402.26   87.39
   4   3  -4  302.57   55.69
   4  -3   4  352.26   53.39
   4   3  -4  241.28   49.50
   4  -3   4  512.55  100.99
   4   3  -4  257.67   54.79
   4   3  -4  317.37   52.79
  -4  -3   4  208.08   49.00
  -4   3  -4  418.96   50.69
  -4   3  -4  480.95   52.39
  -4  -3   4  238.68   54.89
  -4  -3   4  303.67   70.69
  -4  -3   4  316.47   53.19
  -4   3  -4  539.55   67.19
  -4  -3   4  284.67   58.99
  -4   3  -4  489.45   70.59
  -4  -3   4  281.37   52.69
   4   2  -4  233.78   43.20
   4   2  -4  215.88   43.80
   4   2  -4  183.48   36.60
   4   2  -4  205.18   28.60
  -4  -2   4  218.28   44.70
  -4  -2   4  258.57   55.09
  -4  -2   4  184.48   40.20
  -4  -2   4  252.67   41.80
  -4  -2   4  223.18   40.80
  -4  -2   4  224.88   45.10
   4   1  -4   47.20   18.00
   4   1  -4   36.70   16.20
   4  -1   4  227.88   57.79
   4  -1   4  164.28   51.09
   4   1  -4   52.09   20.30
  -4  -1   4   49.30   19.20
  -4  -1   4   42.50   19.30
  -4  -1   4   36.30   15.00
  -4   1  -4  191.98   38.70
  -4  -1   4   69.99   23.60
  -4   1  -4  255.27   61.49
  -4  -1   4   30.10   15.50
  -4  -1   4   42.00   17.80
  -4   1  -4  193.98   35.20
   4   0  -4  650.23   75.59
   4   0   4  469.95   95.89
   4   0   4  482.95   96.19
   4   0   4  470.55   65.19
   4   0  -4  609.24   68.69
  -4   0   4  647.64   67.19
  -4   0   4  607.04   70.69
  -4   0   4  604.74   67.69
  -4   0  -4  516.75   95.69
  -4   0  -4  419.86   55.99
  -4   0   4  607.74   67.59
  -4   0  -4  434.16   63.69
  -4   0   4  686.03   68.29
  -4   0   4  606.94   67.69
  -4   0  -4  554.54   69.89
  -4   0  -4  397.06   55.59
   4   1   4  221.88   42.80
   4   1   4  249.18   64.89
   4   1   4  177.08   25.20
   4   1   4  196.38   31.00
   4   1   4  174.48   24.90
  -4  -1  -4  176.28   37.10
  -4  -1  -4  171.38   50.29
  -4  -1  -4  201.88   29.10
  -4  -1  -4  198.88   37.80
  -4  -1  -4  202.48   29.60
  -4  -1  -4  177.88   55.49
  -4  -1  -4  220.88   41.80
  -4  -1  -4  218.58   31.90
   4   2   4  794.12   94.99
   4   2   4  725.53   79.39
   4   2   4  782.22   80.49
   4   2   4  688.33   82.59
   4   2   4  756.42  114.69
  -4  -2  -4  742.23   80.09
  -4  -2  -4  757.02  114.19
  -4  -2  -4  719.23   82.59
  -4  -2  -4  722.93   86.99
  -4  -2  -4  743.53   92.29
  -4  -2  -4  743.83   80.09
  -4  -2  -4  719.33   85.09
  -4  -2  -4  730.33  107.59
   4  -3  -4  261.17   60.99
   4  -3  -4  261.27   45.60
   4   3   4  421.46   96.79
   4   3   4  385.26   57.29
   4   3   4  400.16   45.60
   4   3   4  367.16   44.30
   4   3   4  294.77   44.10
   4  -3  -4  280.87   70.19
   4   3   4  353.06   65.29
  -4  -3  -4  456.35   98.49
  -4   3   4  249.88   49.30
  -4   3   4  296.17   54.49
  -4  -3  -4  371.66   45.10
  -4   3   4  313.97   55.99
  -4   3   4  311.07   54.59
  -4   3   4  257.37   49.99
  -4   3   4  277.77   47.50
  -4  -3  -4  405.36   58.09
  -4  -3  -4  335.67   77.39
  -4  -3  -4  343.47   46.60
  -4  -3  -4  385.96   65.39
  -4  -3  -4  358.26   48.60
   4  -4  -4   99.89   23.70
   4  -4  -4   74.19   36.30
   4  -4  -4   81.69   40.90
   4   4   4  326.27   49.99
   4  -4  -4   72.69   26.70
   4   4   4  317.97   61.59
  -4   4   4   79.89   27.70
  -4   4   4   59.19   20.20
  -4   4   4  102.29   34.20
  -4   4   4  110.89   33.40
  -4  -4  -4  366.26   92.79
  -4  -4  -4  338.07   51.29
  -4  -4  -4  395.06   82.29
  -4   4   4  108.09   30.10
  -4   4   4  100.79   32.50
  -4  -4  -4  318.17   59.49
   4  -5  -4  181.28   58.59
   4  -5  -4  161.78   39.20
   4   5   4  106.69   31.00
   4   5   4   86.79   37.30
   4   5   4  124.49   36.90
   4  -5  -4  158.68   59.49
   4   5   4  108.89   31.80
  -4   5   4  252.17   53.19
  -4   5   4  165.88   43.20
  -4   5   4  178.38   46.40
  -4  -5  -4   97.39   33.20
  -4  -5  -4  104.19   49.30
  -4   5   4  233.08   47.20
  -4  -5  -4  123.29   42.90
  -4  -5  -4   81.59   51.19
  -4   5   4  172.18   40.10
   4   6   4   68.49   31.50
   4  -6  -4   89.69   50.79
   4  -6  -4   71.49   29.10
   4   6   4   50.09   35.20
   4   6   4  100.29   32.00
   4   6   4   86.19   29.30
   4  -6  -4   85.09   47.20
  -4   6   4   65.49   27.10
  -4  -6  -4   37.60   29.00
  -4   6   4   78.39   33.40
  -4   6   4   69.69   33.70
  -4  -6  -4   25.00   34.80
  -4  -6  -4   79.59   53.09
  -4   6   4  104.59   37.20
  -4   6   4  125.59   38.10
  -4  -6  -4   72.19   32.10
   4  -7  -4   87.09   35.20
   4   7   4   20.80   20.40
   4   7   4    3.00   22.80
   4  -7  -4   69.29   49.50
   4  -7  -4   75.99   47.30
   4   7   4    3.00   17.30
   4   7   4    0.30   17.60
  -4  -7  -4   14.10   25.60
  -4   7   4  125.29   47.70
  -4  -7  -4   33.80   24.30
  -4   7   4   57.89   29.90
  -4  -7  -4   12.60   25.70
  -4   7   4   72.59   34.30
  -4   7   4   70.39   35.10
   4   8   4   20.20   29.00
   4   8   4  -11.30   16.80
   4  -8  -4   16.40   49.99
   4   8   4  -11.90   18.50
   4   8   4   -4.40   14.70
   4  -8  -4    8.00   31.50
  -4   8   4   -7.90   20.30
  -4   8   4   18.80   20.20
  -4  -8  -4    2.60   16.80
  -4  -8  -4   -8.80   14.80
  -4  -8  -4   16.60   24.00
  -4   8   4    5.80   23.50
   4   9   4   16.90   22.00
   4   9   4   -3.50   29.60
   4  -9  -4    5.10   27.60
   4   9   4   16.00   24.80
   4   9   4   -2.90   22.80
  -4   9   4   27.40   27.40
  -4   9   4   16.30   26.10
  -4  -9  -4    0.10   25.30
  -4  -9  -4   -6.80   22.80
   5   9  -4   -5.40   27.80
   5  -9   4    5.00   23.80
   5   9  -4   -3.20   27.00
   5   9  -4   -9.30   17.80
  -5  -9   4    5.10   25.70
  -5   9  -4   -3.70   24.90
  -5  -9   4    6.80   25.50
  -5   9  -4    0.20   20.80
  -5  -9   4    6.60   21.80
   5   8  -4   46.60   29.30
   5   8  -4   60.79   35.50
   5   8  -4   53.99   34.20
   5  -8   4    6.60   20.10
   5   8  -4   16.70   21.90
  -5   8  -4   17.60   27.20
  -5  -8   4    6.70   23.00
  -5   8  -4   -7.20   28.10
  -5  -8   4   28.30   30.30
  -5  -8   4    0.50   15.80
  -5   8  -4   -3.00   27.40
   5   7  -4   20.90   24.50
   5  -7   4   32.20   37.30
   5   7  -4   34.10   28.50
   5   7  -4    2.90   21.60
   5   7  -4   35.60   26.20
  -5   7  -4   23.00   23.50
  -5  -7   4    4.70   15.20
  -5   7  -4   20.50   23.60
  -5  -7   4   34.20   27.90
  -5   7  -4   43.10   36.20
  -5  -7   4   27.70   24.00
  -5  -7   4   16.50   41.30
   5   6  -4  180.08   51.09
   5   6  -4  180.08   47.60
   5  -6   4  136.99   74.79
   5   6  -4  131.49   40.50
   5  -6   4  110.39   61.59
   5   6  -4  153.48   40.40
   5   6  -4  125.09   40.80
  -5  -6   4  223.28   51.79
  -5   6  -4  141.99   49.99
  -5  -6   4  109.99   41.70
  -5   6  -4  139.99   46.10
  -5  -6   4  158.58   68.59
  -5  -6   4  118.09   47.80
  -5   6  -4  123.09   40.40
  -5   6  -4  140.29   40.80
   5   5  -4    1.50   11.30
   5   5  -4   20.00   18.00
   5   5  -4   14.70   17.40
   5   5  -4    9.60   13.80
   5  -5   4    1.50   21.90
   5  -5   4    3.10   24.20
  -5  -5   4    0.60   13.70
  -5  -5   4    7.40   11.20
  -5  -5   4   13.90   14.60
  -5   5  -4    6.10   15.90
  -5   5  -4    5.00   13.10
  -5   5  -4    7.20   26.40
  -5  -5   4   19.10   16.00
  -5  -5   4    1.80   29.30
  -5   5  -4    1.60   19.00
   5  -4   4   35.00   40.00
   5   4  -4  153.48   37.70
   5   4  -4  164.68   39.90
   5  -4   4   49.00   41.90
   5   4  -4  147.69   35.30
   5   4  -4  172.48   43.30
  -5  -4   4  122.19   35.30
  -5  -4   4  147.79   42.10
  -5  -4   4  137.99   51.79
  -5   4  -4   39.80   29.70
  -5  -4   4  146.09   36.20
  -5  -4   4  203.48   42.50
  -5  -4   4  164.98   43.50
   5   3  -4  180.78   37.40
   5   3  -4  191.48   40.40
   5   3  -4  210.88   44.30
   5   3  -4  185.78   44.30
   5  -3   4   37.20   33.20
   5   3  -4  142.09   20.00
  -5  -3   4  195.68   40.40
  -5  -3   4  132.89   39.60
  -5  -3   4  184.98   53.59
  -5  -3   4  243.88   51.49
  -5  -3   4  204.88   42.60
  -5  -3   4  188.28   40.70
   5   1  -4  347.37   59.59
   5   1  -4  367.96   58.89
   5   1  -4  323.97   49.20
  -5  -1   4  315.37   55.39
  -5  -1   4  295.37   46.40
  -5  -1   4  333.37   54.39
  -5  -1   4  365.96   61.89
  -5  -1   4  288.47   56.39
  -5  -1   4  359.06   55.49
  -5  -1   4  344.17   55.69
   5   0  -4  193.78   41.50
   5   0  -4  242.18   50.09
  -5   0   4  223.08   45.30
  -5   0   4  272.07   47.50
  -5   0   4  231.38   41.50
  -5   0   4  258.97   45.70
  -5   0   4  211.78   42.90
  -5   0   4  236.98   42.00
   5   1   4   16.60   20.60
   5   1   4   52.49   14.20
   5   1   4   33.60   25.80
   5   1   4   81.69   18.70
   5   1   4   63.09   23.30
  -5  -1  -4   52.49   15.20
  -5  -1  -4   76.89   38.40
  -5  -1  -4   13.90   19.70
  -5  -1  -4   45.70   14.50
  -5  -1  -4   79.39   25.20
  -5  -1  -4   47.20   15.20
  -5  -1  -4   49.60   20.50
  -5  -1  -4   45.30   19.90
   5  -3  -4  134.69   39.80
   5  -3  -4  164.38   35.10
   5  -3  -4  164.38   53.19
  -5   3   4  193.98   40.50
  -5   3   4  236.78   44.80
  -5   3   4  168.78   38.50
  -5   3   4  210.58   40.00
  -5   3   4  194.48   41.50
  -5   3   4  195.08   37.80
   5  -4  -4  128.49   49.70
   5   4   4   28.60   41.30
   5  -4  -4  129.29   28.20
   5   4   4   35.20   27.30
   5   4   4   48.00   20.60
   5  -4  -4  192.38   51.79
  -5  -4  -4   35.40   33.00
  -5   4   4  123.29   28.60
  -5   4   4  160.28   39.60
  -5   4   4  160.28   35.50
  -5   4   4  166.98   40.10
  -5  -4  -4   37.10   26.30
  -5   4   4  184.18   42.40
  -5  -4  -4   33.30   38.00
  -5   4   4  132.19   34.60
   5  -5  -4    6.00   14.00
   5   5   4   -8.40    8.20
   5   5   4   10.40   17.70
   5   5   4   -1.10    8.20
   5   5   4    4.20   12.10
   5  -5  -4   15.00   25.90
   5  -5  -4    7.40   20.90
  -5  -5  -4   -3.60   10.60
  -5  -5  -4    1.60   12.00
  -5   5   4   16.20   17.70
  -5   5   4   -3.40   13.70
  -5   5   4   12.50   16.90
  -5   5   4   21.70   20.50
  -5   5   4    7.00   15.60
  -5  -5  -4   -1.00   23.20
  -5  -5  -4   -4.70   29.50
   5   6   4  155.58   54.69
   5  -6  -4  180.38   65.29
   5  -6  -4  140.69   61.29
   5   6   4  137.19   38.20
   5   6   4  117.99   39.50
   5   6   4  134.49   38.60
  -5  -6  -4   90.39   56.39
  -5  -6  -4   44.30   37.90
  -5  -6  -4  110.79   38.50
  -5   6   4  138.49   45.30
  -5   6   4  181.48   49.10
  -5   6   4   83.29   33.50
  -5  -6  -4  169.58   54.19
  -5   6   4  156.48   48.20
   5   7   4   43.20   23.80
   5   7   4   36.20   21.00
   5   7   4   43.50   26.10
   5  -7  -4   19.10   29.00
   5   7   4    7.00   18.50
   5  -7  -4   19.50   35.50
  -5   7   4   28.10   24.00
  -5  -7  -4   24.20   22.70
  -5  -7  -4   11.20   29.30
  -5   7   4   -3.20   23.90
  -5   7   4   28.40   22.70
  -5   7   4   35.20   27.70
  -5  -7  -4   47.90   34.20
   5   8   4    7.80   18.10
   5   8   4    3.50   17.40
   5  -8  -4   20.70   40.90
   5   8   4    2.80   15.80
   5   8   4    2.20   22.70
   5  -8  -4   17.30   48.00
  -5   8   4   45.50   35.10
  -5  -8  -4   -7.00   15.50
  -5   8   4   34.60   29.70
  -5   8   4   35.50   33.80
  -5  -8  -4  -11.90   13.40
  -5  -8  -4  -17.20   15.20
   5   9   4  -22.00   16.20
   5   9   4  -13.20   22.00
   5   9   4   13.90   32.90
  -5  -9  -4   15.30   29.30
  -5   9   4   -3.90   19.20
  -5  -9  -4    1.80   23.50
  -5   9   4   -1.70   29.00
   6   9  -4  -21.50   25.20
   6   9  -4    9.90   26.80
   6   9  -4   13.80   32.40
  -6  -9   4    4.50   15.20
  -6  -9   4   -1.50   20.60
  -6  -9   4   19.60   39.70
   6  -8   4    1.20   25.10
   6   8  -4   79.89   44.30
   6   8  -4   49.10   31.60
   6   8  -4   63.19   31.80
   6   8  -4   32.90   32.00
  -6  -8   4   47.30   42.70
  -6  -8   4    9.20   27.20
  -6  -8   4   12.40   28.20
  -6   8  -4   33.50   30.80
  -6   8  -4    7.30   30.60
  -6   8  -4   19.30   27.90
   6   7  -4   46.70   27.80
   6   7  -4   63.49   30.70
   6   7  -4   39.60   26.90
   6  -7   4    8.90   31.70
   6   7  -4  103.39   47.20
  -6  -7   4   55.39   30.00
  -6   7  -4  -25.20   22.40
  -6  -7   4   44.20   44.50
  -6   7  -4   -0.30   20.10
  -6  -7   4    3.50   23.00
  -6   7  -4   27.70   27.40
  -6   7  -4   11.40   28.70
  -6  -7   4   52.19   27.40
   6   6  -4  378.36   79.79
   6   6  -4  301.77   67.19
   6   6  -4  302.97   65.89
   6   6  -4  258.67   60.79
   6   6  -4  417.86   72.49
  -6  -6   4  291.67   97.69
  -6  -6   4  405.66   75.89
  -6  -6   4  298.17   67.39
  -6  -6   4  351.76   69.89
  -6  -6   4  258.57   69.49
   6  -5   4   29.20   44.00
   6   5  -4   37.50   24.50
   6   5  -4   36.30   21.20
   6   5  -4   26.10   18.50
   6  -5   4   47.10   45.40
   6   5  -4   72.49   28.80
  -6   5  -4   53.49   28.30
  -6   5  -4   47.70   26.90
  -6  -5   4   29.10   30.60
  -6  -5   4   40.70   23.30
  -6  -5   4   49.00   28.20
  -6  -5   4   23.40   20.60
  -6   5  -4   60.89   36.50
  -6   5  -4   67.29   28.40
  -6  -5   4   32.90   20.30
   6  -4   4   67.69   48.50
   6   4  -4   87.99   30.90
   6   4  -4   61.19   25.60
   6  -4   4   93.79   47.10
   6   4  -4  101.99   36.60
   6   4  -4   46.30   23.40
  -6  -4   4   95.09   33.30
  -6  -4   4   43.60   33.30
  -6  -4   4   74.19   28.30
  -6   4  -4  152.48   37.70
  -6   4  -4   95.19   30.60
  -6  -4   4   58.99   27.40
  -6  -4   4   60.59   29.40
  -6   4  -4  105.79   44.70
  -6   4  -4   87.09   33.70
  -6  -4   4   83.99   34.50
   6   3  -4  578.04   78.69
   6   3  -4  667.03   80.59
   6   3  -4  638.24   84.69
   6   3  -4  681.53   88.79
   6   3  -4  510.15   73.99
  -6  -3   4  717.63   83.79
  -6  -3   4  588.54   86.89
  -6  -3   4  586.04   79.69
  -6  -3   4  603.04  107.39
  -6  -3   4  585.94   80.49
  -6  -3   4  558.94   93.99
   6   2  -4  486.15   78.09
   6   2  -4  435.86   72.89
   6   2  -4  390.46   58.19
  -6  -2   4  444.36   76.39
  -6  -2   4  448.26   77.79
  -6  -2   4  411.86   68.59
  -6  -2   4  378.96   71.79
  -6  -2   4  477.85   72.19
  -6  -2   4  456.45   69.69
  -6  -2   4  390.76   68.89
   6  -1   4   41.30   30.60
   6  -1   4   88.29   24.90
   6  -1   4   88.49   43.20
   6   1  -4  142.59   37.30
   6   1  -4  126.89   35.40
   6   1  -4  102.49   32.00
  -6  -1   4  122.89   36.20
  -6   1  -4  122.89   49.10
  -6   1  -4   81.39   23.90
  -6  -1   4  133.79   32.30
  -6  -1   4  142.79   32.80
  -6  -1   4  141.79   31.80
  -6  -1   4  127.59   34.90
  -6   1  -4  114.59   26.50
  -6   1  -4  113.19   34.70
  -6  -1   4  165.18   37.00
  -6  -1   4  130.79   31.50
  -6   1  -4   81.79   29.80
   6   0  -4   35.20   17.80
   6   0   4    2.10   13.30
   6   0   4    0.10   20.60
   6   0   4   -5.40   10.90
   6   0  -4   43.50   24.00
  -6   0   4   88.49   26.80
  -6   0   4   60.99   23.90
  -6   0   4   75.59   26.10
  -6   0   4   47.30   17.80
  -6   0   4   50.89   21.50
  -6   0  -4    0.90   12.10
  -6   0   4   63.79   25.00
   6  -1  -4  137.39   32.50
   6   1   4   90.89   21.60
   6   1   4  105.59   46.50
   6   1   4   97.29   22.20
   6  -1  -4  110.89   38.10
   6   1   4   95.59   30.20
   6   1   4  106.29   49.50
  -6  -1  -4   93.09   46.80
  -6  -1  -4   98.89   46.80
  -6  -1  -4   88.39   21.20
  -6  -1  -4   86.79   22.20
  -6  -1  -4   91.19   23.40
  -6   1   4  154.68   34.20
  -6  -1  -4   82.59   29.70
  -6   1   4  131.59   27.70
  -6   1   4  107.99   30.50
  -6  -1  -4   88.29   29.40
  -6   1   4  114.69   31.90
  -6  -1  -4   64.29   26.60
  -6   1   4  134.69   32.10
  -6   1   4  137.19   31.90
   6  -2  -4  403.26   58.79
   6   2   4   66.19   47.10
   6  -2  -4  432.76   82.59
  -6   2   4  398.16   60.29
  -6   2   4  403.76   58.99
  -6   2   4  399.16   62.39
   6   3   4  102.39   51.89
   6   3   4  103.39   29.80
   6   3   4   86.09   28.90
   6   3   4  126.29   29.40
   6   3   4  137.39   42.10
   6   3   4   80.39   24.60
  -6  -3  -4   88.79   32.30
  -6  -3  -4   96.39   47.90
  -6  -3  -4  132.59   30.10
  -6  -3  -4   98.89   27.70
  -6  -3  -4  132.99   32.00
  -6  -3  -4   89.69   30.70
  -6  -3  -4  100.59   45.50
  -6  -3  -4   96.29   30.70
   6   4   4   90.09   29.60
   6  -4  -4   40.80   33.30
   6   4   4   87.19   26.00
   6   4   4  108.19   29.00
   6   4   4   73.59   46.30
   6   4   4   97.09   37.40
   6  -4  -4   54.69   30.00
   6  -4  -4   43.70   20.10
  -6   4   4   82.49   30.00
  -6  -4  -4   90.79   44.80
  -6   4   4   52.99   24.90
  -6   4   4   67.29   28.30
  -6   4   4   88.69   32.50
  -6  -4  -4  128.59   63.79
  -6  -4  -4  111.19   31.40
  -6   4   4   76.49   25.70
  -6   4   4   49.99   21.50
  -6  -4  -4   58.59   29.90
  -6  -4  -4   57.49   25.10
   6  -5  -4   49.60   33.50
   6   5   4   34.70   41.40
   6   5   4   75.59   29.30
   6  -5  -4   29.50   33.30
   6   5   4   84.09   28.50
   6   5   4   50.69   29.20
   6   5   4   63.29   24.40
  -6   5   4   79.59   35.40
  -6  -5  -4   41.70   23.60
  -6  -5  -4   42.30   23.90
  -6  -5  -4   36.40   25.90
  -6   5   4   11.20   13.10
  -6   5   4   35.80   22.40
  -6   5   4   42.60   27.20
  -6  -5  -4   32.60   34.90
  -6  -5  -4   47.60   40.80
   6  -6  -4  357.66  101.09
  -6   6   4  342.47   71.69
  -6   6   4  254.97   58.19
  -6   6   4  410.16   81.19
  -6  -6  -4   12.30   38.80
  -6   6   4  322.17   66.79
   6   7   4    0.60   23.00
   6   7   4   16.00   21.60
   6   7   4    6.20   19.60
   6  -7  -4   56.89   50.29
   6   7   4   13.30   20.50
  -6   7   4   52.09   37.40
  -6   7   4   89.99   42.40
  -6  -7  -4   -6.70   11.90
  -6  -7  -4   -5.70   15.30
  -6   7   4   86.59   38.30
  -6   7   4   55.69   30.70
  -6  -7  -4   15.60   27.00
   6   8   4   43.90   32.10
   6   8   4    8.80   24.50
   6   8   4   17.80   21.00
   6  -8  -4   61.19   61.29
   6   8   4    0.00   29.00
  -6  -8  -4    9.60   31.70
  -6   8   4   38.00   30.80
  -6   8   4   30.90   35.20
  -6   8   4   70.89   42.10
  -6  -8  -4   15.40   28.90
  -6  -8  -4   -4.00   18.60
  -6   9   4   -2.80   30.00
  -6   9   4    0.00   23.60
   7   9  -4   20.80   38.20
   7   9  -4   -4.00   29.60
   7   9  -4   17.90   26.00
  -7  -9   4    3.70   33.60
  -7  -9   4    7.80   26.60
  -7  -9   4   -2.70   23.10
   7   8  -4   -3.30   23.70
   7  -8   4    5.80   28.30
   7   8  -4   21.30   29.20
   7   8  -4  -27.70   20.00
   7   8  -4   11.30   20.90
  -7  -8   4    1.40   24.30
  -7   8  -4   34.80   37.50
  -7   8  -4   -9.00   31.20
  -7  -8   4   -6.10   17.70
  -7  -8   4   -8.90   23.70
  -7  -8   4    4.60   23.80
   7  -7   4   15.00   37.20
   7   7  -4  118.79   41.10
   7   7  -4  140.79   50.39
   7   7  -4  164.98   55.59
   7   7  -4  169.58   51.39
  -7  -7   4  128.99   49.10
  -7   7  -4   11.80   32.50
  -7   7  -4   23.40   30.50
  -7   7  -4   34.50   29.00
  -7   7  -4   18.70   32.70
  -7  -7   4   52.99   51.19
  -7  -7   4  146.09   49.00
  -7  -7   4  164.58   57.19
   7   6  -4   34.40   29.60
   7   6  -4   48.50   27.00
   7   6  -4   48.90   29.50
   7   6  -4   14.10   21.50
   7  -6   4   16.70   33.00
   7  -6   4    2.50   32.30
   7   6  -4   12.60   24.90
  -7   6  -4    6.30   22.40
  -7  -6   4   42.70   42.00
  -7  -6   4   46.00   28.80
  -7   6  -4    4.00   21.70
  -7  -6   4   26.90   25.90
  -7   6  -4   22.20   24.90
  -7   6  -4   10.20   21.30
  -7  -6   4    6.40   19.60
  -7  -6   4    8.60   19.40
   7  -5   4    9.70   32.50
   7   5  -4   51.29   26.20
   7   5  -4   64.69   33.80
   7   5  -4   69.49   29.10
   7   5  -4   52.49   25.00
   7  -5   4    7.10   37.50
  -7  -5   4   77.69   49.40
  -7  -5   4   52.59   30.40
  -7  -5   4   51.09   26.50
  -7   5  -4   11.60   20.70
  -7  -5   4   66.09   33.40
  -7  -5   4   22.30   19.80
  -7   5  -4   23.90   19.40
  -7   5  -4    5.30   19.70
  -7   5  -4   27.80   35.80
  -7  -5   4   57.19   27.50
   7   4  -4   78.49   32.50
   7   4  -4   74.99   31.80
   7   4  -4  128.59   41.90
   7  -4   4  146.89   65.59
   7   4  -4   87.19   31.90
   7  -4   4  125.89   65.39
  -7  -4   4   68.49   29.30
  -7  -4   4   86.59   45.10
  -7   4  -4  169.68   54.19
  -7  -4   4   97.09   35.00
  -7   4  -4   91.29   31.60
  -7   4  -4  121.79   34.90
  -7  -4   4   77.39   34.20
  -7  -4   4   90.99   38.20
  -7  -4   4   55.89   28.60
  -7   4  -4  170.78   46.80
   7  -3   4  174.08   66.89
   7   3  -4  214.08   50.89
   7  -3   4  208.48   74.19
   7   3  -4  250.57   49.10
   7   3  -4  203.08   51.89
  -7   3  -4  153.88   47.60
  -7  -3   4  254.67   55.69
  -7  -3   4  154.88   53.09
  -7  -3   4  248.68   59.69
  -7   3  -4  184.48   42.80
  -7  -3   4  224.18   50.29
  -7  -3   4  246.98   57.49
  -7  -3   4  245.58   50.29
  -7   3  -4  177.48   41.80
  -7  -3   4  215.98   49.30
  -7   3  -4  208.18   57.19
   7   2  -4   70.59   28.00
   7  -2   4   60.19   40.70
   7   2  -4   70.09   28.20
   7  -2   4   39.80   34.80
   7   2  -4   75.89   27.90
  -7  -2   4  101.49   29.90
  -7   2  -4   62.29   23.40
  -7   2  -4   33.70   22.10
  -7  -2   4   58.69   28.20
  -7  -2   4   66.89   25.60
  -7   2  -4   22.80   26.50
  -7   2  -4   66.79   31.20
  -7  -2   4   59.69   29.60
  -7   2  -4   32.90   18.50
  -7  -2   4   69.69   25.80
  -7  -2   4   52.69   24.10
  -7  -2   4   83.59   32.90
   7   1  -4  491.95   75.29
   7   1  -4  490.85   81.09
   7   1  -4  562.54   75.39
  -7  -1   4  503.65   84.19
  -7  -1   4  456.95   76.49
  -7  -1   4  553.24   81.59
  -7  -1   4  454.35   72.89
  -7  -1   4  470.75   64.69
  -7  -1   4  531.65   70.79
  -7  -1   4  461.35   82.09
   7   0  -4  603.64  100.19
   7   0  -4  564.34   78.69
  -7   0   4  541.65   88.19
  -7   0   4  543.55   78.19
   7  -1  -4  466.85   68.29
   7  -1  -4  450.55   82.59
  -7   1   4  424.86   64.39
  -7   1   4  505.45   73.79
  -7   1   4  500.35   68.99
  -7  -1  -4   50.49   50.49
   7   2   4    5.60   27.00
   7   2   4   86.19   33.00
   7   2   4   17.50   24.90
[truncated: 626,891 more chars]
