# Supplementary material for: 2-Phenyl-4,5-di-p-tolyl-1H-imidazol-3-ium picrate
Source: IUCrdata. 2025 Oct 14;10(Pt 10):x250877. doi: 10.1107/S2414314625008776 (PMC12598891; doi:10.1107/S2414314625008776)
Supplement: Supplementary file 2 [file x-10-x250877-Isup3.hkl]

data_I                                                                          
_shelx_title ' DB1_a in P21 No4' 
_shelx_refln_list_code          4                                               
_shelx_F_calc_maximum      123.04                                               
_exptl_crystal_F_000       576.00                                               
_reflns_d_resolution_high  0.7526                                               
                                                                                
loop_                                                                           
 _space_group_symop_operation_xyz                                               
 'x, y, z'                                                                      
 '-x, y+1/2, -z'                                                                
                                                                                
_cell_length_a    12.7424                                                       
_cell_length_b     7.7049                                                       
_cell_length_c    13.7985                                                       
_cell_angle_alpha  90.000                                                       
_cell_angle_beta  106.104                                                       
_cell_angle_gamma  90.000                                                       
                                                                                
_shelx_F_squared_multiplier     1.000                                           
                                                                                
loop_                                                                           
 _refln_index_h                                                                 
 _refln_index_k                                                                 
 _refln_index_l                                                                 
 _refln_F_squared_calc                                                          
 _refln_F_squared_meas                                                          
 _refln_F_squared_sigma                                                         
 _refln_observed_status                                                         
   0 -10   0         15.30          7.83        20.03 o                         
   1 -10   0         14.82         -7.10        14.95 o                         
   2 -10   0         13.25          3.49        13.02 o                         
   3 -10   0         11.54         17.93        28.48 o                         
   1  -9   0         20.00          9.09        10.32 o                         
   2  -9   0         29.58          9.53        11.42 o                         
   3  -9   0          5.20         -2.17        11.48 o                         
   4  -9   0          4.89          5.47        12.31 o                         
   5  -9   0          2.96          0.16        15.07 o                         
   6  -9   0         14.15         14.42        19.16 o                         
   7  -9   0          3.76         -4.62        14.83 o                         
   0  -8   0         60.28         66.43        22.25 o                         
   1  -8   0         78.94         90.46        21.62 o                         
   2  -8   0          7.14          3.12         9.19 o                         
   3  -8   0         98.74         63.19        21.55 o                         
   4  -8   0         34.82         27.18        15.74 o                         
   5  -8   0          5.18         16.93        18.18 o                         
   6  -8   0        110.99         84.96        29.44 o                         
   7  -8   0         63.00         56.13        24.19 o                         
   8  -8   0         11.21         -6.76        13.57 o                         
   9  -8   0          3.27         -4.91        15.24 o                         
  10  -8   0          9.05          1.20        21.49 o                         
   1  -7   0         35.86         30.65        11.92 o                         
   2  -7   0         52.68         55.50        18.15 o                         
   3  -7   0          4.11         -3.97         8.18 o                         
   4  -7   0          3.10          1.76        10.20 o                         
   5  -7   0         21.23          7.93        11.92 o                         
   6  -7   0         40.34         50.42        17.43 o                         
   7  -7   0         37.67         47.65        18.20 o                         
   8  -7   0          6.99          9.75        14.60 o                         
   9  -7   0         74.88         83.08        24.28 o                         
  10  -7   0          2.45         -1.79        14.71 o                         
  11  -7   0          2.80         12.58        18.91 o                         
   0  -6   0        201.01        231.35        30.83 o                         
   1  -6   0         63.25         70.77        12.50 o                         
   2  -6   0         71.14         71.77        15.39 o                         
   3  -6   0        121.77        120.10        18.92 o                         
   4  -6   0        230.57        260.04        34.73 o                         
   5  -6   0        104.09        111.85        20.81 o                         
   6  -6   0        488.18        558.48        48.97 o                         
   7  -6   0        132.46        170.31        23.25 o                         
   8  -6   0         17.53         12.14        12.49 o                         
   9  -6   0         17.47         26.75        13.15 o                         
  10  -6   0         36.13         40.47        15.56 o                         
  11  -6   0         76.41         83.29        23.58 o                         
  12  -6   0         16.37          5.49        19.12 o                         
  13  -6   0         24.52         29.30        27.15 o                         
   1  -5   0        142.86        135.64        15.53 o                         
   2  -5   0        231.57        244.38        23.74 o                         
   3  -5   0        299.73        340.97        26.03 o                         
   4  -5   0         37.72         43.06         9.58 o                         
   5  -5   0         42.06         33.83        10.39 o                         
   6  -5   0        142.59        121.39        16.67 o                         
   7  -5   0        235.92        260.14        25.21 o                         
   8  -5   0         38.70         25.85        11.07 o                         
   9  -5   0        100.81        125.34        20.23 o                         
  10  -5   0          5.41          2.19        10.62 o                         
  11  -5   0         14.68          3.52        11.90 o                         
  12  -5   0          1.41          7.75        13.55 o                         
  13  -5   0         34.53         47.83        23.24 o                         
   0  -4   0       3767.52       4100.40       211.07 o                         
   1  -4   0        144.29        154.47        14.55 o                         
   2  -4   0        448.27        456.83        26.53 o                         
   3  -4   0        248.05        228.19        19.04 o                         
   4  -4   0        192.66        231.62        16.94 o                         
   5  -4   0        282.82        310.75        21.29 o                         
   6  -4   0         63.63         59.92         9.98 o                         
   7  -4   0        161.08        176.10        17.32 o                         
   8  -4   0         89.30         86.84        13.83 o                         
   9  -4   0         51.28         62.82        13.53 o                         
  10  -4   0         56.91         42.62        12.29 o                         
  11  -4   0         48.46         56.46        15.59 o                         
  12  -4   0         46.29         65.34        19.00 o                         
  13  -4   0          2.20         -1.17        16.05 o                         
  14  -4   0          4.17         23.85        23.52 o                         
   1  -3   0         55.70         54.63         7.63 o                         
   2  -3   0       3332.58       3245.57       110.83 o                         
   3  -3   0         74.85         65.14         7.38 o                         
   4  -3   0        150.39        145.49        11.18 o                         
   5  -3   0        887.75        932.34        37.94 o                         
   6  -3   0         25.86         25.34         6.74 o                         
   7  -3   0        196.57        192.20        17.13 o                         
   8  -3   0          3.70         10.46         7.17 o                         
   9  -3   0        182.86        200.56        19.66 o                         
  10  -3   0         72.20         60.30        12.99 o                         
  11  -3   0          6.32          3.68        10.03 o                         
  12  -3   0         13.23         13.17        13.78 o                         
  13  -3   0         46.09         57.10        20.38 o                         
  14  -3   0         32.47         33.99        23.90 o                         
  15  -3   0          1.81          5.81        18.96 o                         
   0  -2   0      10535.54      11556.93       564.55 o                         
   1  -2   0      15137.56      17032.96       534.70 o                         
   2  -2   0        914.15        852.67        30.65 o                         
   3  -2   0        525.11        515.10        21.71 o                         
   4  -2   0       1073.27       1081.99        39.64 o                         
   5  -2   0        163.64        183.87        13.76 o                         
   6  -2   0        517.65        565.69        26.79 o                         
   7  -2   0        323.73        325.05        21.19 o                         
   8  -2   0         75.48         77.65        11.08 o                         
   9  -2   0         21.37         17.35         7.88 o                         
  10  -2   0        106.04         92.43        16.29 o                         
  11  -2   0        352.20        385.79        34.14 o                         
  12  -2   0         74.20         85.59        21.10 o                         
  13  -2   0        175.87        146.39        28.84 o                         
  14  -2   0        149.44        152.49        29.92 o                         
  15  -2   0         10.50         12.23        25.25 o                         
   1  -1   0        215.36        181.48        14.95 o                         
   2  -1   0        364.70        331.59        15.58 o                         
   3  -1   0       1805.56       1586.39        55.80 o                         
   4  -1   0        713.15        710.19        27.34 o                         
   5  -1   0        483.41        458.06        21.14 o                         
   6  -1   0        739.83        772.97        31.27 o                         
   7  -1   0        698.56        710.68        31.28 o                         
   8  -1   0         20.94         13.73         5.85 o                         
   9  -1   0         95.31        111.65        15.34 o                         
  10  -1   0        176.27        176.70        21.10 o                         
  11  -1   0        156.93        143.34        24.58 o                         
  12  -1   0         41.29         47.84        17.58 o                         
  13  -1   0         82.09         76.21        20.85 o                         
  14  -1   0         33.34         28.25        19.20 o                         
  15  -1   0          1.18          7.81        23.37 o                         
  16  -1   0          4.48         28.62        25.42 o                         
   1   0   0         35.20         26.68         4.96 o                         
   2   0   0       1199.52       1078.21        66.80 o                         
   3   0   0       3168.18       3023.83       124.22 o                         
   4   0   0        561.86        489.55        22.88 o                         
   5   0   0        389.16        370.90        19.56 o                         
   6   0   0        194.17        218.91        14.64 o                         
   7   0   0        178.23        180.30        13.16 o                         
   8   0   0         45.04         46.95         9.19 o                         
   9   0   0         63.40         60.94        12.83 o                         
  10   0   0          6.06          2.30         8.07 o                         
  11   0   0        372.12        365.36        39.11 o                         
  12   0   0        269.38        282.99        32.57 o                         
  13   0   0         24.66         19.14        13.22 o                         
  14   0   0         31.02         30.62        15.93 o                         
  15   0   0         15.35         -2.12        15.29 o                         
  16   0   0         19.76         -6.91        18.77 o                         
   1   1   0        214.93        168.97        21.40 o                         
   2   1   0        365.86        334.34        16.47 o                         
   3   1   0       1804.62       1592.15        67.43 o                         
   4   1   0        712.38        709.01        34.13 o                         
   5   1   0        483.49        450.06        24.27 o                         
   6   1   0        740.16        749.58        36.55 o                         
   7   1   0        699.02        711.56        36.70 o                         
   8   1   0         20.87         18.05         6.41 o                         
   9   1   0         95.36         98.58        15.66 o                         
  10   1   0        176.33        177.33        22.85 o                         
  11   1   0        157.23        156.86        23.15 o                         
  12   1   0         41.34         38.17        14.28 o                         
  13   1   0         82.02         76.19        18.96 o                         
  14   1   0         33.38         28.39        15.96 o                         
  15   1   0          1.19          8.21        21.28 o                         
  16   1   0          4.44          8.94        27.77 o                         
   0   2   0      10530.07      11895.09       560.38 o                         
   1   2   0      15137.61      16265.77       712.51 o                         
   2   2   0        915.20        857.18        29.31 o                         
   3   2   0        524.32        527.67        21.00 o                         
   4   2   0       1073.17       1058.05        37.66 o                         
   5   2   0        163.52        172.01        12.76 o                         
   6   2   0        518.24        528.06        26.09 o                         
   7   2   0        324.13        309.41        20.78 o                         
   8   2   0         75.37         77.10        10.95 o                         
   9   2   0         21.36         30.10         8.88 o                         
  10   2   0        105.92         85.25        16.54 o                         
  11   2   0        352.21        344.49        34.68 o                         
  12   2   0         74.28         68.29        14.84 o                         
  13   2   0        175.84        152.48        23.04 o                         
  14   2   0        149.24        117.49        19.79 o                         
  15   2   0         10.48         -1.06        15.52 o                         
   1   3   0         55.89         50.41         5.25 o                         
   2   3   0       3332.73       3217.06       113.83 o                         
   3   3   0         75.29         73.77         7.15 o                         
   4   3   0        151.02        147.73        10.92 o                         
   5   3   0        887.27        937.24        33.84 o                         
   6   3   0         25.88         20.52         5.08 o                         
   7   3   0        196.61        215.62        15.86 o                         
   8   3   0          3.70          3.02         5.46 o                         
   9   3   0        182.59        156.47        15.86 o                         
  10   3   0         72.06         70.71        11.70 o                         
  11   3   0          6.33          5.39         8.00 o                         
  12   3   0         13.26         15.98         9.25 o                         
  13   3   0         46.09         53.81        13.94 o                         
  14   3   0         32.46         23.29        12.64 o                         
  15   3   0          1.81          4.82        16.20 o                         
   0   4   0       3764.67       4138.06       203.05 o                         
   1   4   0        144.35        130.28        10.65 o                         
   2   4   0        448.37        397.40        19.66 o                         
   3   4   0        247.97        240.03        15.13 o                         
   4   4   0        192.82        231.90        15.38 o                         
   5   4   0        282.79        325.33        19.53 o                         
   6   4   0         63.57         65.30         8.69 o                         
   7   4   0        161.11        172.33        15.49 o                         
   8   4   0         89.33         97.26        12.33 o                         
   9   4   0         51.31         46.64         9.90 o                         
  10   4   0         56.82         55.80        10.12 o                         
  11   4   0         48.36         49.51        11.01 o                         
  12   4   0         46.34         40.79        11.65 o                         
  13   4   0          2.19         -2.09         9.97 o                         
  14   4   0          4.18         25.54        16.61 o                         
   1   5   0        142.89        132.18        10.86 o                         
   2   5   0        231.25        233.68        16.40 o                         
   3   5   0        299.91        322.31        20.57 o                         
   4   5   0         37.61         48.09         8.33 o                         
   5   5   0         42.09         33.82         7.77 o                         
   6   5   0        142.63        147.81        14.84 o                         
   7   5   0        235.69        266.84        23.10 o                         
   8   5   0         38.64         39.82        10.05 o                         
   9   5   0        101.12        105.02        16.14 o                         
  10   5   0          5.43          5.48         7.16 o                         
  11   5   0         14.64         18.23         9.63 o                         
  12   5   0          1.43          1.59         9.46 o                         
  13   5   0         34.51         21.32        12.27 o                         
  14   5   0          4.30          6.10        18.72 o                         
   0   6   0        200.95        179.31        27.32 o                         
   1   6   0         63.38         59.77         9.79 o                         
   2   6   0         70.92         80.75        11.63 o                         
   3   6   0        121.80        130.03        15.05 o                         
   4   6   0        230.78        264.43        21.90 o                         
   5   6   0        104.05        125.78        15.36 o                         
   6   6   0        488.57        581.87        42.65 o                         
   7   6   0        132.47        141.47        18.91 o                         
   8   6   0         17.53         20.30        10.15 o                         
   9   6   0         17.49         22.41         9.23 o                         
  10   6   0         36.14         43.84        12.38 o                         
  11   6   0         76.30         79.64        16.12 o                         
  12   6   0         16.38         23.68        13.43 o                         
  13   6   0         24.55         21.76        15.74 o                         
   1   7   0         35.96         24.66         7.56 o                         
   2   7   0         52.78         42.62        10.06 o                         
   3   7   0          4.13          0.01         5.08 o                         
   4   7   0          3.06          1.28         5.91 o                         
   5   7   0         21.26         23.99        10.35 o                         
   6   7   0         40.35         61.20        13.64 o                         
   7   7   0         37.59         43.52        13.03 o                         
   8   7   0          7.01          8.36        11.89 o                         
   9   7   0         74.85         90.71        17.84 o                         
  10   7   0          2.45         -0.66        10.96 o                         
  11   7   0          2.80          0.81        12.45 o                         
   0   8   0         60.31         45.31        13.63 o                         
   1   8   0         78.89         77.05        12.89 o                         
   2   8   0          7.13          8.99         7.31 o                         
   3   8   0         98.81         84.17        14.18 o                         
   4   8   0         34.88         45.87        11.57 o                         
   5   8   0          5.17          2.24         8.12 o                         
   6   8   0        111.00        139.43        20.22 o                         
   7   8   0         62.95         46.99        13.54 o                         
   8   8   0         11.16          9.05        10.73 o                         
   9   8   0          3.28         -0.77        12.13 o                         
  10   8   0          9.06          2.59        24.02 o                         
   1   9   0         20.01          8.19         7.73 o                         
   2   9   0         29.59         27.68        10.92 o                         
   3   9   0          5.23          1.68         8.13 o                         
   4   9   0          4.90          7.83        10.81 o                         
   5   9   0          2.95          9.12        14.04 o                         
   6   9   0         14.18         15.11        15.77 o                         
   7   9   0          3.74          7.97        15.38 o                         
   0  10   0         15.29          9.79        16.49 o                         
   1  10   0         14.84         13.63        13.02 o                         
   2  10   0         13.23         15.44        15.46 o                         
   3  10   0         11.50         12.35        14.51 o                         
  -3 -10   1          6.30         31.86        28.44 o                         
  -2 -10   1          5.74          6.44        15.76 o                         
  -1 -10   1          0.24         -1.87        11.38 o                         
   0 -10   1          3.52          4.00        14.73 o                         
   1 -10   1          2.88          4.44        12.89 o                         
   2 -10   1         12.53         -1.73        13.31 o                         
  -7  -9   1          7.98         -3.69        16.34 o                         
  -6  -9   1         17.28         37.59        33.25 o                         
  -5  -9   1         26.87         29.48        18.07 o                         
  -4  -9   1         14.94          9.21        13.88 o                         
  -3  -9   1          1.41          4.25        11.43 o                         
  -2  -9   1          3.14          4.91        11.46 o                         
  -1  -9   1          7.40          0.46        10.09 o                         
   0  -9   1         44.90         21.22        12.31 o                         
   1  -9   1         62.83         29.48        15.41 o                         
   2  -9   1         14.60         21.94        15.60 o                         
   3  -9   1         27.67         27.26        17.05 o                         
   4  -9   1          2.24         -1.20        10.31 o                         
   5  -9   1         11.95          6.84         9.24 o                         
   6  -9   1         14.01         12.52        15.49 o                         
   7  -9   1          1.88          3.17        15.16 o                         
 -10  -8   1         19.66         18.77        18.64 o                         
  -9  -8   1          3.63          0.28        13.79 o                         
  -8  -8   1         12.00          8.06        15.63 o                         
  -7  -8   1         45.64         37.24        20.06 o                         
  -6  -8   1         18.55         19.52        14.07 o                         
  -5  -8   1          0.17         -5.40        14.40 o                         
  -4  -8   1         33.97         21.78        14.74 o                         
  -3  -8   1         14.05          6.35        11.83 o                         
  -2  -8   1          0.19         -1.42         8.55 o                         
  -1  -8   1        141.78        114.69        23.49 o                         
   0  -8   1         45.90         26.28        14.75 o                         
   1  -8   1          8.72          9.21         9.59 o                         
   2  -8   1         18.92         31.70        15.50 o                         
   3  -8   1         75.40         47.18        19.39 o                         
   4  -8   1          9.46          1.60         9.21 o                         
   5  -8   1         25.03          9.58        15.44 o                         
   6  -8   1          8.33         -4.26        12.27 o                         
   7  -8   1         21.50         12.30        17.55 o                         
   8  -8   1          4.22          0.87        11.56 o                         
   9  -8   1         26.61         24.95        21.67 o                         
 -12  -7   1          3.18          7.78        25.81 o                         
 -11  -7   1          8.46          0.47        17.48 o                         
 -10  -7   1         13.05         19.72        14.94 o                         
  -9  -7   1         37.59         30.12        17.29 o                         
  -8  -7   1         84.10        105.27        25.75 o                         
  -7  -7   1         32.24         20.56        14.73 o                         
  -6  -7   1         92.02         90.11        21.49 o                         
  -5  -7   1         20.58         30.46        15.54 o                         
  -4  -7   1          3.36          0.35        12.50 o                         
  -3  -7   1          3.26          7.68        10.09 o                         
  -2  -7   1         49.90         47.50        14.08 o                         
  -1  -7   1         89.62        104.39        23.39 o                         
   0  -7   1         46.58         49.08        13.90 o                         
   1  -7   1        307.75        320.27        30.89 o                         
   2  -7   1        111.11        101.60        20.52 o                         
   3  -7   1         38.47         35.30        16.19 o                         
   4  -7   1         87.14         77.37        20.99 o                         
   5  -7   1          4.63          3.03        10.79 o                         
   6  -7   1         54.52         53.53        21.24 o                         
   7  -7   1         43.06         45.93        16.76 o                         
   8  -7   1         19.96         17.25        15.06 o                         
   9  -7   1         58.71         36.52        16.76 o                         
  10  -7   1         10.09          5.18        15.35 o                         
  11  -7   1          5.24          7.34        15.75 o                         
 -13  -6   1         31.20         32.70        29.40 o                         
 -12  -6   1         36.41         45.71        20.45 o                         
 -11  -6   1          2.04          7.04        13.85 o                         
 -10  -6   1          0.73         -2.45        11.52 o                         
  -9  -6   1          7.40          0.03         9.39 o                         
  -8  -6   1         31.97         44.53        14.99 o                         
  -7  -6   1         66.80         56.49        15.86 o                         
  -6  -6   1        309.35        340.97        35.07 o                         
  -5  -6   1        262.46        236.08        29.45 o                         
  -4  -6   1         62.15         61.78        13.32 o                         
  -3  -6   1        231.88        268.86        29.86 o                         
  -2  -6   1        423.10        487.75        39.45 o                         
  -1  -6   1         77.01         93.22        14.98 o                         
   0  -6   1         49.84         53.85        12.41 o                         
   1  -6   1          0.82          2.05         6.68 o                         
   2  -6   1         91.26        112.25        23.90 o                         
   4  -6   1         12.51         10.40         9.87 o                         
   5  -6   1          6.06         17.09        24.84 o                         
   6  -6   1        103.42        122.12        22.39 o                         
   7  -6   1        103.64         89.49        20.88 o                         
   8  -6   1         12.03         19.42        12.97 o                         
   9  -6   1         15.40          6.28        10.78 o                         
  10  -6   1          2.83         -0.02        12.15 o                         
  11  -6   1          2.44         27.82        19.30 o                         
  12  -6   1         14.60         -5.15        18.15 o                         
 -14  -5   1         11.19          7.74        27.28 o                         
 -13  -5   1         45.13         94.61        26.38 o                         
 -12  -5   1         21.51         33.78        16.43 o                         
 -11  -5   1          8.41          2.87        13.84 o                         
 -10  -5   1         19.37         18.02        12.40 o                         
  -9  -5   1        195.25        208.24        24.01 o                         
  -8  -5   1         48.00         40.65        12.10 o                         
  -7  -5   1         44.48         37.70        11.72 o                         
  -6  -5   1        115.01        139.85        17.72 o                         
  -5  -5   1        201.35        206.63        22.15 o                         
  -4  -5   1         52.07         47.39        11.04 o                         
  -3  -5   1         32.99         60.72        47.04 o                         
  -2  -5   1          1.86         27.38        25.93 o                         
  -1  -5   1        231.06        265.67        20.32 o                         
   0  -5   1        264.80        253.96        21.39 o                         
   1  -5   1         66.58         75.40        11.73 o                         
   2  -5   1        140.16        154.09        16.53 o                         
   3  -5   1        243.75        262.35        24.76 o                         
   4  -5   1        108.15        111.02        14.42 o                         
   5  -5   1         45.38         37.52        12.16 o                         
   6  -5   1        220.86        245.28        22.88 o                         
   7  -5   1        140.10        151.07        18.95 o                         
   8  -5   1        341.36        365.49        32.73 o                         
   9  -5   1         50.50         56.72        15.06 o                         
  10  -5   1         32.39         14.91        11.79 o                         
  11  -5   1         31.40         38.29        18.09 o                         
  12  -5   1         12.15         -6.92        13.93 o                         
 -15  -4   1          5.10          9.63        22.41 o                         
 -14  -4   1          7.75         -1.45        19.77 o                         
 -13  -4   1         54.19         63.60        20.33 o                         
 -12  -4   1          3.91          7.90        13.44 o                         
 -11  -4   1          8.81          8.35        10.70 o                         
 -10  -4   1        195.86        213.33        24.04 o                         
  -9  -4   1          0.41          4.14         8.20 o                         
  -8  -4   1         21.75         17.86         8.32 o                         
  -7  -4   1        163.16        162.99        17.74 o                         
  -6  -4   1          0.40         12.24        24.72 o                         
  -5  -4   1         72.41         79.83        10.12 o                         
  -4  -4   1         16.70         11.67         5.38 o                         
  -3  -4   1        108.11        110.82        12.67 o                         
  -2  -4   1       2785.27       2910.47       135.62 o                         
  -1  -4   1        282.26        299.06        19.73 o                         
   0  -4   1       1571.81       1636.37        68.98 o                         
   1  -4   1        122.48        133.69        14.19 o                         
   2  -4   1        916.24        977.21        61.38 o                         
   3  -4   1        156.59        173.31        16.05 o                         
   4  -4   1         40.73         39.28         6.72 o                         
   5  -4   1         59.32         66.81         9.79 o                         
   6  -4   1        103.26        110.46        12.72 o                         
   7  -4   1        247.40        280.02        21.39 o                         
   8  -4   1        105.52        118.16        15.77 o                         
   9  -4   1        113.37        131.11        17.53 o                         
  10  -4   1         44.61         67.55        14.71 o                         
  11  -4   1         22.65         27.00        12.30 o                         
  12  -4   1         11.90          4.87        15.29 o                         
  13  -4   1          4.18         -7.66        19.36 o                         
 -15  -3   1         19.51          6.51        16.67 o                         
 -14  -3   1         19.27          8.99        13.50 o                         
 -13  -3   1         40.22         58.03        22.12 o                         
 -12  -3   1        114.66        131.57        23.42 o                         
 -11  -3   1         94.61         94.14        19.16 o                         
 -10  -3   1        161.24        149.95        18.75 o                         
  -9  -3   1         53.04         49.97        11.54 o                         
  -8  -3   1         93.16        103.62        14.15 o                         
  -7  -3   1        258.25        304.00        20.70 o                         
  -6  -3   1         42.99         27.11         7.36 o                         
  -5  -3   1        129.93        143.07        12.03 o                         
  -4  -3   1       1051.49       1079.76        45.27 o                         
  -3  -3   1        287.36        270.37        17.37 o                         
  -2  -3   1        210.62        204.19        16.66 o                         
  -1  -3   1       1628.65       1638.50        77.80 o                         
   0  -3   1        417.40        411.37        22.17 o                         
   2  -3   1        670.69        684.46        38.92 o                         
   3  -3   1         53.23         41.31         6.72 o                         
   4  -3   1        494.55        517.60        26.05 o                         
   5  -3   1        257.47        244.91        16.83 o                         
   6  -3   1        150.97        160.58        14.26 o                         
   7  -3   1        169.58        173.18        16.70 o                         
   8  -3   1        230.88        225.72        19.02 o                         
   9  -3   1        186.44        236.70        21.38 o                         
  10  -3   1         89.65         93.87        15.04 o                         
  11  -3   1        100.93         84.74        18.55 o                         
  12  -3   1         13.16          2.84        12.86 o                         
  13  -3   1          3.65          5.53        21.22 o                         
  14  -3   1         24.46         29.42        27.53 o                         
  15  -3   1          1.52          8.53        32.76 o                         
 -16  -2   1          8.00         19.80        27.30 o                         
 -15  -2   1          4.12         -1.96        14.49 o                         
 -14  -2   1         84.34        104.24        23.39 o                         
 -13  -2   1         67.77         64.40        18.02 o                         
 -12  -2   1         27.31         19.58        12.50 o                         
 -11  -2   1         42.47         54.88        15.07 o                         
 -10  -2   1         28.34          3.22         6.77 o                         
  -9  -2   1         54.99         64.16        11.57 o                         
  -8  -2   1        170.22        184.79        16.87 o                         
  -7  -2   1        234.34        258.84        18.87 o                         
  -6  -2   1        337.23        351.71        20.90 o                         
  -5  -2   1        161.30        152.45        12.78 o                         
  -4  -2   1        448.16        439.66        21.45 o                         
  -3  -2   1        939.04        900.90        33.18 o                         
  -2  -2   1       6146.70       6355.98       232.62 o                         
  -1  -2   1       5884.74       5938.67       234.41 o                         
   0  -2   1        500.09        430.20        20.83 o                         
   2  -2   1       3169.23       2988.49       114.40 o                         
   3  -2   1        895.41        834.04        32.35 o                         
   4  -2   1        116.34        120.97        10.95 o                         
   5  -2   1        237.94        231.25        15.40 o                         
   6  -2   1        108.78        109.66        12.66 o                         
   7  -2   1        290.43        308.45        20.67 o                         
   8  -2   1         34.08         38.20         8.92 o                         
   9  -2   1        113.81        115.32        14.62 o                         
  10  -2   1         79.87         86.47        15.52 o                         
  11  -2   1          4.88          3.57        10.85 o                         
  12  -2   1          1.43         -9.65         9.66 o                         
  13  -2   1        119.61        121.58        30.73 o                         
  14  -2   1         41.40         43.92        30.22 o                         
  15  -2   1          7.21          7.96        29.42 o                         
 -16  -1   1          5.71          2.59        20.37 o                         
 -15  -1   1          5.95          6.32        15.08 o                         
 -14  -1   1         65.08         61.15        19.39 o                         
 -13  -1   1        230.54        298.02        35.58 o                         
 -12  -1   1        193.36        186.03        26.07 o                         
 -11  -1   1        151.79        133.60        20.76 o                         
  -9  -1   1         38.36         39.07         9.88 o                         
  -8  -1   1         78.01         83.47        11.85 o                         
  -7  -1   1        581.10        593.16        29.56 o                         
  -6  -1   1        852.61        821.94        31.04 o                         
  -5  -1   1        534.04        508.17        23.21 o                         
  -4  -1   1        434.53        387.16        19.65 o                         
  -3  -1   1       4230.54       4139.99       144.04 o                         
  -2  -1   1       6864.87       7273.06       286.23 o                         
   0  -1   1       6050.69       6969.20       479.18 o                         
   1  -1   1        107.04        100.08        10.41 o                         
   2  -1   1       1632.82       1516.17        63.71 o                         
   4  -1   1       1069.39       1050.09        41.56 o                         
   5  -1   1        252.96        256.44        17.43 o                         
   6  -1   1        617.63        658.95        30.20 o                         
   7  -1   1        846.10        898.72        33.70 o                         
   8  -1   1        257.76        307.99        20.53 o                         
   9  -1   1         83.49         81.07        12.39 o                         
  10  -1   1        277.50        299.10        32.08 o                         
  11  -1   1        137.23        153.61        24.02 o                         
  12  -1   1         22.80         21.96        31.39 o                         
  14  -1   1         14.55          4.73        20.43 o                         
  15  -1   1          8.18          5.54        21.48 o                         
 -16   0   1          0.71         -5.60        17.12 o                         
 -15   0   1         27.20         18.53        16.15 o                         
 -14   0   1          1.80         -9.23        13.15 o                         
 -13   0   1         37.14         49.25        16.33 o                         
 -12   0   1        160.83        171.69        25.60 o                         
 -11   0   1         71.74         72.22        17.00 o                         
 -10   0   1        256.39        266.76        24.78 o                         
  -9   0   1          0.08         -0.45         5.69 o                         
  -8   0   1          1.66          5.41        12.64 o                         
  -7   0   1         38.37         49.38         8.05 o                         
  -5   0   1         90.54         86.83         9.37 o                         
  -4   0   1        718.11        593.00        43.26 o                         
  -1   0   1          1.05         -2.89         4.33 o                         
   0   0   1       6167.45       5703.31       549.26 o                         
   1   0   1          1.74         -1.33         3.89 o                         
   3   0   1       2318.06       2097.39        77.04 o                         
   4   0   1        386.66        381.44        19.38 o                         
   5   0   1         39.59         40.18         5.32 o                         
   6   0   1        330.97        340.87        17.86 o                         
   7   0   1         31.14         27.14         5.98 o                         
   8   0   1        107.32        107.14        12.85 o                         
   9   0   1         31.21         30.80        10.04 o                         
  10   0   1        159.19        162.43        23.51 o                         
  11   0   1        149.19        143.54        23.74 o                         
  13   0   1          4.77          9.54        12.81 o                         
  14   0   1         45.28         27.25        18.47 o                         
  15   0   1          3.80         22.57        20.47 o                         
 -16   1   1          5.72         21.73        21.03 o                         
 -15   1   1          5.94         -2.50        12.32 o                         
 -14   1   1         65.11         54.98        16.82 o                         
 -13   1   1        230.63        249.27        32.29 o                         
 -12   1   1        193.13        190.92        25.38 o                         
 -11   1   1        151.49        147.53        22.29 o                         
  -9   1   1         38.49         25.06         8.31 o                         
  -8   1   1         78.13         85.17        22.04 o                         
  -7   1   1        581.36        586.93        35.19 o                         
  -6   1   1        852.80        811.91        33.91 o                         
  -5   1   1        534.21        510.50        50.36 o                         
  -4   1   1        434.93        434.95        41.26 o                         
  -3   1   1       4230.06       4068.26       235.08 o                         
  -2   1   1       6862.15       7321.24       350.57 o                         
   0   1   1       6047.95       7098.91       474.37 o                         
   1   1   1        107.22        101.28        12.66 o                         
   2   1   1       1632.18       1498.61        75.99 o                         
   4   1   1       1069.73       1009.22        71.65 o                         
   5   1   1        251.98        248.22        27.77 o                         
   6   1   1        618.01        639.09        31.69 o                         
   7   1   1        846.11        887.99        38.11 o                         
   8   1   1        257.48        268.95        22.41 o                         
   9   1   1         83.80         93.27        16.23 o                         
  10   1   1        277.53        297.27        32.70 o                         
  11   1   1        137.45        148.00        28.11 o                         
  14   1   1         14.51         12.65        18.44 o                         
  15   1   1          8.16         -1.00        18.86 o                         
 -16   2   1          8.02         -1.72        17.59 o                         
 -15   2   1          4.10          0.13        11.63 o                         
 -14   2   1         84.36         98.13        19.05 o                         
 -13   2   1         67.92         55.48        15.38 o                         
 -12   2   1         27.38         17.06        12.19 o                         
 -11   2   1         42.34         36.38        12.61 o                         
 -10   2   1         28.48         28.27        10.29 o                         
  -9   2   1         55.10         51.90        10.97 o                         
  -8   2   1        169.73        165.74        15.03 o                         
  -7   2   1        234.51        230.10        19.29 o                         
  -6   2   1        337.59        328.49        18.65 o                         
  -5   2   1        161.12        151.80        12.40 o                         
  -4   2   1        448.27        421.39        26.04 o                         
  -3   2   1        939.22        932.85        31.58 o                         
  -2   2   1       6149.98       6282.82       305.55 o                         
  -1   2   1       5885.76       4844.17       406.95 o                         
   0   2   1        500.62        485.39        18.07 o                         
   2   2   1       3166.45       3026.78       148.06 o                         
   3   2   1        896.33        882.67        31.05 o                         
   4   2   1        116.16        119.65        12.54 o                         
   5   2   1        238.26        233.47        12.89 o                         
   6   2   1        108.58        119.19        16.85 o                         
   7   2   1        290.69        315.26        21.05 o                         
   8   2   1         34.09         46.29        11.20 o                         
   9   2   1        114.08        127.65        14.68 o                         
  10   2   1         79.88         67.22        13.55 o                         
  11   2   1          4.81         11.94         9.99 o                         
  12   2   1          1.42          8.28        10.00 o                         
  13   2   1        119.52        126.67        28.44 o                         
  14   2   1         41.37         13.75        21.06 o                         
  15   2   1          7.22         15.00        19.85 o                         
 -15   3   1         19.49          9.88        13.44 o                         
 -14   3   1         19.28          5.72        10.11 o                         
 -13   3   1         40.30         40.77        13.44 o                         
 -12   3   1        114.79        129.95        19.30 o                         
 -11   3   1         94.79        111.68        16.95 o                         
 -10   3   1        160.84        150.10        17.83 o                         
  -9   3   1         53.13         43.56        12.12 o                         
  -8   3   1         93.17        103.02        13.04 o                         
  -7   3   1        258.34        279.12        18.09 o                         
  -6   3   1         43.26         36.78         8.14 o                         
  -5   3   1        129.76        148.36        11.48 o                         
  -4   3   1       1051.98       1105.06        62.27 o                         
  -3   3   1        287.26        258.12        23.21 o                         
  -2   3   1        210.50        190.94        16.33 o                         
  -1   3   1       1629.32       1383.70        88.65 o                         
   0   3   1        417.38        424.00        17.77 o                         
   2   3   1        670.92        607.53        29.66 o                         
   3   3   1         53.24         36.58         7.00 o                         
   4   3   1        494.18        475.70        29.66 o                         
   5   3   1        257.88        262.66        14.91 o                         
   6   3   1        150.94        163.99        11.64 o                         
   7   3   1        169.54        193.85        15.23 o                         
   8   3   1        231.11        237.14        16.49 o                         
   9   3   1        186.35        199.97        16.29 o                         
  10   3   1         89.60         84.60        11.93 o                         
  11   3   1        100.71        104.71        14.36 o                         
  12   3   1         13.20          5.57        12.74 o                         
  13   3   1          3.63          0.74        13.84 o                         
  14   3   1         24.43         17.43        18.61 o                         
  15   3   1          1.51          9.98        22.38 o                         
 -15   4   1          5.11         10.87        16.25 o                         
 -14   4   1          7.77          8.16        11.84 o                         
 -13   4   1         54.20         44.29        12.71 o                         
 -12   4   1          3.90         -0.39         8.06 o                         
 -11   4   1          8.85         13.91         9.11 o                         
 -10   4   1        195.87        203.31        20.39 o                         
  -9   4   1          0.41         -2.35        10.58 o                         
  -8   4   1         21.82         29.03         9.08 o                         
  -7   4   1        163.05        172.66        15.77 o                         
  -5   4   1         72.38         70.19         8.12 o                         
  -4   4   1         16.71         12.50         4.43 o                         
  -3   4   1        107.78        115.00         9.63 o                         
  -2   4   1       2787.47       2870.80       130.62 o                         
  -1   4   1        282.47        247.72        14.35 o                         
   0   4   1       1570.45       1613.94        60.70 o                         
   1   4   1        122.48        131.86        11.36 o                         
   2   4   1        916.07        928.89        47.32 o                         
   3   4   1        156.72        157.23        11.39 o                         
   4   4   1         40.73         41.22         6.19 o                         
   5   4   1         59.25         58.31         8.09 o                         
   6   4   1        103.34        115.10        12.14 o                         
   7   4   1        247.52        280.26        19.53 o                         
   8   4   1        105.53        116.88        12.90 o                         
   9   4   1        113.56        130.96        14.01 o                         
  10   4   1         44.58         36.26        10.85 o                         
  11   4   1         22.59         16.69         8.22 o                         
  12   4   1         11.88          4.35         8.95 o                         
  13   4   1          4.19         14.31        17.21 o                         
  14   4   1         18.08         22.40        20.56 o                         
 -14   5   1         11.16         19.72        14.70 o                         
 -13   5   1         45.07         37.38        12.18 o                         
 -12   5   1         21.47         23.18        10.39 o                         
 -11   5   1          8.32          7.19         9.77 o                         
 -10   5   1         19.42          9.26         8.07 o                         
  -9   5   1        195.34        203.31        19.39 o                         
  -8   5   1         48.01         50.91        13.81 o                         
  -7   5   1         44.35         44.37         9.44 o                         
  -6   5   1        115.17        130.30        13.74 o                         
  -5   5   1        201.47        225.98        15.90 o                         
  -4   5   1         51.91         61.80         8.16 o                         
  -1   5   1        230.96        257.64        17.21 o                         
   0   5   1        264.98        250.53        17.62 o                         
   1   5   1         66.62         64.02         9.04 o                         
   2   5   1        139.99        139.24        12.57 o                         
   3   5   1        243.72        233.93        16.87 o                         
   4   5   1        108.23        109.30        11.60 o                         
   5   5   1         45.42         49.28        11.21 o                         
   6   5   1        220.99        262.40        20.71 o                         
   7   5   1        140.01        172.91        16.73 o                         
   8   5   1        341.17        343.35        24.54 o                         
   9   5   1         50.40         60.09        12.76 o                         
  10   5   1         32.31         34.70        10.38 o                         
  11   5   1         31.47         28.99        10.64 o                         
  12   5   1         12.21          0.11        10.36 o                         
  13   5   1         10.82          3.79        26.23 o                         
 -13   6   1         31.21         26.96        19.34 o                         
 -12   6   1         36.40         18.24        12.91 o                         
 -11   6   1          2.04         -6.34         8.62 o                         
 -10   6   1          0.73         -0.15         9.69 o                         
  -9   6   1          7.45         -0.83         8.05 o                         
  -8   6   1         31.81         44.08        13.01 o                         
  -7   6   1         66.71         73.86        14.31 o                         
  -6   6   1        309.50        354.34        26.31 o                         
  -5   6   1        262.56        271.20        22.41 o                         
  -4   6   1         62.13         61.11        10.29 o                         
  -3   6   1        231.74        255.32        19.87 o                         
  -2   6   1        423.23        435.46        35.57 o                         
  -1   6   1         77.16         76.64        10.60 o                         
   0   6   1         49.77         40.99         8.52 o                         
   1   6   1          0.82          0.11         5.05 o                         
   2   6   1         91.16        128.28        20.63 o                         
   4   6   1         12.44         13.23         6.43 o                         
   5   6   1          6.08         25.45        26.78 o                         
   6   6   1        103.45        127.82        17.31 o                         
   7   6   1        103.69         89.14        13.30 o                         
   8   6   1         12.00         17.73         9.07 o                         
   9   6   1         15.39         14.52         8.62 o                         
  10   6   1          2.82          4.20         9.53 o                         
  11   6   1          2.44          6.04        11.46 o                         
  12   6   1         14.62          3.92        14.55 o                         
 -12   7   1          3.17         21.31        24.10 o                         
 -11   7   1          8.48         -1.62        12.47 o                         
 -10   7   1         13.04         10.26        11.81 o                         
  -9   7   1         37.61         32.53        12.43 o                         
  -8   7   1         84.17        109.54        18.47 o                         
  -7   7   1         32.28         31.04        11.00 o                         
  -6   7   1         92.16        101.75        16.48 o                         
  -5   7   1         20.54         11.75         7.76 o                         
  -4   7   1          3.35         -2.05         7.51 o                         
  -3   7   1          3.25          0.02         5.41 o                         
  -2   7   1         49.74         42.95         8.95 o                         
  -1   7   1         89.35        107.87        21.34 o                         
   0   7   1         46.62         43.86         9.37 o                         
   1   7   1        307.88        260.18        20.37 o                         
   2   7   1        110.93         93.81        12.66 o                         
   3   7   1         38.60         38.80         9.46 o                         
   4   7   1         87.16         85.23        13.52 o                         
   5   7   1          4.63          0.62         7.34 o                         
   6   7   1         54.39         46.56        12.51 o                         
   7   7   1         43.16         47.70        13.16 o                         
   8   7   1         19.96         17.86        12.08 o                         
   9   7   1         58.55         71.41        16.17 o                         
  10   7   1         10.03          4.61        11.97 o                         
  11   7   1          5.26          3.83        12.50 o                         
 -10   8   1         19.69         13.56        17.21 o                         
  -9   8   1          3.61          1.87        13.21 o                         
  -8   8   1         11.95         -7.88         8.74 o                         
  -7   8   1         45.66         59.26        14.62 o                         
  -6   8   1         18.48         11.45         9.42 o                         
  -5   8   1          0.18         -1.91         8.12 o                         
  -4   8   1         33.98         30.90        10.08 o                         
  -3   8   1         14.08         11.07         8.43 o                         
  -2   8   1          0.18          1.87         5.86 o                         
  -1   8   1        141.87         95.72        12.98 o                         
   0   8   1         45.90         36.05         9.54 o                         
   1   8   1          8.75          6.28         6.51 o                         
   2   8   1         18.87         15.77         8.29 o                         
   3   8   1         75.36         64.13        12.97 o                         
   4   8   1          9.51         13.19        10.40 o                         
   5   8   1         24.96         34.43        11.77 o                         
   6   8   1          8.33          2.93        10.45 o                         
   7   8   1         21.48         21.62        12.65 o                         
   8   8   1          4.23         12.20        12.47 o                         
   9   8   1         26.60         34.40        19.86 o                         
  -7   9   1          8.00         -1.57        13.79 o                         
  -6   9   1         17.34         17.11        17.38 o                         
  -5   9   1         26.83         38.03        18.53 o                         
  -4   9   1         14.96         11.46         9.67 o                         
  -3   9   1          1.43         -5.61         8.27 o                         
  -2   9   1          3.13          5.00         7.93 o                         
  -1   9   1          7.43         -0.49         9.74 o                         
   0   9   1         44.93         30.72        11.21 o                         
   1   9   1         62.79         48.45        11.94 o                         
   2   9   1         14.58         22.20         9.56 o                         
   3   9   1         27.71         31.00        12.13 o                         
   4   9   1          2.24          7.65        11.57 o                         
   5   9   1         11.97          5.18        13.44 o                         
   6   9   1         14.01         16.87        13.16 o                         
   7   9   1          1.88          4.54        12.36 o                         
  -3  10   1          6.31         -3.56        12.16 o                         
  -2  10   1          5.74         -1.70        11.79 o                         
  -1  10   1          0.24         11.44        14.80 o                         
   0  10   1          3.52          2.58        10.97 o                         
   1  10   1          2.88         -4.20        10.80 o                         
   2  10   1         12.52         27.90        15.36 o                         
  -3 -10   2          1.39          0.48        25.81 o                         
  -2 -10   2          5.04          8.62        14.39 o                         
  -1 -10   2          0.29         -6.77         6.77 o                         
   0 -10   2         13.06          1.76        14.83 o                         
   1 -10   2          6.34          3.44        17.40 o                         
  -7  -9   2         12.74          3.97        17.38 o                         
  -6  -9   2         10.44          3.63        17.69 o                         
  -5  -9   2         22.62         11.43        15.06 o                         
  -4  -9   2         33.75         13.65        13.99 o                         
  -3  -9   2          4.03          6.79        11.99 o                         
  -2  -9   2         15.77         12.01        11.92 o                         
  -1  -9   2          2.02          2.85        11.46 o                         
   0  -9   2         10.99          7.50         9.30 o                         
   1  -9   2         11.65          7.91        12.93 o                         
   2  -9   2         16.28         12.12        16.17 o                         
   3  -9   2         19.97         14.41        14.59 o                         
   4  -9   2          1.51          4.87        13.72 o                         
   5  -9   2          5.05         -2.42        10.12 o                         
   6  -9   2          1.09          3.27        13.23 o                         
 -10  -8   2         10.71         12.14        20.65 o                         
  -9  -8   2          5.60         -0.27        15.44 o                         
  -8  -8   2          9.07          8.59        13.50 o                         
  -7  -8   2         10.90         13.84        17.19 o                         
  -6  -8   2          4.41          8.53        13.94 o                         
  -5  -8   2          4.55          5.35        13.60 o                         
  -4  -8   2          3.06         -1.11        12.93 o                         
  -3  -8   2          5.00         -1.05        10.84 o                         
  -2  -8   2          0.52          3.25        10.39 o                         
  -1  -8   2         19.72          4.60        10.81 o                         
   0  -8   2         26.67         25.60        12.84 o                         
   1  -8   2         75.17         62.84        15.40 o                         
   2  -8   2         25.79         22.19        22.02 o                         
   3  -8   2          3.40          0.56        10.90 o                         
   4  -8   2          5.68         -1.11        10.45 o                         
   5  -8   2          5.47          2.26        11.60 o                         
   6  -8   2         18.55          8.76        11.43 o                         
   7  -8   2         15.83         13.88        19.01 o                         
   8  -8   2          0.98          4.41        17.65 o                         
   9  -8   2         22.66         12.80        20.48 o                         
 -12  -7   2         22.38         13.18        23.66 o                         
 -11  -7   2          3.74         -8.50        20.20 o                         
 -10  -7   2          8.85         16.43        15.01 o                         
  -9  -7   2          0.89         -1.51        13.53 o                         
  -8  -7   2         34.13         22.33        17.44 o                         
  -7  -7   2          9.25         -0.50        11.17 o                         
  -6  -7   2        125.60        141.87        25.16 o                         
  -5  -7   2         72.25         75.10        18.53 o                         
  -4  -7   2         20.62         18.54        13.59 o                         
  -3  -7   2          8.26          5.48         9.70 o                         
  -2  -7   2          8.56          2.70        10.57 o                         
  -1  -7   2         90.70         66.37        16.87 o                         
   0  -7   2         10.90          8.63        10.05 o                         
   1  -7   2         30.80         28.10        11.17 o                         
   2  -7   2         71.44         60.41        14.98 o                         
   3  -7   2          2.46          5.64        13.78 o                         
   4  -7   2          3.46         -1.17        10.67 o                         
   5  -7   2          0.85         -8.87        12.59 o                         
   6  -7   2         15.80         17.13        18.45 o                         
   7  -7   2         23.46         10.93        16.68 o                         
   8  -7   2         30.07         25.73        12.67 o                         
   9  -7   2          9.02          6.46        13.89 o                         
  10  -7   2         13.98          9.75        16.56 o                         
  11  -7   2          0.95         -6.86        19.91 o                         
 -13  -6   2         10.89          5.53        20.77 o                         
 -12  -6   2          1.91         11.07        16.38 o                         
 -11  -6   2          4.78          7.82        11.90 o                         
 -10  -6   2         40.73         45.92        16.21 o                         
  -9  -6   2         26.69         29.19        14.26 o                         
  -8  -6   2         78.33         84.48        18.84 o                         
  -7  -6   2        106.47        116.30        21.60 o                         
  -6  -6   2         12.03         13.48        10.52 o                         
  -5  -6   2        133.75        133.15        21.93 o                         
  -4  -6   2        204.43        200.05        22.08 o                         
  -3  -6   2        105.35        122.91        19.43 o                         
  -2  -6   2        207.61        216.20        26.51 o                         
  -1  -6   2         37.84         33.32        11.33 o                         
   0  -6   2        191.83        184.99        21.16 o                         
   1  -6   2         73.66         72.01        14.20 o                         
   2  -6   2        185.79        213.09        21.57 o                         
   3  -6   2         12.62         17.92        12.08 o                         
   4  -6   2         89.91         57.31        18.69 o                         
   5  -6   2         24.87         40.59        17.26 o                         
   6  -6   2         36.67         27.48        13.03 o                         
   7  -6   2          8.07          9.77        11.55 o                         
   8  -6   2         10.40         25.44        16.05 o                         
   9  -6   2          0.32          1.49         9.62 o                         
  10  -6   2          0.86         -5.09        11.47 o                         
  11  -6   2          2.96        -13.41        13.41 o                         
  12  -6   2          9.69        -13.21        27.51 o                         
 -14  -5   2          5.29          2.51        16.22 o                         
 -13  -5   2         15.39         18.40        16.23 o                         
 -12  -5   2         19.87         10.94        12.48 o                         
 -11  -5   2         29.02         32.91        14.54 o                         
 -10  -5   2          5.62         -2.50         8.81 o                         
  -9  -5   2         35.98         42.31        13.16 o                         
  -8  -5   2          9.81         10.58         9.60 o                         
  -7  -5   2         60.53         54.46        13.20 o                         
  -6  -5   2        154.97        166.95        22.59 o                         
  -5  -5   2        749.65        791.61        46.78 o                         
  -4  -5   2        164.06        163.61        16.54 o                         
  -3  -5   2         10.15          7.62         6.45 o                         
  -2  -5   2        147.05        160.01        20.49 o                         
  -1  -5   2        510.97        544.11        34.26 o                         
   0  -5   2        151.88        170.69        17.54 o                         
   1  -5   2        279.76        295.98        24.70 o                         
   2  -5   2        133.76        120.26        15.06 o                         
   3  -5   2         75.36         66.90        13.26 o                         
   4  -5   2         60.94         57.13        12.72 o                         
   6  -5   2        313.64        389.83        27.74 o                         
   7  -5   2         55.39         51.56        12.53 o                         
   8  -5   2         36.84         23.14        11.33 o                         
   9  -5   2         44.13         53.65        16.81 o                         
  10  -5   2         25.46         15.92        12.54 o                         
  11  -5   2         16.37         13.22        20.45 o                         
  12  -5   2          4.53         23.02        79.96 o                         
 -15  -4   2         25.86         20.50        19.37 o                         
 -14  -4   2         27.47         25.74        16.94 o                         
 -13  -4   2          9.69          8.42        12.09 o                         
 -12  -4   2         15.83         31.77        15.35 o                         
 -11  -4   2         17.02         23.95        12.67 o                         
 -10  -4   2          4.64          0.24         7.92 o                         
  -9  -4   2         84.25        102.84        15.97 o                         
  -8  -4   2         52.74         53.26        12.14 o                         
  -7  -4   2         31.70         22.17         8.34 o                         
  -6  -4   2         49.19         53.92        11.05 o                         
  -5  -4   2        368.08        364.39        23.04 o                         
  -4  -4   2        202.48        209.92        15.94 o                         
  -3  -4   2        735.31        761.05        33.09 o                         
  -2  -4   2        946.09        911.86        38.00 o                         
  -1  -4   2         46.08         40.81         8.79 o                         
   0  -4   2        111.58        145.07        15.28 o                         
   1  -4   2         34.01         37.60         7.97 o                         
   2  -4   2        592.77        637.89        36.66 o                         
   3  -4   2        391.98        418.08        25.85 o                         
   4  -4   2        120.99        127.95        12.87 o                         
   6  -4   2        128.07        129.90        13.97 o                         
   7  -4   2        132.99        130.30        14.83 o                         
   8  -4   2        129.51        127.93        15.36 o                         
   9  -4   2         27.28         10.31         8.34 o                         
  10  -4   2         16.57          7.80         9.86 o                         
  11  -4   2         57.41         54.93        25.56 o                         
  12  -4   2          6.57         -2.18        35.02 o                         
 -15  -3   2         13.80         15.60        20.11 o                         
 -14  -3   2          7.45         16.84        14.43 o                         
 -13  -3   2         60.80         76.16        17.46 o                         
 -12  -3   2        105.97        115.97        20.74 o                         
 -11  -3   2        105.49        125.86        19.44 o                         
 -10  -3   2         61.78         88.74        15.86 o                         
  -9  -3   2         14.85         21.13         7.69 o                         
  -8  -3   2         15.03         17.96        11.11 o                         
  -6  -3   2        127.00        115.75        12.19 o                         
  -4  -3   2       1135.13       1159.87        50.78 o                         
  -3  -3   2        219.03        206.00        13.50 o                         
  -2  -3   2        242.55        262.78        14.86 o                         
  -1  -3   2        481.62        467.90        29.44 o                         
   0  -3   2       1591.64       1558.16        62.18 o                         
   1  -3   2       2014.57       1930.94       109.40 o                         
   2  -3   2        131.41        149.58        12.91 o                         
   3  -3   2        247.11        244.12        14.60 o                         
   5  -3   2        168.70        200.08        14.72 o                         
   6  -3   2        203.47        197.64        16.46 o                         
   7  -3   2        752.21        780.31        38.65 o                         
   8  -3   2        231.21        246.85        20.33 o                         
   9  -3   2         22.55         14.16         8.43 o                         
  10  -3   2          3.60          2.45         8.24 o                         
  11  -3   2         31.07         19.78        12.96 o                         
  12  -3   2          0.94         -8.54        17.64 o                         
  13  -3   2         17.09         20.04        27.05 o                         
  14  -3   2         14.72         35.02        38.54 o                         
 -16  -2   2         14.42         13.74        20.50 o                         
 -15  -2   2         47.59         54.33        19.91 o                         
 -14  -2   2         42.12         26.90        16.83 o                         
 -13  -2   2          6.66         -2.49        10.91 o                         
 -12  -2   2        244.20        267.34        29.08 o                         
 -11  -2   2         21.40         20.40        10.11 o                         
 -10  -2   2         83.61         85.08        15.09 o                         
  -9  -2   2          4.28          4.67         5.78 o                         
  -8  -2   2        368.64        448.25        30.00 o                         
  -7  -2   2         39.17         52.27         9.42 o                         
  -6  -2   2        122.35        121.09        11.27 o                         
  -5  -2   2        608.08        618.64        28.85 o                         
  -4  -2   2       1604.38       1527.64        59.07 o                         
  -3  -2   2       4796.42       4858.61       179.89 o                         
  -2  -2   2        661.17        649.42        32.65 o                         
  -1  -2   2       1046.21        930.16        49.18 o                         
   0  -2   2        617.71        619.16        27.17 o                         
   1  -2   2        588.09        532.55        25.71 o                         
   2  -2   2       1422.38       1425.26        53.50 o                         
   4  -2   2        615.43        607.49        28.50 o                         
   5  -2   2        167.76        182.92        14.82 o                         
   6  -2   2         44.39         54.18         8.43 o                         
   7  -2   2        294.58        326.85        22.56 o                         
   8  -2   2         58.68         63.85        11.18 o                         
   9  -2   2         51.41         50.53        10.08 o                         
  10  -2   2         10.20          3.38         8.34 o                         
  11  -2   2          9.29          0.46        10.81 o                         
  12  -2   2         36.41         56.46        36.00 o                         
  13  -2   2        110.56         95.84        30.50 o                         
  14  -2   2          0.70         23.46        32.77 o                         
  15  -2   2         16.87         25.89        27.95 o                         
 -16  -1   2         13.47         17.05        17.50 o                         
 -15  -1   2         27.32         40.73        20.47 o                         
 -14  -1   2          6.86          0.91        13.41 o                         
 -13  -1   2         98.90         92.66        18.99 o                         
 -12  -1   2        321.83        348.20        32.35 o                         
 -11  -1   2        498.02        487.99        38.22 o                         
 -10  -1   2        279.04        265.66        25.95 o                         
  -9  -1   2         16.42         17.81        11.69 o                         
  -7  -1   2        231.31        233.32        18.46 o                         
  -6  -1   2        976.88        966.65        43.01 o                         
  -5  -1   2        402.20        396.15        21.45 o                         
  -4  -1   2        355.19        330.81        19.41 o                         
  -3  -1   2       1758.12       1613.68        59.69 o                         
   0  -1   2       1396.95       1292.45        57.32 o                         
   1  -1   2       7567.24       7971.41       383.71 o                         
   2  -1   2       8631.17       8665.56       340.25 o                         
   3  -1   2        942.94        929.43        35.39 o                         
   4  -1   2        853.55        877.96        36.05 o                         
   5  -1   2        408.53        387.20        19.99 o                         
   6  -1   2       1032.28       1131.32        41.78 o                         
   7  -1   2         21.34         20.87         6.85 o                         
   8  -1   2        166.63        163.94        14.88 o                         
   9  -1   2        109.68         98.89        15.45 o                         
  13  -1   2         28.15         24.74        23.09 o                         
  14  -1   2         51.95         43.51        28.90 o                         
  15  -1   2          5.39         -2.10        30.41 o                         
 -16   0   2         18.58         19.29        17.52 o                         
 -15   0   2          2.96         -0.05        13.09 o                         
 -14   0   2          3.66          5.37        11.62 o                         
 -13   0   2          9.43         -2.61         9.58 o                         
 -12   0   2        262.25        252.70        30.63 o                         
 -11   0   2         11.68          2.17         7.32 o                         
 -10   0   2          5.99          4.55         6.67 o                         
  -9   0   2         33.56         24.92         8.65 o                         
  -7   0   2         38.16         40.15         7.73 o                         
  -6   0   2        174.29        166.34        13.82 o                         
  -4   0   2       1263.66       1141.93        73.75 o                         
   0   0   2        349.02        276.66        22.61 o                         
   3   0   2       1369.20       1330.40        48.55 o                         
   4   0   2        886.62        798.33        31.87 o                         
   5   0   2        547.64        524.26        21.75 o                         
   7   0   2         40.54         40.43         6.70 o                         
   8   0   2       1340.49       1255.25       184.98 o                         
   9   0   2        116.89        100.83        15.78 o                         
  10   0   2         46.06         39.40        13.06 o                         
  11   0   2         13.78          5.42        10.17 o                         
  13   0   2         10.09          3.75        19.83 o                         
  14   0   2         41.80         63.48        31.69 o                         
  15   0   2          1.63          2.27        21.65 o                         
 -16   1   2         13.46          2.74        13.65 o                         
 -15   1   2         27.42         18.76        15.95 o                         
 -14   1   2          6.81         -2.60        11.40 o                         
 -13   1   2         99.06         93.32        19.80 o                         
 -12   1   2        321.46        320.70        34.09 o                         
 -11   1   2        497.77        489.10        42.05 o                         
 -10   1   2        278.91        244.74        24.57 o                         
  -9   1   2         16.56         11.74         8.34 o                         
  -7   1   2        231.10        211.66        17.89 o                         
  -6   1   2        977.20        942.32        46.68 o                         
  -5   1   2        402.64        393.68        24.11 o                         
  -4   1   2        355.28        330.44        30.64 o                         
  -3   1   2       1758.51       1594.76        89.99 o                         
   0   1   2       1396.63       1345.70        55.20 o                         
   1   1   2       7574.66       6957.82       453.98 o                         
   2   1   2       8633.30       8583.55       416.00 o                         
   3   1   2        942.22        915.94        45.89 o                         
   4   1   2        852.78        877.20        53.36 o                         
   5   1   2        408.67        392.34        21.26 o                         
   6   1   2       1031.50       1107.96        43.04 o                         
   7   1   2         21.28         18.62        13.76 o                         
   8   1   2        166.82        188.24        18.49 o                         
   9   1   2        109.53         95.82        16.40 o                         
  13   1   2         28.12         24.04        19.84 o                         
  14   1   2         51.94         47.56        22.98 o                         
  15   1   2          5.38         -2.02        20.89 o                         
 -16   2   2         14.41         15.88        16.00 o                         
 -15   2   2         47.53         30.60        15.71 o                         
 -14   2   2         41.95         47.81        15.81 o                         
 -13   2   2          6.68         -2.09        10.92 o                         
 -12   2   2        243.90        233.90        26.21 o                         
 -11   2   2         21.37         12.64         9.63 o                         
 -10   2   2         83.57         81.42        13.43 o                         
  -9   2   2          4.27         -2.44         4.71 o                         
  -8   2   2        368.11        370.11        29.18 o                         
  -7   2   2         39.07         68.38        18.06 o                         
  -6   2   2        122.68        128.32        11.39 o                         
  -5   2   2        607.55        576.46        39.38 o                         
  -4   2   2       1603.22       1543.68        82.54 o                         
  -3   2   2       4794.45       4759.18       211.07 o                         
  -2   2   2        661.08        630.62        38.22 o                         
  -1   2   2       1046.15        724.10        98.14 o                         
   0   2   2        618.18        635.09        25.31 o                         
   1   2   2        587.59        547.28        23.37 o                         
   2   2   2       1423.61       1188.86        88.16 o                         
   4   2   2        615.55        621.70        33.57 o                         
   5   2   2        167.54        177.81        17.00 o                         
   6   2   2         44.30         47.94         7.54 o                         
   7   2   2        294.23        319.08        20.35 o                         
   8   2   2         58.65         50.36        13.02 o                         
   9   2   2         51.22         45.83         9.57 o                         
  10   2   2         10.20          4.21         7.12 o                         
  11   2   2          9.35         11.08         9.61 o                         
  12   2   2         36.37         43.52        40.00 o                         
  13   2   2        110.55        126.66        31.19 o                         
  14   2   2          0.70         -2.16        15.55 o                         
  15   2   2         16.88          0.84        19.22 o                         
 -15   3   2         13.79         -6.67        13.24 o                         
 -14   3   2          7.45         -0.54         9.73 o                         
 -13   3   2         60.70         49.58        14.17 o                         
 -12   3   2        106.12        114.07        18.84 o                         
 -11   3   2        105.48         93.77        15.73 o                         
 -10   3   2         61.76         51.70        11.86 o                         
  -9   3   2         14.86         16.78         7.02 o                         
  -8   3   2         14.93         12.51        16.37 o                         
  -6   3   2        127.37        123.57        11.73 o                         
  -4   3   2       1134.51       1156.68        58.18 o                         
  -3   3   2        218.72        220.26        13.48 o                         
  -2   3   2        243.24        251.49        15.08 o                         
  -1   3   2        481.41        484.69        26.57 o                         
   0   3   2       1590.75       1607.16        55.75 o                         
   1   3   2       2013.75       2044.35        92.40 o                         
   2   3   2        131.27        148.49        11.89 o                         
   3   3   2        246.97        256.63        13.57 o                         
   5   3   2        168.84        191.69        12.52 o                         
   6   3   2        203.65        215.74        14.42 o                         
   7   3   2        752.31        808.87        40.36 o                         
   8   3   2        231.29        233.25        16.65 o                         
   9   3   2         22.54         18.38         6.47 o                         
  10   3   2          3.63          6.59         6.52 o                         
  11   3   2         31.05         23.25         8.99 o                         
  12   3   2          0.94         -2.43        14.33 o                         
  13   3   2         17.06         23.65        18.06 o                         
  14   3   2         14.72         39.20        22.40 o                         
 -15   4   2         25.88         22.40        15.63 o                         
 -14   4   2         27.39         32.65        14.40 o                         
 -13   4   2          9.67          3.11         9.69 o                         
 -12   4   2         15.81         23.45        10.66 o                         
 -11   4   2         17.05         15.12         8.44 o                         
 -10   4   2          4.60          9.83         8.07 o                         
  -9   4   2         84.36         95.79        14.12 o                         
  -8   4   2         52.89         43.15         9.36 o                         
  -7   4   2         31.74         33.66         9.17 o                         
  -6   4   2         49.25         60.34         9.76 o                         
  -5   4   2        368.12        382.99        20.45 o                         
  -4   4   2        202.59        219.20        14.27 o                         
  -3   4   2        734.84        766.04        36.60 o                         
  -2   4   2        945.15        892.85        31.33 o                         
  -1   4   2         46.15         45.32         6.23 o                         
   0   4   2        111.68        117.01         9.69 o                         
   1   4   2         33.89         34.11         5.47 o                         
   2   4   2        592.40        592.41        33.85 o                         
   3   4   2        392.20        418.06        25.28 o                         
   4   4   2        120.69        128.05        10.93 o                         
   6   4   2        128.01        132.55        12.08 o                         
   7   4   2        132.76        127.30        12.44 o                         
   8   4   2        129.34        130.56        13.02 o                         
   9   4   2         27.18         26.24         8.28 o                         
  10   4   2         16.54         16.01         7.56 o                         
  11   4   2         57.52         70.76        13.54 o                         
  12   4   2          6.58         12.86        21.41 o                         
  13   4   2         17.26          0.63        26.41 o                         
  14   4   2          8.43          5.86        22.73 o                         
 -14   5   2          5.30         13.37        14.38 o                         
 -13   5   2         15.41         14.75        11.64 o                         
 -12   5   2         19.88         14.73         9.65 o                         
 -11   5   2         28.95         32.77        11.23 o                         
 -10   5   2          5.62          2.78         6.92 o                         
  -9   5   2         35.90         36.39        10.04 o                         
  -8   5   2          9.82         16.37         7.61 o                         
  -7   5   2         60.76         63.65        10.17 o                         
  -6   5   2        155.02        141.60        15.63 o                         
  -5   5   2        749.29        799.28        45.38 o                         
  -4   5   2        164.59        192.45        14.55 o                         
  -3   5   2         10.05          8.96         5.42 o                         
  -2   5   2        147.00        165.34        13.07 o                         
  -1   5   2        510.76        453.92        24.48 o                         
   0   5   2        152.34        159.62        12.53 o                         
   1   5   2        279.48        281.32        18.65 o                         
   2   5   2        133.73        131.78        11.69 o                         
   3   5   2         75.56         79.41         8.99 o                         
   4   5   2         60.75         66.01         9.22 o                         
   6   5   2        313.74        324.71        22.40 o                         
   7   5   2         55.35         58.63        10.51 o                         
   8   5   2         36.81         24.53         9.12 o                         
   9   5   2         44.10         45.66        10.90 o                         
  10   5   2         25.54         21.90         9.69 o                         
  11   5   2         16.35         10.76        12.16 o                         
  12   5   2          4.51          4.35        22.38 o                         
  13   5   2          0.78          6.82        25.33 o                         
 -13   6   2         10.89         10.02        16.20 o                         
 -12   6   2          1.93          0.63        11.82 o                         
 -11   6   2          4.78          2.22         9.36 o                         
 -10   6   2         40.65         32.94        13.18 o                         
  -9   6   2         26.73         18.44        11.07 o                         
  -8   6   2         77.96         68.58        14.16 o                         
  -7   6   2        106.39        130.17        17.35 o                         
  -6   6   2         12.08         17.81         7.87 o                         
  -5   6   2        133.57        143.47        16.21 o                         
  -4   6   2        203.93        204.19        17.40 o                         
  -3   6   2        105.14        110.72        12.36 o                         
  -2   6   2        207.93        208.98        17.27 o                         
  -1   6   2         37.79         39.23         7.96 o                         
   0   6   2        191.90        186.74        16.87 o                         
   1   6   2         73.73         62.94         8.91 o                         
   2   6   2        185.91        188.30        15.57 o                         
   3   6   2         12.56         10.91        10.37 o                         
   4   6   2         89.84         86.86        12.45 o                         
   5   6   2         24.82         28.94         9.96 o                         
   6   6   2         36.75         40.59        10.29 o                         
   7   6   2          8.15          3.11         8.40 o                         
   8   6   2         10.36          5.56         8.92 o                         
   9   6   2          0.33         -2.20         7.31 o                         
  10   6   2          0.86         -8.00         8.00 o                         
  11   6   2          2.97         -3.19        10.92 o                         
  12   6   2          9.67         12.90        19.15 o                         
 -12   7   2         22.41         13.08        17.36 o                         
 -11   7   2          3.74          0.72        14.55 o                         
 -10   7   2          8.80         13.24        11.95 o                         
  -9   7   2          0.88          2.80        10.23 o                         
  -8   7   2         34.19         35.53        12.89 o                         
  -7   7   2          9.25         19.13        10.19 o                         
  -6   7   2        125.77        140.42        17.82 o                         
  -5   7   2         72.10         69.71        13.78 o                         
  -4   7   2         20.63         13.12         6.93 o                         
  -3   7   2          8.24          6.84         6.30 o                         
  -2   7   2          8.59          8.29         6.85 o                         
  -1   7   2         90.55         73.00        11.45 o                         
   0   7   2         10.94         -0.06         4.98 o                         
   1   7   2         30.86         25.24         8.10 o                         
   2   7   2         71.46         77.51        12.81 o                         
   3   7   2          2.45          2.84         6.79 o                         
   4   7   2          3.41          4.79         6.66 o                         
   5   7   2          0.84         -0.08         8.55 o                         
   6   7   2         15.85         29.00        13.19 o                         
   7   7   2         23.52         18.46        10.73 o                         
   8   7   2         30.09         42.59        12.85 o                         
   9   7   2          9.06          7.40         9.58 o                         
  10   7   2         13.96         13.74        12.49 o                         
  11   7   2          0.95          6.84        17.68 o                         
 -10   8   2         10.73          7.51        14.21 o                         
  -9   8   2          5.59         -6.52        14.48 o                         
  -8   8   2          9.10         13.36        12.50 o                         
  -7   8   2         10.91          9.18        11.72 o                         
  -6   8   2          4.39          7.51         9.74 o                         
  -5   8   2          4.54          3.67         7.95 o                         
  -4   8   2          3.07          5.29         8.60 o                         
  -3   8   2          5.00          7.64         7.67 o                         
  -2   8   2          0.53         -2.57         6.43 o                         
  -1   8   2         19.70         11.10         8.35 o                         
   0   8   2         26.69         14.96         7.94 o                         
   1   8   2         75.09         55.81        12.02 o                         
   2   8   2         25.85         14.56         8.01 o                         
   3   8   2          3.36          6.19         8.57 o                         
   4   8   2          5.69          7.61         7.85 o                         
   5   8   2          5.48         20.98        10.89 o                         
   6   8   2         18.58         17.42        11.97 o                         
   7   8   2         15.81         13.21        11.87 o                         
   8   8   2          0.97          3.07        11.76 o                         
   9   8   2         22.65         26.06        17.30 o                         
  -7   9   2         12.76         20.80        16.13 o                         
  -6   9   2         10.52         15.83        15.10 o                         
  -5   9   2         22.58         24.56        17.70 o                         
  -4   9   2         33.74         44.97        14.64 o                         
  -3   9   2          4.02          3.13         8.39 o                         
  -2   9   2         15.77          6.25         9.05 o                         
  -1   9   2          2.01         -2.03         8.46 o                         
   0   9   2         11.03          8.78         7.83 o                         
   1   9   2         11.64          2.23         8.89 o                         
   2   9   2         16.27         13.93        10.16 o                         
   3   9   2         19.92         21.53        12.73 o                         
   4   9   2          1.52         10.13        10.12 o                         
   5   9   2          5.04         -4.55        11.70 o                         
   6   9   2          1.10          4.00        15.26 o                         
  -3  10   2          1.39          4.18        13.60 o                         
  -2  10   2          5.05         -1.46        12.69 o                         
  -1  10   2          0.29          0.81        12.82 o                         
   0  10   2         13.08         15.49        13.65 o                         
   1  10   2          6.33          9.68        13.63 o                         
   2  10   2          1.36          3.43        13.98 o                         
  -2 -10   3          5.82         13.72        24.47 o                         
  -1 -10   3          1.72         -8.25        15.75 o                         
   0 -10   3          0.92          0.55        21.72 o                         
  -7  -9   3         13.81          4.72        11.77 o                         
  -6  -9   3          9.40          6.66        17.38 o                         
  -5  -9   3          6.28          4.60        14.47 o                         
  -4  -9   3         14.42          8.48        10.85 o                         
  -3  -9   3          5.31         12.93        15.58 o                         
  -2  -9   3         12.89          4.11         9.90 o                         
  -1  -9   3         26.60         22.43        15.36 o                         
   0  -9   3         16.79          4.83        11.09 o                         
   1  -9   3          2.57         -4.22        15.40 o                         
   2  -9   3          0.31         -0.33        11.94 o                         
   3  -9   3          1.58         -6.46        15.13 o                         
   4  -9   3         16.71          9.11        14.23 o                         
   5  -9   3          6.83          6.90        14.22 o                         
   6  -9   3          0.92         -3.25        11.61 o                         
 -10  -8   3         14.81          6.20        19.08 o                         
  -9  -8   3          1.25         -1.22        12.07 o                         
  -8  -8   3         18.84          8.68        11.37 o                         
  -7  -8   3         18.72         16.39        13.56 o                         
  -6  -8   3          2.33          0.59        12.79 o                         
  -5  -8   3         33.36         28.24        18.46 o                         
  -4  -8   3          1.23          3.09        14.84 o                         
  -3  -8   3         10.24         13.27        11.39 o                         
  -2  -8   3         21.81          5.99        11.94 o                         
  -1  -8   3          1.07          2.83         9.67 o                         
   0  -8   3         19.32         15.60        12.36 o                         
   1  -8   3          3.38          2.49        10.17 o                         
   2  -8   3         34.46         -0.05        12.15 o                         
   3  -8   3         14.26          1.71        10.38 o                         
   4  -8   3          3.65          4.14        12.83 o                         
   5  -8   3          0.32          3.90        14.21 o                         
   6  -8   3          0.28          1.85        14.46 o                         
   7  -8   3         30.04         18.39        20.87 o                         
   8  -8   3         33.62         11.29        20.98 o                         
 -12  -7   3          6.71          4.02        21.01 o                         
 -11  -7   3         15.48         30.13        23.97 o                         
 -10  -7   3          6.46          5.10        15.58 o                         
  -9  -7   3          4.35          4.43        12.19 o                         
  -8  -7   3         31.79         41.06        15.50 o                         
  -7  -7   3         88.86         82.33        22.73 o                         
  -6  -7   3         95.57         66.70        19.34 o                         
  -5  -7   3          0.84          9.63        10.82 o                         
  -4  -7   3         69.19         65.95        20.46 o                         
  -3  -7   3        112.62        114.61        21.19 o                         
  -2  -7   3         54.52         46.54        15.14 o                         
  -1  -7   3         27.24         29.12        11.56 o                         
   0  -7   3         99.08         92.05        17.91 o                         
   1  -7   3         10.74         12.83         9.08 o                         
   2  -7   3         31.63         24.75        11.61 o                         
   3  -7   3          0.59          9.00        15.11 o                         
   4  -7   3         41.78         33.25        17.05 o                         
   5  -7   3         24.73          4.83        12.18 o                         
   6  -7   3          9.91         -5.54        11.94 o                         
   7  -7   3         49.85         50.50        19.85 o                         
   8  -7   3         38.97         20.81        15.77 o                         
   9  -7   3         24.98         29.10        19.16 o                         
  10  -7   3          8.86         14.65        19.16 o                         
 -13  -6   3          4.07         10.31        18.00 o                         
 -12  -6   3         12.58         11.25        13.96 o                         
 -11  -6   3         18.20         14.68        14.76 o                         
 -10  -6   3         21.64         35.91        14.92 o                         
  -9  -6   3         21.26         24.78        13.04 o                         
  -8  -6   3          7.66         10.73        12.04 o                         
  -7  -6   3        251.30        284.59        37.33 o                         
  -6  -6   3         39.10         42.13        13.17 o                         
  -5  -6   3        246.77        235.16        29.00 o                         
  -4  -6   3        331.93        334.35        30.94 o                         
  -3  -6   3         19.59         25.71        23.88 o                         
  -2  -6   3        133.38        132.97        20.69 o                         
  -1  -6   3         12.17          9.44         9.39 o                         
   0  -6   3         31.38         25.44        10.56 o                         
   1  -6   3          9.77          7.73         7.15 o                         
   2  -6   3         24.14         21.07        10.35 o                         
   3  -6   3        172.46        174.21        22.25 o                         
   5  -6   3         73.61         81.40        22.08 o                         
   6  -6   3         18.73         19.33        13.82 o                         
   7  -6   3          5.68          6.78        17.65 o                         
   8  -6   3         13.86          0.12        12.93 o                         
   9  -6   3          4.42          8.15        13.61 o                         
  10  -6   3          1.13         -0.28        14.75 o                         
  11  -6   3          9.92          2.06        17.04 o                         
 -14  -5   3         17.05          4.93        16.74 o                         
 -13  -5   3         24.06         23.57        16.46 o                         
 -12  -5   3          0.55          4.54        11.40 o                         
 -11  -5   3         35.19         24.79        12.79 o                         
 -10  -5   3          2.83          5.18         9.96 o                         
  -9  -5   3         19.21         22.49        11.57 o                         
  -8  -5   3        156.59        147.34        20.72 o                         
  -7  -5   3         57.78         52.42        12.86 o                         
  -6  -5   3         18.67          6.63         8.98 o                         
  -5  -5   3        566.95        577.03        38.28 o                         
  -4  -5   3         87.19        102.60        14.04 o                         
  -3  -5   3        177.83        152.47        17.89 o                         
  -2  -5   3         10.73          3.55         6.19 o                         
  -1  -5   3         17.23          4.77         7.12 o                         
   0  -5   3        154.26        176.35        19.57 o                         
   1  -5   3         31.16         29.02         7.66 o                         
   2  -5   3         37.72         38.97         8.74 o                         
   3  -5   3         65.35         81.43        13.22 o                         
   4  -5   3         95.06        113.01        20.36 o                         
   6  -5   3         85.59         76.08        15.97 o                         
   7  -5   3        237.73        240.53        27.00 o                         
   8  -5   3         85.36         76.09        16.26 o                         
   9  -5   3         25.22         18.58        12.49 o                         
  10  -5   3          4.93         -1.74        16.34 o                         
  11  -5   3          7.38          0.37        24.67 o                         
 -15  -4   3          8.66         32.77        24.56 o                         
 -14  -4   3         25.01         42.34        17.02 o                         
 -13  -4   3          9.70         13.76        13.06 o                         
 -12  -4   3         78.21         65.87        15.48 o                         
 -11  -4   3         31.62         30.43        11.25 o                         
 -10  -4   3         38.42         34.62        11.33 o                         
  -9  -4   3        113.87        136.68        18.46 o                         
  -8  -4   3         61.42         60.41        12.04 o                         
  -7  -4   3        171.28        175.39        20.49 o                         
  -6  -4   3        168.16        202.42        23.40 o                         
  -5  -4   3        279.32        286.32        20.76 o                         
  -4  -4   3        425.53        472.02        28.43 o                         
  -2  -4   3         41.95         45.92         8.27 o                         
   0  -4   3        549.12        537.49        33.50 o                         
   1  -4   3        364.93        381.12        25.63 o                         
   2  -4   3         79.25         90.73        11.85 o                         
   3  -4   3        205.69        189.20        17.57 o                         
   4  -4   3        263.99        290.64        22.74 o                         
   5  -4   3         29.43         21.51        16.73 o                         
   6  -4   3        459.23        498.35        31.77 o                         
   7  -4   3        181.63        182.47        19.28 o                         
   8  -4   3         30.54         38.66        11.48 o                         
   9  -4   3        120.13        118.91        19.14 o                         
  10  -4   3         78.13         85.89        28.11 o                         
  11  -4   3         20.84         36.96        70.88 o                         
  12  -4   3          6.64          4.12        47.98 o                         
 -16  -3   3         33.30         28.09        21.99 o                         
 -15  -3   3         11.86         13.78        16.27 o                         
 -14  -3   3         29.81         25.41        14.85 o                         
 -13  -3   3         16.79         15.24        12.96 o                         
 -12  -3   3        122.36        127.22        20.41 o                         
 -11  -3   3         81.06         79.32        15.28 o                         
 -10  -3   3          9.46          9.79         7.36 o                         
  -9  -3   3        151.66        165.45        18.71 o                         
  -8  -3   3        189.98        180.15        19.19 o                         
  -7  -3   3        104.13        135.02        15.69 o                         
  -6  -3   3        241.53        264.57        19.42 o                         
  -5  -3   3         61.97         56.78         9.59 o                         
  -4  -3   3        388.88        406.85        21.24 o                         
  -2  -3   3        288.31        272.05        15.23 o                         
  -1  -3   3        284.24        291.35        19.81 o                         
   0  -3   3        757.05        779.84        37.57 o                         
   1  -3   3        381.93        393.86        22.60 o                         
   2  -3   3        213.19        224.30        17.54 o                         
   3  -3   3        201.67        202.53        14.54 o                         
   4  -3   3         23.94         57.82        50.91 o                         
   5  -3   3         10.64          9.67         5.17 o                         
   6  -3   3        106.83         99.72        12.43 o                         
   7  -3   3        104.75        131.32        14.44 o                         
   8  -3   3         17.46         16.36         8.39 o                         
   9  -3   3         21.00         20.38         8.96 o                         
  10  -3   3          8.14          4.91        13.66 o                         
  11  -3   3          4.04          7.35        16.71 o                         
  12  -3   3          8.97         20.55        26.17 o                         
  13  -3   3         31.01         18.96        25.75 o                         
  14  -3   3          5.21        -14.66        26.29 o                         
 -16  -2   3          3.53         -5.99        16.33 o                         
 -15  -2   3         26.91          4.41        15.30 o                         
 -14  -2   3         16.64         15.83        14.02 o                         
 -13  -2   3        185.74        173.32        24.61 o                         
 -12  -2   3         16.15          8.71         9.10 o                         
 -11  -2   3        116.80        122.45        19.91 o                         
 -10  -2   3        308.25        291.51        25.53 o                         
  -9  -2   3          0.83          1.61         7.88 o                         
  -8  -2   3         14.49         21.05         7.68 o                         
  -7  -2   3        192.05        204.83        17.31 o                         
  -6  -2   3        969.27       1019.65        47.33 o                         
  -4  -2   3        819.77        766.39        34.97 o                         
  -3  -2   3       1893.68       1811.95        79.63 o                         
  -2  -2   3        932.71        876.41        37.55 o                         
  -1  -2   3        380.79        383.66        19.13 o                         
   0  -2   3       2806.00       2728.94        97.51 o                         
   1  -2   3        498.40        469.50        22.25 o                         
   2  -2   3        996.59       1018.77        35.63 o                         
   3  -2   3        541.75        504.82        24.21 o                         
   4  -2   3        384.75        396.94        20.91 o                         
   6  -2   3        192.45        202.17        16.72 o                         
   7  -2   3        232.41        241.30        18.45 o                         
   8  -2   3        209.82        223.18        18.84 o                         
   9  -2   3        145.71        166.24        18.59 o                         
  11  -2   3         46.72         43.45        21.79 o                         
  12  -2   3          4.35          2.00        16.98 o                         
  13  -2   3          4.01          9.39        22.33 o                         
  14  -2   3         35.63         52.63        40.24 o                         
 -16  -1   3         20.98          5.84        19.18 o                         
 -15  -1   3         10.53          3.90        13.37 o                         
 -14  -1   3         68.68         62.84        18.90 o                         
 -13  -1   3         59.58         59.59        15.86 o                         
 -12  -1   3        141.54        128.03        20.39 o                         
 -11  -1   3         82.11         82.82        15.82 o                         
 -10  -1   3         88.99         92.56        16.20 o                         
  -9  -1   3        374.35        369.66        27.20 o                         
  -8  -1   3        141.46        157.81        15.61 o                         
  -7  -1   3        104.08         92.78        10.96 o                         
  -6  -1   3        308.83        294.28        17.67 o                         
  -4  -1   3        830.67        739.02        33.62 o                         
  -3  -1   3        409.22        409.34        20.15 o                         
   0  -1   3       1303.17       1246.45        56.63 o                         
   2  -1   3       3030.93       3077.93       125.20 o                         
   3  -1   3        431.34        417.04        17.36 o                         
   4  -1   3        360.85        350.44        18.42 o                         
   5  -1   3       1149.74       1165.81        43.49 o                         
   6  -1   3        107.84        120.57        11.06 o                         
   7  -1   3        164.22        172.35        14.22 o                         
   8  -1   3         82.19         90.02        13.16 o                         
  10  -1   3         27.84         19.24        14.90 o                         
  11  -1   3          3.14         20.79        27.38 o                         
  12  -1   3         11.35          8.71        21.77 o                         
  13  -1   3         78.55         63.91        26.15 o                         
  14  -1   3         26.05          6.45        28.20 o                         
  15  -1   3          3.14         10.58        31.85 o                         
 -16   0   3          0.73          2.68        14.31 o                         
 -15   0   3         22.60         17.49        14.79 o                         
 -14   0   3        130.96        146.22        26.33 o                         
 -13   0   3        105.38         88.25        19.65 o                         
 -12   0   3        670.47        674.21        47.56 o                         
 -11   0   3        101.12         83.36        16.01 o                         
 -10   0   3          6.47         -1.21         6.90 o                         
  -8   0   3        126.96        127.28        14.21 o                         
  -7   0   3        241.26        266.41        20.77 o                         
  -6   0   3        289.04        301.48        19.99 o                         
  -5   0   3        106.06        121.70        11.32 o                         
   0   0   3       4619.54       4673.00       204.43 o                         
   3   0   3        326.08        306.36        18.22 o                         
   4   0   3       2262.09       2384.42        84.44 o                         
   6   0   3         72.95         81.77         8.79 o                         
   7   0   3        490.40        533.47        38.18 o                         
   8   0   3         96.90        129.00        17.17 o                         
   9   0   3        194.59        175.87        21.34 o                         
  10   0   3         51.79         49.36        19.34 o                         
  11   0   3         51.71         18.28        16.70 o                         
  13   0   3          0.21          2.95        17.52 o                         
  14   0   3         26.90         19.40        23.88 o                         
  15   0   3          1.29          6.57        21.59 o                         
 -16   1   3         20.98         28.86        21.52 o                         
 -15   1   3         10.51          0.69        13.04 o                         
 -14   1   3         68.92         60.27        18.05 o                         
 -13   1   3         59.52         48.32        16.00 o                         
 -12   1   3        141.54        131.66        21.87 o                         
 -11   1   3         82.07         67.20        14.04 o                         
 -10   1   3         88.70         81.88        14.34 o                         
  -9   1   3        375.04        371.37        28.52 o                         
  -8   1   3        141.42        153.12        16.53 o                         
  -7   1   3        104.54        100.62        11.59 o                         
  -6   1   3        308.84        314.29        20.53 o                         
  -4   1   3        829.97        818.94        71.45 o                         
  -3   1   3        408.70        400.82        17.47 o                         
   0   1   3       1302.39       1290.39        51.03 o                         
   2   1   3       3029.43       3008.62       152.23 o                         
   3   1   3        431.59        422.64        17.31 o                         
   4   1   3        360.94        360.79        25.01 o                         
   5   1   3       1151.21       1130.85        56.44 o                         
   6   1   3        107.52        116.58        12.52 o                         
   7   1   3        164.22        166.63        14.71 o                         
   8   1   3         81.91         90.72        13.60 o                         
   9   1   3         20.31         38.90        46.05 o                         
  10   1   3         27.75         27.17        16.96 o                         
  11   1   3          3.15          2.56        12.46 o                         
  12   1   3         11.34         13.35        21.39 o                         
  13   1   3         78.60         60.23        26.75 o                         
  14   1   3         26.09         37.61        23.36 o                         
  15   1   3          3.14          6.46        25.24 o                         
 -16   2   3          3.55          0.55        15.70 o                         
 -15   2   3         26.93         16.12        14.76 o                         
 -14   2   3         16.65         14.39        11.73 o                         
 -13   2   3        185.70        184.34        28.64 o                         
 -12   2   3         16.22         13.57         9.63 o                         
 -11   2   3        116.88        106.78        17.58 o                         
 -10   2   3        308.49        293.34        25.23 o                         
  -9   2   3          0.81         -1.32        15.36 o                         
  -8   2   3         14.47         25.33        14.03 o                         
  -7   2   3        192.18        180.04        16.83 o                         
  -6   2   3        969.28        975.83        71.71 o                         
  -4   2   3        819.37        787.69        44.35 o                         
  -3   2   3       1895.55       1853.24        96.03 o                         
  -2   2   3        933.12        900.73        33.86 o                         
  -1   2   3        381.00        355.87        18.47 o                         
   0   2   3       2806.48       2621.93       118.49 o                         
   1   2   3        498.93        491.68        24.65 o                         
   2   2   3        995.93        943.18        39.20 o                         
   3   2   3        541.60        529.31        27.63 o                         
   4   2   3        384.66        403.81        25.95 o                         
   6   2   3        192.75        193.63        19.06 o                         
   7   2   3        232.72        216.62        15.66 o                         
   8   2   3        209.85        224.47        16.99 o                         
   9   2   3        145.87        163.68        18.07 o                         
  11   2   3         46.71         51.71        23.52 o                         
  12   2   3          4.37          7.10        15.88 o                         
  13   2   3          4.02         35.93        27.54 o                         
  14   2   3         35.62         32.56        22.92 o                         
 -16   3   3         33.23         31.88        20.58 o                         
 -15   3   3         11.85          2.11        11.13 o                         
 -14   3   3         29.65         25.88        13.07 o                         
 -13   3   3         16.78          6.47        11.20 o                         
 -12   3   3        122.49        125.47        19.35 o                         
 -11   3   3         80.99         79.90        14.95 o                         
 -10   3   3          9.38         11.67         6.98 o                         
  -9   3   3        151.69        151.00        16.21 o                         
  -8   3   3        190.42        197.51        16.77 o                         
  -7   3   3        103.88        127.77        12.45 o                         
  -6   3   3        241.70        259.47        14.99 o                         
  -5   3   3         61.86         52.79         6.69 o                         
  -4   3   3        388.66        397.84        18.93 o                         
  -2   3   3        287.83        290.02        15.52 o                         
  -1   3   3        284.47        290.75        16.77 o                         
   0   3   3        756.78        744.20        29.34 o                         
   1   3   3        382.03        377.56        17.27 o                         
   2   3   3        212.75        203.08        12.96 o                         
   3   3   3        201.79        217.87        13.26 o                         
   5   3   3         10.64         10.48         4.52 o                         
   6   3   3        106.90        120.61        12.82 o                         
   7   3   3        104.55        114.23        12.03 o                         
   8   3   3         17.52         20.45         8.10 o                         
   9   3   3         20.93         16.89         7.20 o                         
  10   3   3          8.13         12.58        11.81 o                         
  11   3   3          4.07          4.63        13.68 o                         
  12   3   3          8.98          3.50        16.41 o                         
  13   3   3         30.90         45.57        21.23 o                         
  14   3   3          5.21          8.67        22.63 o                         
 -15   4   3          8.68         11.26        15.24 o                         
 -14   4   3         25.08         19.97        12.04 o                         
 -13   4   3          9.67         14.49        10.39 o                         
 -12   4   3         78.08         64.85        14.07 o                         
 -11   4   3         31.65         23.04         9.85 o                         
 -10   4   3         38.51         29.65         9.53 o                         
  -9   4   3        113.83        114.05        14.35 o                         
  -8   4   3         61.40         76.81        11.15 o                         
  -7   4   3        171.40        173.64        16.34 o                         
  -6   4   3        168.10        172.76        25.08 o                         
  -5   4   3        279.30        273.32        16.73 o                         
  -4   4   3        425.24        452.58        21.95 o                         
  -2   4   3         41.83         43.90         6.90 o                         
   0   4   3        548.75        518.07        24.38 o                         
   1   4   3        364.53        348.52        18.44 o                         
   2   4   3         79.34         94.03         8.71 o                         
   3   4   3        206.24        195.29        13.51 o                         
   4   4   3        263.99        292.81        20.45 o                         
   5   4   3         29.40         39.49        13.05 o                         
   6   4   3        459.35        489.02        26.15 o                         
   7   4   3        181.56        189.35        16.26 o                         
   8   4   3         30.63         22.01         7.95 o                         
   9   4   3        120.04        112.75        14.19 o                         
  10   4   3         77.91         75.99        18.33 o                         
  11   4   3         20.89         28.79        23.59 o                         
  12   4   3          6.64         15.16        19.40 o                         
  13   4   3          3.69          4.56        22.54 o                         
 -14   5   3         17.08         26.07        14.46 o                         
 -13   5   3         24.08         20.74        13.19 o                         
 -12   5   3          0.56          4.71        10.89 o                         
 -11   5   3         35.13         14.20         8.85 o                         
 -10   5   3          2.84          0.94         7.79 o                         
  -9   5   3         19.20         23.97         9.23 o                         
  -8   5   3        156.67        148.71        16.17 o                         
  -7   5   3         57.99         55.67        14.69 o                         
  -6   5   3         18.67         19.15         8.39 o                         
  -5   5   3        567.05        648.10        31.33 o                         
  -4   5   3         87.03         94.56        10.80 o                         
  -3   5   3        177.86        195.55        14.28 o                         
  -2   5   3         10.70          7.56         4.43 o                         
  -1   5   3         17.10         13.41         4.80 o                         
   0   5   3        154.58        159.20        12.71 o                         
   1   5   3         31.14         28.64         5.92 o                         
   2   5   3         37.60         35.51         6.48 o                         
   3   5   3         65.44         68.21         9.04 o                         
   4   5   3         95.20         99.51        11.94 o                         
   6   5   3         85.59         89.36        12.91 o                         
   7   5   3        237.78        266.41        21.86 o                         
   8   5   3         85.40         68.54        12.18 o                         
   9   5   3         25.25         39.42        10.94 o                         
  10   5   3          4.93         -1.33        14.03 o                         
  11   5   3          7.42          0.31        17.49 o                         
  12   5   3          1.43         -5.58        17.71 o                         
  13   5   3          7.71         -5.50        23.70 o                         
 -13   6   3          4.07         -0.01        13.21 o                         
 -12   6   3         12.56          8.95        11.33 o                         
 -11   6   3         18.18         12.72        12.03 o                         
 -10   6   3         21.65         19.35        11.31 o                         
  -9   6   3         21.25         19.33        10.05 o                         
  -8   6   3          7.72         -4.77         6.33 o                         
  -7   6   3        251.24        305.83        25.21 o                         
  -6   6   3         39.11         54.56        11.84 o                         
  -5   6   3        247.00        265.20        22.56 o                         
  -4   6   3        331.90        350.12        23.64 o                         
  -2   6   3        133.37        146.10        12.87 o                         
  -1   6   3         12.21          3.79         4.51 o                         
   0   6   3         31.32         33.44         7.03 o                         
   1   6   3          9.76         10.53         4.76 o                         
   2   6   3         24.07         35.44         9.74 o                         
   3   6   3        172.34        178.08        16.95 o                         
   5   6   3         73.56        116.11        17.00 o                         
   6   6   3         18.73         18.43         8.17 o                         
   7   6   3          5.68         18.18        17.88 o                         
   8   6   3         13.90         10.86         9.66 o                         
   9   6   3          4.41          3.37         9.42 o                         
  10   6   3          1.12          3.68        11.24 o                         
  11   6   3          9.90         12.38        15.31 o                         
  12   6   3          1.33          6.54        24.84 o                         
 -12   7   3          6.75         13.49        17.42 o                         
 -11   7   3         15.47         19.26        15.84 o                         
 -10   7   3          6.45          5.52        11.97 o                         
  -9   7   3          4.34          2.81         9.25 o                         
  -8   7   3         31.78         32.07        11.33 o                         
  -7   7   3         88.75         95.38        15.57 o                         
  -6   7   3         95.46        102.44        15.80 o                         
  -5   7   3          0.84         -3.22         6.52 o                         
  -4   7   3         69.25         69.13        12.62 o                         
  -3   7   3        112.61        106.68        14.47 o                         
  -2   7   3         54.56         54.38        10.64 o                         
  -1   7   3         27.25         29.52         9.11 o                         
   0   7   3         99.12         59.48        11.50 o                         
   1   7   3         10.76          1.85         6.47 o                         
   2   7   3         31.53         25.57         8.70 o                         
   3   7   3          0.59          4.27        16.84 o                         
   4   7   3         41.83         44.87        11.59 o                         
   5   7   3         24.71         23.67        10.63 o                         
   6   7   3          9.98          5.24         8.95 o                         
   7   7   3         49.85         46.17        13.32 o                         
   8   7   3         39.01         36.99        12.80 o                         
   9   7   3         25.01          8.92        13.95 o                         
  10   7   3          8.88          5.24        17.96 o                         
 -10   8   3         14.78         10.79        17.69 o                         
  -9   8   3          1.26         -1.08        13.40 o                         
  -8   8   3         18.85         11.94        11.92 o                         
  -7   8   3         18.62         26.31        11.39 o                         
  -6   8   3          2.35          8.40         8.60 o                         
  -5   8   3         33.40         26.68        11.74 o                         
  -4   8   3          1.22         12.92         8.27 o                         
  -3   8   3         10.23          0.69         7.27 o                         
  -2   8   3         21.86         19.87         9.53 o                         
  -1   8   3          1.06          2.63         7.14 o                         
   0   8   3         19.32          4.06         6.43 o                         
   1   8   3          3.42          1.26         6.79 o                         
   2   8   3         34.48         26.78        10.40 o                         
   3   8   3         14.23          1.14         8.64 o                         
   4   8   3          3.64          2.28         7.98 o                         
   5   8   3          0.32         -4.84         8.48 o                         
   6   8   3          0.28         -1.71         9.09 o                         
   7   8   3         30.04         46.40        14.88 o                         
   8   8   3         33.64         29.05        16.09 o                         
  -7   9   3         13.81         27.59        18.65 o                         
  -6   9   3          9.39          6.51        15.21 o                         
  -5   9   3          6.27          5.99        12.80 o                         
  -4   9   3         14.41         10.88        12.20 o                         
  -3   9   3          5.31          7.60         8.97 o                         
  -2   9   3         12.92          7.39         8.82 o                         
  -1   9   3         26.59         27.31        11.10 o                         
   0   9   3         16.79         11.22         8.68 o                         
   1   9   3          2.57          2.91         8.89 o                         
   2   9   3          0.31          0.24        10.27 o                         
   3   9   3          1.58         -0.83        10.85 o                         
   4   9   3         16.71         17.78        11.99 o                         
   5   9   3          6.81         -7.56        11.40 o                         
   6   9   3          0.91         -8.96        13.65 o                         
  -2  10   3          5.83          6.91        13.28 o                         
  -1  10   3          1.72          5.47        14.89 o                         
   0  10   3          0.92          4.23        13.71 o                         
   1  10   3          5.12         -0.61        27.75 o                         
  -7  -9   4         12.56          3.14        18.76 o                         
  -6  -9   4          6.22          6.23        14.16 o                         
  -5  -9   4          2.23          7.50        16.87 o                         
  -4  -9   4         14.05          4.45        14.66 o                         
  -3  -9   4          1.59          4.54        11.26 o                         
  -2  -9   4         11.49          4.70         9.45 o                         
  -1  -9   4          0.80          1.63        10.85 o                         
   0  -9   4          6.12          0.13        13.99 o                         
   1  -9   4          8.00         -2.69        12.39 o                         
   2  -9   4          1.09         -3.22        14.21 o                         
   3  -9   4          5.98          0.79        14.41 o                         
   4  -9   4          8.05          1.53        18.27 o                         
   5  -9   4          0.66          8.26        17.60 o                         
 -10  -8   4          1.50          4.51        15.81 o                         
  -9  -8   4         17.85         -1.23        14.73 o                         
  -8  -8   4          1.83          1.64        14.12 o                         
  -7  -8   4          0.80         -2.36        12.70 o                         
  -6  -8   4         49.18         31.23        20.72 o                         
  -5  -8   4         45.46         13.91        13.54 o                         
  -4  -8   4          1.04          5.60        14.77 o                         
  -3  -8   4         10.23          7.39        12.84 o                         
  -2  -8   4         13.97         -0.26        10.97 o                         
  -1  -8   4         19.32         13.53        13.05 o                         
   0  -8   4         58.67         42.86        14.59 o                         
   1  -8   4         11.83          4.26        11.74 o                         
   2  -8   4          5.71         -4.70         9.07 o                         
   3  -8   4         10.30         -3.84        10.60 o                         
   4  -8   4          3.93          1.37        11.41 o                         
   5  -8   4         14.88         -9.42         9.42 o                         
   6  -8   4         13.04          5.07        14.84 o                         
   7  -8   4          1.69         -2.53        11.90 o                         
   8  -8   4         11.21         -1.62        18.52 o                         
 -12  -7   4         29.41         74.19        28.99 o                         
 -11  -7   4         15.52         12.86        19.52 o                         
 -10  -7   4         16.13          8.95        16.32 o                         
  -9  -7   4          5.21         -0.12        14.05 o                         
  -8  -7   4         24.25         23.52        15.07 o                         
  -7  -7   4        134.52        140.20        28.36 o                         
  -6  -7   4         73.30         46.96        16.76 o                         
  -5  -7   4         20.21         22.62        12.17 o                         
  -4  -7   4        108.09         83.64        19.54 o                         
  -3  -7   4        148.36        161.35        24.90 o                         
  -2  -7   4          7.58          8.45         9.36 o                         
  -1  -7   4         33.23         29.68        13.64 o                         
   0  -7   4         32.09         22.20        11.89 o                         
   1  -7   4         46.97         51.55        14.41 o                         
   2  -7   4         50.69         54.95        18.98 o                         
   3  -7   4         51.10         49.92        21.04 o                         
   4  -7   4         17.94         27.11        16.67 o                         
   5  -7   4         34.72         33.52        17.72 o                         
   6  -7   4         15.26         -0.43        10.35 o                         
   7  -7   4         23.56         17.33        20.50 o                         
   8  -7   4          3.28         -1.80        15.81 o                         
   9  -7   4          0.16         -2.78        18.15 o                         
  10  -7   4         13.99          8.65        17.61 o                         
 -13  -6   4          4.73         -9.93        16.42 o                         
 -12  -6   4          3.77          0.81        17.45 o                         
 -11  -6   4          1.23         16.55        12.47 o                         
 -10  -6   4         25.63         14.79        13.90 o                         
  -9  -6   4         27.29         21.46        13.60 o                         
  -8  -6   4         33.61         24.04        15.72 o                         
  -7  -6   4         30.15         24.09        12.35 o                         
  -6  -6   4        386.60        404.66        38.34 o                         
  -5  -6   4        194.25        190.84        26.51 o                         
  -4  -6   4         91.42         95.23        16.81 o                         
  -3  -6   4         26.56         27.72        10.35 o                         
  -2  -6   4          2.60         -0.86         7.39 o                         
  -1  -6   4        112.38        126.47        20.45 o                         
   0  -6   4         41.34         62.53        15.29 o                         
   1  -6   4         57.37         80.00        15.76 o                         
   2  -6   4         45.56         45.93        11.95 o                         
   3  -6   4         76.00         76.12        20.15 o                         
   4  -6   4         78.80         66.87        18.95 o                         
   5  -6   4        146.07        127.94        24.43 o                         
   6  -6   4          8.57         14.90        47.02 o                         
   7  -6   4         11.64          9.49        12.61 o                         
   8  -6   4         60.25         57.34        20.43 o                         
   9  -6   4         14.75          5.65        16.40 o                         
  10  -6   4          2.18          0.38        15.46 o                         
  11  -6   4          8.38          2.31        20.38 o                         
 -14  -5   4          5.48         22.26        22.13 o                         
 -13  -5   4         33.89         34.07        17.18 o                         
 -12  -5   4         12.61         20.52        15.38 o                         
 -11  -5   4          6.61         20.38        13.63 o                         
 -10  -5   4          3.94          5.34        10.93 o                         
  -9  -5   4        168.98        187.91        23.76 o                         
  -8  -5   4         60.40         67.86        14.96 o                         
  -7  -5   4         71.21         61.19        13.42 o                         
  -6  -5   4         46.74         43.12        11.70 o                         
  -5  -5   4         16.62         10.67         6.78 o                         
  -4  -5   4        215.38        210.65        20.08 o                         
  -3  -5   4          4.25         11.51        28.72 o                         
  -2  -5   4        144.59        174.82        19.57 o                         
  -1  -5   4        135.47        147.92        20.37 o                         
   0  -5   4        114.27        122.90        18.60 o                         
   1  -5   4        103.12        116.69        16.94 o                         
   2  -5   4         14.68         33.08        30.49 o                         
   3  -5   4        157.06        167.20        21.52 o                         
   4  -5   4        121.51        130.01        22.54 o                         
   5  -5   4          3.73         -0.75         8.05 o                         
   6  -5   4         55.09         48.03        14.04 o                         
   7  -5   4         27.87         20.52        13.47 o                         
   8  -5   4         71.48         61.54        18.00 o                         
   9  -5   4          1.78         23.87        56.34 o                         
  10  -5   4         21.14         46.53        27.67 o                         
  11  -5   4         12.39         16.16        31.82 o                         
 -15  -4   4         14.01         27.27        19.65 o                         
 -14  -4   4          7.04          9.92        14.88 o                         
 -13  -4   4         26.54         26.15        14.85 o                         
 -12  -4   4         31.30         30.03        12.75 o                         
 -11  -4   4         89.91         98.26        17.10 o                         
 -10  -4   4        175.87        167.91        20.63 o                         
  -9  -4   4         16.03         15.41         9.14 o                         
  -8  -4   4         61.86         67.13        13.07 o                         
  -7  -4   4         92.67         84.76        13.98 o                         
  -6  -4   4         73.42         73.48        11.64 o                         
  -5  -4   4        177.23        184.67        16.21 o                         
  -4  -4   4         86.28        103.50        18.01 o                         
  -3  -4   4         33.65         57.55        29.70 o                         
   0  -4   4        195.38        218.67        20.41 o                         
   1  -4   4        352.04        387.33        28.04 o                         
   2  -4   4        368.12        371.26        26.44 o                         
   3  -4   4        178.25        197.76        18.20 o                         
   4  -4   4        405.50        440.76        32.30 o                         
   5  -4   4         35.23         45.65        18.59 o                         
   6  -4   4        103.84        100.90        16.60 o                         
   7  -4   4        144.98        167.51        19.85 o                         
   8  -4   4        152.83        170.61        25.76 o                         
   9  -4   4        100.45         95.31        22.34 o                         
  10  -4   4         72.69         51.50        25.70 o                         
  11  -4   4          2.80          7.54        28.49 o                         
  12  -4   4          3.00        -22.29        47.98 o                         
 -16  -3   4          8.47         -3.68        19.43 o                         
 -15  -3   4         37.37         41.64        18.19 o                         
 -14  -3   4         37.15         56.11        17.43 o                         
 -13  -3   4         31.99         25.61        13.56 o                         
 -12  -3   4         71.99         85.79        18.74 o                         
 -11  -3   4         69.61         64.52        14.46 o                         
 -10  -3   4        115.86        104.43        16.28 o                         
  -9  -3   4          6.02          1.60         6.56 o                         
  -8  -3   4         11.43         16.76         7.66 o                         
  -7  -3   4        279.38        273.84        21.43 o                         
  -6  -3   4        710.73        751.89        43.75 o                         
  -5  -3   4        209.66        220.37        17.33 o                         
  -4  -3   4        332.90        330.42        22.65 o                         
  -3  -3   4       1149.43       1147.76        46.84 o                         
  -2  -3   4        569.73        569.35        30.77 o                         
  -1  -3   4        211.71        232.60        17.97 o                         
   0  -3   4        449.94        464.81        28.68 o                         
   1  -3   4        368.90        420.80        30.62 o                         
   2  -3   4        802.35        810.10        38.96 o                         
   4  -3   4        450.04        462.32        23.27 o                         
   5  -3   4         36.43         45.10        40.25 o                         
   6  -3   4        121.32        130.63        14.13 o                         
   7  -3   4        198.90        220.78        18.72 o                         
   8  -3   4         33.55         35.29        12.56 o                         
   9  -3   4         97.50         66.40        18.35 o                         
  10  -3   4         34.61         24.72        19.68 o                         
  11  -3   4          9.01         16.76        20.52 o                         
  12  -3   4          5.20          9.86        22.49 o                         
  13  -3   4          6.55         -2.12        25.30 o                         
 -16  -2   4         15.35         15.31        21.81 o                         
 -15  -2   4         12.45          3.55        13.37 o                         
 -14  -2   4         42.30         46.53        17.13 o                         
 -13  -2   4         59.84         40.45        14.93 o                         
 -12  -2   4         25.17         19.10        12.14 o                         
 -11  -2   4        214.65        233.78        26.14 o                         
 -10  -2   4        234.22        265.13        24.33 o                         
  -9  -2   4         32.56         37.99        10.34 o                         
  -8  -2   4        326.25        365.11        25.61 o                         
  -7  -2   4         88.73         87.02        11.43 o                         
  -6  -2   4        499.18        522.64        28.94 o                         
  -4  -2   4        239.97        276.38        21.84 o                         
  -3  -2   4        500.35        489.98        26.21 o                         
  -1  -2   4        405.31        394.25        20.88 o                         
   0  -2   4        308.42        278.50        17.56 o                         
   1  -2   4        527.54        527.05        24.88 o                         
   3  -2   4        252.82        250.33        17.41 o                         
   4  -2   4        940.03        905.76        38.85 o                         
   7  -2   4         48.77         59.94         9.75 o                         
   9  -2   4         58.88         76.06        18.82 o                         
  10  -2   4         28.72         40.88        38.63 o                         
  11  -2   4         17.00         23.05        34.71 o                         
  12  -2   4         27.18         35.80        25.56 o                         
  13  -2   4         21.10          6.98        25.29 o                         
  14  -2   4         18.07         42.66        52.11 o                         
 -16  -1   4         11.71         10.63        20.24 o                         
 -15  -1   4          8.61          8.95        15.84 o                         
 -14  -1   4         29.58         23.04        13.25 o                         
 -13  -1   4        312.30        331.31        32.81 o                         
 -12  -1   4         21.91          8.78        10.05 o                         
 -11  -1   4        577.04        568.86        42.03 o                         
 -10  -1   4        239.35        250.40        25.37 o                         
  -9  -1   4        299.83        300.32        24.51 o                         
  -8  -1   4        450.97        468.95        30.76 o                         
  -7  -1   4        554.11        593.63        30.63 o                         
  -6  -1   4        174.97        165.82        13.74 o                         
  -5  -1   4        424.79        402.01        25.25 o                         
  -4  -1   4         53.19         52.58         8.81 o                         
  -1  -1   4       1834.66       1739.88        80.17 o                         
   0  -1   4        140.35        130.66        10.78 o                         
   3  -1   4       1734.46       1749.21        70.51 o                         
   4  -1   4        226.05        244.32        14.87 o                         
   5  -1   4         57.08         59.31         7.97 o                         
   6  -1   4        108.89        100.93        10.29 o                         
   7  -1   4         47.33         61.22        61.22 o                         
  12  -1   4         19.05          3.02        14.75 o                         
  13  -1   4          3.09         31.99        56.58 o                         
  14  -1   4         19.39         16.00        43.87 o                         
 -16   0   4         14.34         11.58        16.86 o                         
 -15   0   4          0.61          4.77        12.97 o                         
 -14   0   4          3.75        -10.99        10.99 o                         
 -13   0   4         17.78         19.79        10.97 o                         
 -12   0   4        863.09        945.59        58.98 o                         
 -11   0   4         49.79         49.30        13.91 o                         
 -10   0   4        426.63        413.78        32.30 o                         
  -9   0   4         18.72         13.38         6.66 o                         
  -8   0   4        213.61        238.91        20.19 o                         
  -7   0   4        681.48        688.74        52.20 o                         
  -6   0   4         70.94         68.59         9.47 o                         
  -5   0   4        317.83        286.15        19.12 o                         
  -4   0   4        824.00        779.57        30.28 o                         
  -2   0   4       1030.59       1025.15        37.26 o                         
   0   0   4        908.53        866.04        39.64 o                         
   3   0   4        333.45        374.00        25.46 o                         
   4   0   4        589.49        565.58        30.17 o                         
   6   0   4          0.24         -1.05         7.95 o                         
   9   0   4         44.34         38.25        16.08 o                         
  10   0   4        108.42        144.77        48.39 o                         
  11   0   4         38.58         38.65        20.93 o                         
  13   0   4          3.58         11.70        19.74 o                         
  14   0   4          0.04          1.95        23.61 o                         
 -16   1   4         11.65         19.19        16.68 o                         
 -15   1   4          8.63          3.41        12.24 o                         
 -14   1   4         29.69         35.33        15.89 o                         
 -13   1   4        312.09        301.68        34.76 o                         
 -12   1   4         22.06         25.99        15.90 o                         
 -11   1   4        576.78        548.45        40.84 o                         
 -10   1   4        239.15        245.36        24.97 o                         
  -9   1   4        299.33        298.51        25.77 o                         
  -8   1   4        451.26        454.61        28.29 o                         
  -7   1   4        553.41        607.15        36.28 o                         
  -6   1   4        174.70        157.07        13.07 o                         
  -5   1   4        425.26        421.83        39.05 o                         
  -4   1   4         53.29         54.31        12.57 o                         
  -1   1   4       1834.88       1716.19        78.20 o                         
   0   1   4        139.82        144.95         9.52 o                         
   3   1   4       1733.99       1710.23        81.02 o                         
   4   1   4        226.17        236.95        14.82 o                         
   5   1   4         56.94         64.71        11.58 o                         
   6   1   4        108.96        119.86        11.23 o                         
   9   1   4         40.63         76.73        59.89 o                         
  10   1   4         12.91         46.90        48.84 o                         
  12   1   4         19.12         28.05        31.68 o                         
  14   1   4         19.38          6.55        24.23 o                         
 -16   2   4         15.39          9.76        16.99 o                         
 -15   2   4         12.43         -1.55        10.24 o                         
 -14   2   4         42.23         37.46        15.37 o                         
 -13   2   4         59.85         50.05        15.54 o                         
 -12   2   4         25.26         14.65         9.97 o                         
 -11   2   4        214.85        210.14        23.01 o                         
 -10   2   4        234.09        220.52        21.88 o                         
  -9   2   4         32.50         23.86         8.30 o                         
  -8   2   4        326.46        326.90        24.84 o                         
  -7   2   4         88.50         87.66        10.23 o                         
  -6   2   4        499.17        507.38        31.95 o                         
  -4   2   4        239.88        253.59        22.15 o                         
  -3   2   4        499.65        472.62        20.59 o                         
  -1   2   4        405.64        406.31        18.87 o                         
   0   2   4        308.90        275.39        15.84 o                         
   1   2   4        527.65        533.61        24.42 o                         
   2   2   4       1666.94       1285.73       148.64 o                         
   3   2   4        252.99        273.73        16.93 o                         
   4   2   4        940.81        923.30        48.54 o                         
   6   2   4         58.11         80.27        57.12 o                         
   7   2   4         48.80         50.21         8.18 o                         
   9   2   4         58.78         55.92        17.72 o                         
  11   2   4         16.99          4.12        48.72 o                         
  12   2   4         27.23         31.77        21.89 o                         
  13   2   4         21.10         10.08        19.91 o                         
  14   2   4         18.01         14.73        22.25 o                         
 -16   3   4          8.54          4.68        15.36 o                         
 -15   3   4         37.41         28.64        14.85 o                         
 -14   3   4         37.13         38.64        12.71 o                         
 -13   3   4         31.99         29.09        13.35 o                         
 -12   3   4         72.08         76.01        16.25 o                         
 -11   3   4         69.65         58.16        12.87 o                         
 -10   3   4        115.83        103.56        15.21 o                         
  -9   3   4          6.02          6.98         7.50 o                         
  -8   3   4         11.47         11.00         6.78 o                         
  -7   3   4        279.51        270.72        20.80 o                         
  -6   3   4        710.64        754.41        44.38 o                         
  -5   3   4        209.78        224.24        13.17 o                         
  -4   3   4        333.36        345.49        20.14 o                         
  -3   3   4       1149.52       1271.02        42.65 o                         
  -2   3   4        569.50        569.19        26.04 o                         
  -1   3   4        212.01        227.32        14.46 o                         
   0   3   4        449.89        432.64        24.27 o                         
   1   3   4        368.32        389.68        48.92 o                         
   2   3   4        802.59        702.89        41.35 o                         
   4   3   4        449.73        503.21        22.39 o                         
   6   3   4        121.44        127.55        15.58 o                         
   7   3   4        199.07        205.56        16.54 o                         
   8   3   4         33.54         41.49        12.32 o                         
   9   3   4         97.47        128.36        25.34 o                         
  10   3   4         34.57         36.33        21.00 o                         
  11   3   4          9.01          7.18        13.22 o                         
  12   3   4          5.18          8.06        15.98 o                         
  13   3   4          6.56         -5.41        15.86 o                         
  14   3   4          1.54          1.59        25.65 o                         
 -15   4   4         14.04         24.96        15.67 o                         
 -14   4   4          7.07         -1.42        10.77 o                         
 -13   4   4         26.48         25.27        13.08 o                         
 -12   4   4         31.29         23.21        10.96 o                         
 -11   4   4         89.72         87.60        15.37 o                         
 -10   4   4        176.05        149.70        17.18 o                         
  -9   4   4         16.02         12.13         7.97 o                         
  -8   4   4         61.93         70.20        11.68 o                         
  -7   4   4         92.82        105.95        13.10 o                         
  -6   4   4         73.33         83.70        10.35 o                         
  -5   4   4        177.70        188.06        14.19 o                         
  -4   4   4         86.51        110.45        13.96 o                         
  -3   4   4         33.67         48.37        30.79 o                         
   0   4   4        195.57        184.72        15.56 o                         
   1   4   4        351.69        369.75        19.72 o                         
   2   4   4        368.09        371.32        19.21 o                         
   3   4   4        178.41        189.81        13.42 o                         
   4   4   4        405.47        427.91        30.83 o                         
   5   4   4         35.39         47.90        16.47 o                         
   6   4   4        103.63        122.48        13.45 o                         
   7   4   4        145.13        159.23        15.48 o                         
   8   4   4        153.03        157.90        23.52 o                         
   9   4   4        100.37         85.83        18.73 o                         
  10   4   4         72.55         50.85        21.76 o                         
  11   4   4          2.80          1.00        19.59 o                         
  12   4   4          2.98         10.12        20.95 o                         
  13   4   4         12.99          6.30        25.05 o                         
 -14   5   4          5.47         -0.37        14.86 o                         
 -13   5   4         33.89         30.53        12.24 o                         
 -12   5   4         12.61          2.84         8.89 o                         
 -11   5   4          6.58         14.40         9.85 o                         
 -10   5   4          3.94          3.60         8.20 o                         
  -9   5   4        168.88        156.58        18.39 o                         
  -8   5   4         60.29         62.75        12.61 o                         
  -7   5   4         71.19         67.16        12.16 o                         
  -6   5   4         46.75         44.91         9.04 o                         
  -5   5   4         16.63         12.00         6.22 o                         
  -4   5   4        215.42        245.40        19.38 o                         
  -2   5   4        144.46        152.61        12.97 o                         
  -1   5   4        135.53        144.68        12.27 o                         
   0   5   4        114.24        116.96        12.78 o                         
   1   5   4        102.88        116.33        12.02 o                         
   3   5   4        157.02        165.91        15.82 o                         
   4   5   4        121.61        129.35        15.29 o                         
   5   5   4          3.79          1.78         5.23 o                         
   6   5   4         55.13         73.45        11.86 o                         
   7   5   4         27.86         19.90         8.61 o                         
   8   5   4         71.65         65.18        17.87 o                         
   9   5   4          1.76          6.24        26.17 o                         
  10   5   4         21.11         12.94        17.07 o                         
  11   5   4         12.40          7.33        15.99 o                         
  12   5   4          1.87        -12.73        17.16 o                         
 -13   6   4          4.71          2.72        14.56 o                         
 -12   6   4          3.75          1.27        13.74 o                         
 -11   6   4          1.25         -6.03         9.18 o                         
 -10   6   4         25.53         32.94        13.79 o                         
  -9   6   4         27.38         15.43         9.84 o                         
  -8   6   4         33.57         25.54        10.10 o                         
  -7   6   4         30.24         33.91        10.35 o                         
  -6   6   4        386.61        403.15        27.67 o                         
  -5   6   4        194.23        177.84        17.40 o                         
  -4   6   4         91.59         98.51        12.14 o                         
  -3   6   4         26.67         29.43         7.56 o                         
  -2   6   4          2.60          3.27         5.00 o                         
  -1   6   4        112.41         93.08        11.61 o                         
   0   6   4         41.37         40.44         8.16 o                         
   1   6   4         57.24         51.22         9.15 o                         
   2   6   4         45.56         50.21         9.45 o                         
   3   6   4         75.89         70.39        11.39 o                         
   4   6   4         78.77         84.13        13.38 o                         
   5   6   4        146.16        164.45        18.27 o                         
   7   6   4         11.62         21.05         9.40 o                         
   8   6   4         60.32         65.44        19.07 o                         
   9   6   4         14.76          5.39        13.35 o                         
  10   6   4          2.18          1.11        12.10 o                         
  11   6   4          8.37         11.15        19.91 o                         
 -12   7   4         29.39         35.38        18.57 o                         
 -11   7   4         15.52         13.13        13.86 o                         
 -10   7   4         16.13         11.73        11.41 o                         
  -9   7   4          5.24         -1.08        10.49 o                         
  -8   7   4         24.23         20.65        11.17 o                         
  -7   7   4        134.65        154.00        19.81 o                         
  -6   7   4         73.27         77.11        14.29 o                         
  -5   7   4         20.25         26.56        10.54 o                         
  -4   7   4        108.12         87.27        14.25 o                         
  -3   7   4        148.27        161.65        18.13 o                         
  -2   7   4          7.52         -2.69         5.87 o                         
  -1   7   4         33.25         34.24         8.87 o                         
   0   7   4         32.20         29.62         9.59 o                         
   1   7   4         46.93         35.53         9.50 o                         
   2   7   4         50.79         22.42         9.55 o                         
   3   7   4         51.01         43.44        11.28 o                         
   4   7   4         17.84         15.80         9.30 o                         
   5   7   4         34.80         35.48        10.72 o                         
   6   7   4         15.23          6.82         9.57 o                         
   7   7   4         23.57         20.20        11.44 o                         
   8   7   4          3.28         10.46        12.75 o                         
   9   7   4          0.16          9.17        15.45 o                         
  10   7   4         13.95         -3.56        14.10 o                         
 -10   8   4          1.51         -6.82        13.07 o                         
  -9   8   4         17.87          3.63        14.93 o                         
  -8   8   4          1.82         -4.12        12.88 o                         
  -7   8   4          0.79         -1.98         9.46 o                         
  -6   8   4         49.13         61.16        15.78 o                         
  -5   8   4         45.59         48.48        13.80 o                         
  -4   8   4          1.04          1.50         9.46 o                         
  -3   8   4         10.26         19.45         9.51 o                         
  -2   8   4         14.00          8.45         8.32 o                         
  -1   8   4         19.28         10.17         7.61 o                         
   0   8   4         58.62         35.04        10.24 o                         
   1   8   4         11.84          5.41         8.35 o                         
   2   8   4          5.75          2.79         8.07 o                         
   3   8   4         10.33          7.60         9.07 o                         
   4   8   4          3.96          2.54         9.47 o                         
   5   8   4         14.91          4.38         9.51 o                         
   6   8   4         13.04         21.82        12.43 o                         
   7   8   4          1.70          5.07        15.35 o                         
   8   8   4         11.21          3.07        18.62 o                         
  -7   9   4         12.56          6.27        16.14 o                         
  -6   9   4          6.24         -1.00        14.67 o                         
  -5   9   4          2.23         -6.16        12.29 o                         
  -4   9   4         14.01         17.68        12.86 o                         
  -3   9   4          1.58         -4.17        10.07 o                         
  -2   9   4         11.44         10.20         9.70 o                         
  -1   9   4          0.80          2.45         8.82 o                         
   0   9   4          6.10         12.37        10.93 o                         
   1   9   4          8.02         -0.52         8.84 o                         
   2   9   4          1.09         18.04        11.52 o                         
   3   9   4          5.98          3.45        10.38 o                         
   4   9   4          8.08          7.25        11.64 o                         
   5   9   4          0.66         -8.98        11.70 o                         
  -7  -9   5          4.89         14.09        19.02 o                         
  -6  -9   5          6.17         12.00        20.48 o                         
  -5  -9   5          2.02         -2.35        15.54 o                         
  -4  -9   5         18.91         16.82        15.82 o                         
  -3  -9   5          0.04         -4.20        13.10 o                         
  -2  -9   5         14.40         11.23        14.27 o                         
  -1  -9   5         19.82          4.13        10.46 o                         
   0  -9   5          0.24         -2.56        13.97 o                         
   1  -9   5          4.44         -0.66        15.50 o                         
   2  -9   5          0.50          0.60        13.39 o                         
   3  -9   5         20.78         11.93        19.39 o                         
   4  -9   5          5.61          0.04        13.11 o                         
 -10  -8   5         13.63         26.28        27.64 o                         
  -9  -8   5          4.12          7.15        16.65 o                         
  -8  -8   5         18.50         25.55        16.80 o                         
  -7  -8   5          0.96          7.95        13.44 o                         
  -6  -8   5         12.16         14.40        15.94 o                         
  -5  -8   5         27.94         23.73        20.03 o                         
  -4  -8   5         35.20         22.30        14.77 o                         
  -3  -8   5          2.38         -3.77        11.35 o                         
  -2  -8   5          6.01         -0.31        12.78 o                         
  -1  -8   5         20.67         11.02        12.39 o                         
   0  -8   5          2.39          2.67         9.99 o                         
   1  -8   5          2.10         -3.43        11.91 o                         
   2  -8   5          2.30         -0.82        13.53 o                         
   3  -8   5         14.63          6.57        12.34 o                         
   4  -8   5          1.60         -0.03        12.43 o                         
   5  -8   5          1.27         -1.10        13.98 o                         
   6  -8   5         11.80         -9.34        16.34 o                         
   7  -8   5          5.76          4.24        13.99 o                         
 -12  -7   5         17.42          5.35        20.40 o                         
 -11  -7   5         49.56         36.49        23.75 o                         
 -10  -7   5         26.02         17.52        18.00 o                         
  -9  -7   5          1.74          3.42        13.25 o                         
  -8  -7   5          3.27         -1.44        10.49 o                         
  -7  -7   5         43.75         29.86        17.00 o                         
  -6  -7   5         10.77         17.84        14.14 o                         
  -5  -7   5         31.18         36.96        15.29 o                         
  -4  -7   5         72.83         50.14        16.71 o                         
  -3  -7   5        165.12        179.42        27.13 o                         
  -2  -7   5         51.81         47.92        16.15 o                         
  -1  -7   5         37.03         19.81        12.27 o                         
   0  -7   5         24.21         11.99        11.52 o                         
   1  -7   5         29.64         27.53        15.13 o                         
   2  -7   5         51.04         40.20        19.16 o                         
   3  -7   5         15.82         17.33        23.09 o                         
   4  -7   5         28.13         22.84        19.13 o                         
   5  -7   5          5.38          1.22        12.68 o                         
   6  -7   5          4.72          0.44        12.05 o                         
   7  -7   5         21.03          7.18        13.38 o                         
   8  -7   5          2.05        -10.11        16.37 o                         
   9  -7   5          3.80        -12.90        12.90 o                         
 -13  -6   5          5.91         -5.88        17.34 o                         
 -12  -6   5         37.35         41.36        22.16 o                         
 -11  -6   5          6.86         19.02        15.96 o                         
 -10  -6   5         30.04         30.35        14.49 o                         
  -9  -6   5         52.69         77.08        19.43 o                         
  -8  -6   5         26.66         15.33        10.72 o                         
  -7  -6   5         18.02         26.36        11.44 o                         
  -6  -6   5         43.22         51.18        15.29 o                         
  -5  -6   5        291.35        316.17        28.36 o                         
  -4  -6   5         35.08         36.19        11.42 o                         
  -3  -6   5        131.00        131.11        19.27 o                         
  -2  -6   5         39.65         30.76        12.72 o                         
  -1  -6   5         19.24          8.46        10.52 o                         
   0  -6   5         45.23         42.46        13.80 o                         
   1  -6   5         29.06         44.96        13.61 o                         
   2  -6   5         25.65         16.39        10.43 o                         
   3  -6   5        146.66        186.55        38.09 o                         
   4  -6   5         77.24         82.72        21.80 o                         
   6  -6   5        131.64        131.55        25.40 o                         
   7  -6   5          1.82         -0.78        12.75 o                         
   8  -6   5         11.53          5.69        16.26 o                         
   9  -6   5          8.69         22.75        15.38 o                         
  10  -6   5         21.45          7.47        22.52 o                         
  11  -6   5          4.23        -15.02        42.65 o                         
 -14  -5   5          6.39         19.33        24.99 o                         
 -13  -5   5        100.06        141.43        28.37 o                         
 -12  -5   5         14.99         10.81        12.08 o                         
 -11  -5   5         29.72         33.75        15.48 o                         
 -10  -5   5         80.78         77.06        18.40 o                         
  -9  -5   5         55.58         75.46        17.79 o                         
  -8  -5   5         76.44         95.44        18.36 o                         
  -7  -5   5         14.90         20.76        12.13 o                         
  -6  -5   5        169.32        183.65        24.01 o                         
  -5  -5   5         68.67         43.40        11.29 o                         
  -4  -5   5        300.88        315.01        26.08 o                         
  -3  -5   5        130.11        124.66        17.17 o                         
  -2  -5   5         30.38         35.82        15.42 o                         
  -1  -5   5         90.01         89.00        15.93 o                         
   0  -5   5          6.59          7.15         8.53 o                         
   1  -5   5          2.46         11.93        13.15 o                         
   2  -5   5        199.33        182.51        29.06 o                         
   3  -5   5         36.60         31.64        12.49 o                         
   5  -5   5         62.94         59.40        17.44 o                         
   6  -5   5          4.07          0.43        11.63 o                         
   7  -5   5          6.58         -2.60         9.83 o                         
   8  -5   5         14.48         23.63        15.82 o                         
   9  -5   5          0.90          0.21        20.08 o                         
  10  -5   5          8.59          8.64        23.09 o                         
  11  -5   5         12.54         13.94        40.35 o                         
 -15  -4   5          2.07         -1.74        15.93 o                         
 -14  -4   5          9.53          6.44        13.82 o                         
 -13  -4   5         14.24         11.05        12.17 o                         
 -12  -4   5         35.62         31.99        13.23 o                         
 -11  -4   5        226.73        247.72        27.92 o                         
 -10  -4   5         28.63         35.46        12.47 o                         
  -9  -4   5         86.70        107.27        17.47 o                         
  -8  -4   5         34.47         35.28        10.68 o                         
  -7  -4   5         24.53         16.20         7.65 o                         
  -6  -4   5         90.38        110.00        13.77 o                         
  -5  -4   5        266.23        281.76        26.08 o                         
  -4  -4   5        125.60        128.42        15.80 o                         
  -3  -4   5         80.08         70.27        10.94 o                         
  -2  -4   5         59.86        112.43        64.15 o                         
  -1  -4   5        251.53        258.36        19.93 o                         
   0  -4   5        135.36        157.75        17.77 o                         
   1  -4   5        130.79        136.33        17.68 o                         
   2  -4   5        394.22        422.46        29.56 o                         
   3  -4   5         27.63         28.76         9.95 o                         
   4  -4   5        348.87        383.98        32.44 o                         
   5  -4   5        228.86        284.76        32.89 o                         
   6  -4   5        114.79        140.05        23.27 o                         
   7  -4   5         24.58         39.53        14.91 o                         
   8  -4   5         84.64         89.75        20.13 o                         
   9  -4   5        112.45        101.84        28.94 o                         
  10  -4   5          2.13          3.22        23.20 o                         
  11  -4   5          3.76         31.59        40.67 o                         
  12  -4   5          9.67        -12.97        46.17 o                         
 -16  -3   5          0.45        -10.81        17.81 o                         
 -15  -3   5          4.34         16.66        16.48 o                         
 -14  -3   5         55.80         71.56        19.43 o                         
 -13  -3   5         38.25         47.86        16.87 o                         
 -12  -3   5          5.13          4.46        10.64 o                         
 -11  -3   5        175.98        196.23        23.12 o                         
 -10  -3   5         66.02         64.90        13.48 o                         
  -9  -3   5        109.97        132.61        17.29 o                         
  -8  -3   5        111.03        101.70        15.24 o                         
  -7  -3   5         27.54         31.69         9.48 o                         
  -6  -3   5        230.45        243.88        18.85 o                         
  -5  -3   5        294.57        339.65        23.14 o                         
  -4  -3   5         50.30         51.94         8.36 o                         
  -3  -3   5        322.06        358.10        24.03 o                         
  -2  -3   5         75.76         85.43         9.18 o                         
  -1  -3   5        317.66        376.25        38.27 o                         
   0  -3   5        214.50        236.08        20.69 o                         
   1  -3   5         49.06         49.17        11.09 o                         
   2  -3   5         35.25         37.13         6.94 o                         
   3  -3   5        605.49        622.21        42.10 o                         
   4  -3   5         28.88         22.80         8.92 o                         
   6  -3   5         56.72         76.83        30.90 o                         
   7  -3   5         45.30         44.82        12.89 o                         
   8  -3   5        120.99        117.53        23.33 o                         
   9  -3   5         72.10         59.35        19.15 o                         
  10  -3   5         32.06         47.01        23.95 o                         
  11  -3   5          1.14         -6.07        29.19 o                         
  12  -3   5          1.00          6.26        39.30 o                         
 -16  -2   5          6.78         -1.43        16.87 o                         
 -15  -2   5          5.11          2.56        13.25 o                         
 -14  -2   5          0.30         -4.06        10.74 o                         
 -13  -2   5         34.80         46.62        15.85 o                         
 -12  -2   5         14.34         14.14        11.79 o                         
 -11  -2   5        135.77        125.52        17.89 o                         
 -10  -2   5        181.65        177.43        19.77 o                         
  -9  -2   5         39.68         49.93        10.99 o                         
  -8  -2   5        301.49        304.24        24.27 o                         
  -7  -2   5        413.57        420.39        27.09 o                         
  -6  -2   5        256.84        292.41        20.14 o                         
  -5  -2   5        688.36        695.20        32.53 o                         
  -4  -2   5         97.48        106.46        11.42 o                         
  -2  -2   5        573.57        548.88        33.91 o                         
  -1  -2   5         48.23         49.32         7.93 o                         
   0  -2   5       1660.24       1688.80        60.64 o                         
   1  -2   5        262.43        286.11        20.95 o                         
   2  -2   5       1590.99       1515.06        91.43 o                         
   4  -2   5        201.85        215.31        15.86 o                         
   5  -2   5         97.13        154.96        66.86 o                         
   6  -2   5        123.00        120.39        16.52 o                         
   8  -2   5         92.14         94.74        23.46 o                         
   9  -2   5         17.56          7.01        15.53 o                         
  10  -2   5         37.11         45.84        25.31 o                         
  11  -2   5          2.18         -1.52        31.90 o                         
  12  -2   5         19.83         -1.10        23.10 o                         
  13  -2   5          4.67          5.75        32.81 o                         
 -16  -1   5          1.54          6.11        15.95 o                         
 -15  -1   5          1.45          2.76        13.44 o                         
 -14  -1   5          6.73          9.64        13.41 o                         
 -13  -1   5         20.62         15.35        12.25 o                         
 -12  -1   5         89.74         88.92        17.33 o                         
 -11  -1   5        148.48        150.25        20.58 o                         
 -10  -1   5        516.44        523.10        36.29 o                         
  -9  -1   5        142.98        133.54        16.20 o                         
  -8  -1   5        324.92        342.16        25.86 o                         
  -7  -1   5         47.45         35.88         7.74 o                         
  -6  -1   5        457.05        473.58        26.32 o                         
  -3  -1   5        279.74        282.56        17.95 o                         
  -2  -1   5        469.37        474.31        22.80 o                         
  -1  -1   5        716.91        683.01        29.82 o                         
   0  -1   5        227.82        240.04        15.91 o                         
   2  -1   5        429.36        428.10        31.73 o                         
   3  -1   5        329.51        363.74        23.93 o                         
   7  -1   5         78.46         68.99        15.84 o                         
   8  -1   5         64.99        108.77        66.08 o                         
   9  -1   5         99.97         91.63        22.49 o                         
  11  -1   5         12.52         26.43        27.24 o                         
  12  -1   5          2.67          8.45        19.96 o                         
  13  -1   5          7.40         25.73        32.14 o                         
  14  -1   5         13.27          6.54        45.08 o                         
 -16   0   5          0.58         -2.42        15.75 o                         
 -15   0   5          0.21         -0.68        12.61 o                         
 -14   0   5         28.22         31.13        13.04 o                         
 -13   0   5          0.50          1.08         8.65 o                         
 -12   0   5         81.05         77.90        15.87 o                         
 -11   0   5        829.20        858.49        55.01 o                         
 -10   0   5        116.98        127.59        18.15 o                         
  -9   0   5         10.29         14.78        24.96 o                         
  -8   0   5         17.30         18.23         6.82 o                         
  -7   0   5        534.81        537.45        32.02 o                         
  -5   0   5        596.21        621.79        36.75 o                         
  -3   0   5        935.24        889.28       107.32 o                         
  -2   0   5        485.36        473.67        29.69 o                         
  -1   0   5        116.41        125.21        10.03 o                         
   0   0   5        128.65        141.31        10.55 o                         
   1   0   5         57.79         62.44         9.13 o                         
   8   0   5          3.86         -3.51        11.08 o                         
   9   0   5        299.84        322.14        42.01 o                         
  10   0   5         38.37         31.19        16.81 o                         
  12   0   5          8.99          5.26        15.95 o                         
  13   0   5          7.39         13.12        23.36 o                         
  14   0   5         16.93         16.00        33.57 o                         
 -16   1   5          1.52          2.86        13.76 o                         
 -15   1   5          1.43         -3.52        11.00 o                         
 -14   1   5          6.73          9.33        14.61 o                         
 -13   1   5         20.64          9.11        10.84 o                         
 -12   1   5         89.91         89.79        16.26 o                         
 -11   1   5        148.60        135.87        18.27 o                         
 -10   1   5        516.49        477.05        34.39 o                         
  -9   1   5        143.35        136.59        16.32 o                         
  -8   1   5        324.72        329.37        22.47 o                         
  -7   1   5         47.38         45.49         8.14 o                         
  -6   1   5        456.79        445.13        25.35 o                         
  -3   1   5        279.74        245.93        15.95 o                         
  -2   1   5        469.09        441.92        21.28 o                         
  -1   1   5        716.03        687.11        25.37 o                         
   0   1   5        228.52        240.11        14.09 o                         
   2   1   5        428.81        429.04        21.20 o                         
   3   1   5        329.30        344.71        17.52 o                         
   7   1   5         78.49         71.46        15.25 o                         
   8   1   5         64.98        107.55        62.56 o                         
   9   1   5         99.81         98.25        23.30 o                         
  11   1   5         12.53         -0.89        27.35 o                         
  12   1   5          2.67          2.56        15.78 o                         
  13   1   5          7.38         -1.66        22.87 o                         
  14   1   5         13.27         32.65        29.15 o                         
 -16   2   5          6.77          2.00        15.49 o                         
 -15   2   5          5.13          4.24        11.55 o                         
 -14   2   5          0.30         -2.63        11.99 o                         
 -13   2   5         34.63         30.08        12.76 o                         
 -12   2   5         14.34         17.07         9.80 o                         
 -11   2   5        135.73        130.67        18.95 o                         
 -10   2   5        181.63        186.99        20.88 o                         
  -9   2   5         39.77         53.68        10.83 o                         
  -8   2   5        301.70        313.66        23.06 o                         
  -7   2   5        413.31        407.74        25.13 o                         
  -6   2   5        256.91        273.11        17.53 o                         
  -5   2   5        688.89        699.64        33.67 o                         
  -4   2   5         97.44        103.17         9.23 o                         
  -2   2   5        573.71        551.81        30.65 o                         
  -1   2   5         48.20         46.52         7.20 o                         
   0   2   5       1659.28       1588.76        54.86 o                         
   1   2   5        262.54        205.04        30.18 o                         
   2   2   5       1591.13       1607.09        76.78 o                         
   3   2   5        981.90        939.13        98.05 o                         
   4   2   5        201.78        215.96        12.80 o                         
   5   2   5         97.02        148.17        43.99 o                         
   6   2   5        122.99        149.09        20.46 o                         
   8   2   5         92.17        121.45        34.33 o                         
   9   2   5         17.55          6.92        12.20 o                         
  10   2   5         37.09         42.93        24.93 o                         
  11   2   5          2.16          4.98        21.61 o                         
  12   2   5         19.85         36.80        27.08 o                         
  13   2   5          4.67          5.73        19.64 o                         
 -16   3   5          0.45          3.08        14.49 o                         
 -15   3   5          4.35         13.17        14.74 o                         
 -14   3   5         55.63         51.37        15.36 o                         
 -13   3   5         38.17         27.41        12.21 o                         
 -12   3   5          5.17          6.82         8.26 o                         
 -11   3   5        175.94        160.14        19.08 o                         
 -10   3   5         66.05         52.06        11.96 o                         
  -9   3   5        109.66        119.28        15.16 o                         
  -8   3   5        111.11        101.45        13.72 o                         
  -7   3   5         27.64         29.90         7.19 o                         
  -6   3   5        230.39        231.47        16.16 o                         
  -5   3   5        294.54        336.26        20.12 o                         
  -4   3   5         50.29         53.58         6.97 o                         
  -3   3   5        322.19        357.75        21.01 o                         
  -2   3   5         75.75         87.09         8.44 o                         
  -1   3   5        317.26        342.20        27.90 o                         
   0   3   5        214.61        183.06        12.90 o                         
   1   3   5         48.94         53.23         9.52 o                         
   2   3   5         35.10         26.02         5.22 o                         
   3   3   5        605.51        606.74        37.01 o                         
   4   3   5         28.87         29.82         6.25 o                         
   6   3   5         56.61         79.67        23.91 o                         
   7   3   5         45.44         42.92        11.85 o                         
   8   3   5        120.99        153.94        27.32 o                         
   9   3   5         72.11         61.72        20.10 o                         
  10   3   5         31.94         27.77        18.66 o                         
  11   3   5          1.12         -8.36        42.53 o                         
  12   3   5          1.00         -6.55        14.43 o                         
  13   3   5          4.81         25.61        29.05 o                         
 -15   4   5          2.05        -11.49        11.49 o                         
 -14   4   5          9.47         10.61        11.85 o                         
 -13   4   5         14.28         14.50         9.88 o                         
 -12   4   5         35.59         25.35        10.69 o                         
 -11   4   5        226.85        198.47        20.88 o                         
 -10   4   5         28.52         37.31        10.01 o                         
  -9   4   5         86.68         99.53        14.03 o                         
  -8   4   5         34.69         35.61         8.88 o                         
  -7   4   5         24.41         21.17         6.99 o                         
  -6   4   5         90.45        102.13        11.60 o                         
  -5   4   5        266.20        302.79        19.79 o                         
  -4   4   5        125.58        125.56        13.22 o                         
  -3   4   5         79.97         77.28         9.17 o                         
  -1   4   5        251.32        246.44        15.45 o                         
   0   4   5        135.12        126.59        11.22 o                         
   1   4   5        131.08        131.93        12.33 o                         
   2   4   5        394.33        383.67        26.94 o                         
   3   4   5         27.57         34.65         7.15 o                         
   4   4   5        348.43        376.32        24.65 o                         
   5   4   5        228.85        295.56        21.37 o                         
   6   4   5        115.09        126.00        15.42 o                         
   7   4   5         24.56         28.25        13.31 o                         
   8   4   5         84.81        113.20        20.40 o                         
   9   4   5        112.48         95.65        24.59 o                         
  10   4   5          2.14          5.08        16.90 o                         
  11   4   5          3.75         13.69        44.59 o                         
  12   4   5          9.68         27.35        23.66 o                         
 -14   5   5          6.39         20.10        18.77 o                         
 -13   5   5        100.01         93.14        20.23 o                         
 -12   5   5         15.06          5.65         9.27 o                         
 -11   5   5         29.63         15.51        10.94 o                         
 -10   5   5         80.79         66.93        14.82 o                         
  -9   5   5         55.58         54.29        12.31 o                         
  -8   5   5         76.39         83.29        14.17 o                         
  -7   5   5         14.94         13.99         8.57 o                         
  -6   5   5        169.18        179.39        18.34 o                         
  -5   5   5         68.48         74.06        10.98 o                         
  -4   5   5        300.94        314.23        22.15 o                         
  -3   5   5        130.08        147.68        13.21 o                         
  -2   5   5         30.52         45.59        10.84 o                         
  -1   5   5         89.74         99.44        11.00 o                         
   0   5   5          6.60          8.30         4.88 o                         
   1   5   5          2.49          8.00        16.60 o                         
   2   5   5        199.22        198.89        16.74 o                         
   3   5   5         36.64         33.04         8.75 o                         
   5   5   5         62.76         76.82        11.51 o                         
   6   5   5          4.02          0.41        11.95 o                         
   7   5   5          6.62          2.75         9.60 o                         
   8   5   5         14.44         17.45        13.66 o                         
   9   5   5          0.89         -0.29        12.60 o                         
  10   5   5          8.56         22.49        18.44 o                         
  11   5   5         12.54         -0.01        18.79 o                         
  12   5   5          1.39         -7.02        24.26 o                         
 -13   6   5          5.88          5.31        17.23 o                         
 -12   6   5         37.35         37.67        20.48 o                         
 -11   6   5          6.85          8.56        11.83 o                         
 -10   6   5         30.14         34.86        13.22 o                         
  -9   6   5         52.60         50.60        12.35 o                         
  -8   6   5         26.69         19.11         9.67 o                         
  -7   6   5         17.98         13.70         7.83 o                         
  -6   6   5         43.23         36.01        10.39 o                         
  -5   6   5        291.56        331.99        23.38 o                         
  -4   6   5         35.01         40.62         9.10 o                         
  -3   6   5        130.90        144.08        15.29 o                         
  -2   6   5         39.47         26.42         7.71 o                         
  -1   6   5         19.17         13.49         6.16 o                         
   0   6   5         45.11         37.30         7.63 o                         
   1   6   5         29.16         22.18         6.75 o                         
   2   6   5         25.64         24.94         7.93 o                         
   3   6   5        146.87        132.06        15.86 o                         
   4   6   5         77.24         87.43        13.08 o                         
   6   6   5        131.65        161.05        25.18 o                         
   7   6   5          1.81          0.28        10.07 o                         
   8   6   5         11.50          6.62        12.68 o                         
   9   6   5          8.68          5.05        12.79 o                         
  10   6   5         21.45          7.33        15.77 o                         
  11   6   5          4.23         -7.98        27.03 o                         
 -12   7   5         17.44          5.15        18.14 o                         
 -11   7   5         49.61         76.09        23.86 o                         
 -10   7   5         26.08         31.55        15.02 o                         
  -9   7   5          1.72          0.23        10.34 o                         
  -8   7   5          3.30         -7.21         8.44 o                         
  -7   7   5         43.61         47.26        13.78 o                         
  -6   7   5         10.68         19.21        10.57 o                         
  -5   7   5         31.29         45.90        13.12 o                         
  -4   7   5         72.81         75.89        13.84 o                         
  -3   7   5        164.93        152.28        17.80 o                         
  -2   7   5         51.72         48.38        10.91 o                         
  -1   7   5         37.06         23.84         9.08 o                         
   0   7   5         24.24         17.30         8.63 o                         
   1   7   5         29.71         20.85         8.00 o                         
   2   7   5         51.09         39.97        10.42 o                         
   3   7   5         15.88         35.33        21.68 o                         
   4   7   5         28.16         34.80        10.00 o                         
   5   7   5          5.37          2.87         7.26 o                         
   6   7   5          4.69         -4.40         9.30 o                         
   7   7   5         21.07         23.39        15.27 o                         
   8   7   5          2.05          6.01        13.10 o                         
   9   7   5          3.80          6.20        15.21 o                         
 -10   8   5         13.67         37.60        21.63 o                         
  -9   8   5          4.11         12.14        19.36 o                         
  -8   8   5         18.50         17.41        15.16 o                         
  -7   8   5          0.97          0.94        10.05 o                         
  -6   8   5         12.17          4.15        11.30 o                         
  -5   8   5         27.87         36.06        12.97 o                         
  -4   8   5         35.13         44.84        14.01 o                         
  -3   8   5          2.36          2.62         7.99 o                         
  -2   8   5          5.99          4.32         6.99 o                         
  -1   8   5         20.70         30.00         9.76 o                         
   0   8   5          2.40         10.63         9.62 o                         
   1   8   5          2.11         -1.29         7.54 o                         
   2   8   5          2.27         -0.24         7.60 o                         
   3   8   5         14.63         11.49         9.04 o                         
   4   8   5          1.59          5.70        10.35 o                         
   5   8   5          1.27         -0.51         8.56 o                         
   6   8   5         11.82         -8.60        17.57 o                         
   7   8   5          5.76          1.78        15.08 o                         
  -7   9   5          4.89         15.73        16.69 o                         
  -6   9   5          6.19          4.66        13.10 o                         
  -5   9   5          2.02         -3.75        13.89 o                         
  -4   9   5         18.90         17.69        13.97 o                         
  -3   9   5          0.04          3.48        10.40 o                         
  -2   9   5         14.43         16.72         9.96 o                         
  -1   9   5         19.86          8.26         9.58 o                         
   0   9   5          0.25          3.54        11.74 o                         
   1   9   5          4.46          2.24         9.14 o                         
   2   9   5          0.49         13.89        11.21 o                         
   3   9   5         20.83         25.07        12.78 o                         
   4   9   5          5.58          6.85        14.64 o                         
  -7  -9   6          0.05         -3.88        27.87 o                         
  -6  -9   6          4.56         -3.51        21.16 o                         
  -5  -9   6         15.35          0.16        19.43 o                         
  -4  -9   6          0.13         -1.51        14.05 o                         
  -3  -9   6         13.28         -0.96        12.16 o                         
  -2  -9   6          1.03          8.88        13.62 o                         
  -1  -9   6          0.78         -0.13         9.71 o                         
   0  -9   6          5.90          0.48        11.25 o                         
   1  -9   6          5.43         -1.40        14.60 o                         
   2  -9   6         26.24          3.32        11.32 o                         
   3  -9   6          3.32         -5.01        10.87 o                         
 -10  -8   6          4.03         -0.62        22.60 o                         
  -9  -8   6         30.46         28.66        20.30 o                         
  -8  -8   6          1.15          5.10        13.49 o                         
  -7  -8   6         10.70          0.33        12.17 o                         
  -6  -8   6          0.58          8.69        15.80 o                         
  -5  -8   6         14.75          0.53        12.71 o                         
  -4  -8   6          7.87          5.90        15.16 o                         
  -3  -8   6         29.83         27.60        15.66 o                         
  -2  -8   6         41.02         26.42        12.49 o                         
  -1  -8   6          6.91          7.45        13.00 o                         
   0  -8   6          7.18          1.40        12.25 o                         
   1  -8   6          8.75          5.19        12.71 o                         
   2  -8   6          7.94          4.64        10.75 o                         
   3  -8   6          2.65         11.07        13.70 o                         
   4  -8   6         29.60          8.55         9.12 o                         
   5  -8   6          3.78          4.67        15.53 o                         
   6  -8   6          1.42         -7.19        17.84 o                         
 -12  -7   6         14.68          9.17        23.23 o                         
 -11  -7   6          8.34          5.74        23.85 o                         
 -10  -7   6         17.64         31.99        20.34 o                         
  -9  -7   6         63.49         52.61        17.97 o                         
  -8  -7   6         10.48         -5.11         9.89 o                         
  -7  -7   6         32.33         27.50        12.57 o                         
  -6  -7   6         12.09         -1.83        11.42 o                         
  -5  -7   6         16.16         24.74        13.31 o                         
  -4  -7   6         34.89         46.22        15.75 o                         
  -3  -7   6         93.89         62.70        18.17 o                         
  -2  -7   6         22.69         15.38        12.72 o                         
  -1  -7   6          9.62         -1.06         9.68 o                         
   0  -7   6         22.03          8.68        11.83 o                         
   1  -7   6         20.18         11.88        12.76 o                         
   2  -7   6         64.89         29.17        17.37 o                         
   3  -7   6         32.89         19.97        18.92 o                         
   4  -7   6          3.94          5.17        16.07 o                         
   5  -7   6         86.94         41.92        25.33 o                         
   6  -7   6         55.94         25.05        21.36 o                         
   7  -7   6          1.67         -5.23        10.26 o                         
   8  -7   6         59.96         12.83        20.02 o                         
 -13  -6   6          8.93         30.83        22.98 o                         
 -12  -6   6         27.17         42.30        20.23 o                         
 -11  -6   6         39.35         52.61        20.03 o                         
 -10  -6   6          8.60         11.94        13.28 o                         
  -9  -6   6         65.46         91.75        20.96 o                         
  -8  -6   6         38.75         42.08        15.53 o                         
  -7  -6   6         32.33         18.32        11.55 o                         
  -6  -6   6         14.40         21.45        12.14 o                         
  -5  -6   6         18.97         17.04         8.86 o                         
  -4  -6   6          6.99         14.10        10.05 o                         
  -3  -6   6         18.39         11.01         8.30 o                         
  -2  -6   6          1.80         -2.00         9.03 o                         
  -1  -6   6         13.81          6.49         9.15 o                         
   0  -6   6         16.72         25.58        12.14 o                         
   1  -6   6         14.10          6.33        12.10 o                         
   2  -6   6         83.53         75.35        19.73 o                         
   3  -6   6         33.04         36.49        19.30 o                         
   4  -6   6         15.58         -3.41        12.35 o                         
   5  -6   6          2.06          6.93        16.88 o                         
   6  -6   6         14.75          8.50        16.89 o                         
   7  -6   6         11.99          8.10        13.65 o                         
   8  -6   6         34.16         30.91        21.04 o                         
   9  -6   6         14.84          6.43        20.05 o                         
  10  -6   6          0.06          2.54        26.20 o                         
 -14  -5   6          1.46          9.45        23.56 o                         
 -13  -5   6          1.14         -2.18        16.33 o                         
 -12  -5   6         21.45          8.71        13.98 o                         
 -11  -5   6         20.29         13.37        13.30 o                         
 -10  -5   6         13.94         17.27        13.59 o                         
  -9  -5   6         35.07         29.27        12.27 o                         
  -8  -5   6         76.96         73.55        15.58 o                         
  -7  -5   6        152.34        166.13        24.42 o                         
  -6  -5   6         48.03         51.52        14.60 o                         
  -5  -5   6        385.68        398.00        33.72 o                         
  -4  -5   6        598.49        619.70        41.88 o                         
  -3  -5   6        200.31        211.39        23.10 o                         
  -2  -5   6          2.88          1.10         7.02 o                         
  -1  -5   6        102.64        120.70        20.36 o                         
   0  -5   6         11.58         14.13         9.48 o                         
   1  -5   6        156.66        178.63        28.69 o                         
   2  -5   6         31.87         21.27        13.46 o                         
   3  -5   6         94.29         99.74        21.79 o                         
   5  -5   6        295.20        250.86        40.50 o                         
   6  -5   6        322.75        306.78        40.33 o                         
   7  -5   6         24.13         14.27        17.16 o                         
   8  -5   6         66.21         47.62        17.84 o                         
   9  -5   6          2.43         -1.93        18.11 o                         
  10  -5   6         17.78         11.51        23.46 o                         
  11  -5   6          2.68          1.09        33.81 o                         
 -15  -4   6         10.09          3.38        16.80 o                         
 -14  -4   6          8.71         15.51        16.08 o                         
 -13  -4   6         26.67         30.99        15.17 o                         
 -12  -4   6         17.57         19.45        12.37 o                         
 -11  -4   6         33.96         30.98        12.88 o                         
 -10  -4   6         60.33         57.70        14.37 o                         
  -9  -4   6         25.78         29.20        11.45 o                         
  -8  -4   6        276.84        299.55        27.01 o                         
  -7  -4   6        146.60        140.11        19.57 o                         
  -6  -4   6        110.72        135.50        17.92 o                         
  -5  -4   6         80.41         74.82        13.86 o                         
  -4  -4   6        122.87        122.41        16.25 o                         
  -3  -4   6          2.55         -0.77         5.66 o                         
  -2  -4   6         58.93         45.86        10.55 o                         
  -1  -4   6         42.62         49.13        12.23 o                         
   0  -4   6         70.00         73.82        13.48 o                         
   1  -4   6        105.15        108.66        15.18 o                         
   2  -4   6         53.98         84.07        17.55 o                         
   3  -4   6         38.99         33.21        12.24 o                         
   4  -4   6         49.97         31.74        14.65 o                         
   5  -4   6         21.67         28.20        16.17 o                         
   6  -4   6          4.03         -2.46        11.98 o                         
   7  -4   6        124.73        126.96        24.24 o                         
   8  -4   6         11.42         56.71        49.44 o                         
   9  -4   6          9.19          0.65        15.21 o                         
  10  -4   6         19.21          7.92        22.84 o                         
  11  -4   6          7.63         -5.59        28.88 o                         
 -16  -3   6          7.23          4.69        19.76 o                         
 -15  -3   6          2.84         -1.89        15.80 o                         
 -14  -3   6         13.15         10.07        14.73 o                         
 -13  -3   6         89.67         84.43        20.62 o                         
 -12  -3   6          0.84         -1.14         9.05 o                         
 -11  -3   6         75.34         48.99        13.35 o                         
 -10  -3   6         91.99         92.64        16.71 o                         
  -9  -3   6        235.04        243.52        24.98 o                         
  -8  -3   6         53.93         75.84        13.17 o                         
  -7  -3   6        158.74        169.76        18.22 o                         
  -6  -3   6        118.42        127.80        15.02 o                         
  -5  -3   6        158.43        143.86        14.85 o                         
  -4  -3   6        316.89        321.40        22.13 o                         
  -3  -3   6        350.10        346.96        21.75 o                         
  -2  -3   6          8.43          8.39         4.24 o                         
  -1  -3   6        320.92        331.39        23.20 o                         
   0  -3   6        571.80        595.15        32.43 o                         
   1  -3   6        321.54        315.62        21.92 o                         
   2  -3   6         17.39          9.22         7.00 o                         
   3  -3   6        513.54        552.37        35.49 o                         
   4  -3   6        137.84        134.79        23.50 o                         
   5  -3   6        335.20        309.18        36.05 o                         
   6  -3   6        145.31        155.97        24.93 o                         
   7  -3   6         19.01         20.03        25.82 o                         
   8  -3   6         78.73        106.13        24.80 o                         
   9  -3   6        188.19        155.79        32.90 o                         
  10  -3   6         19.75         24.37        29.74 o                         
  11  -3   6         39.68          0.36        28.30 o                         
  12  -3   6          3.30        -11.51        62.75 o                         
 -16  -2   6         11.26          9.77        16.15 o                         
 -15  -2   6         11.81          9.30        13.88 o                         
 -14  -2   6         20.27         21.29        14.22 o                         
 -13  -2   6         37.19         12.14        13.04 o                         
 -12  -2   6         58.99         58.22        16.33 o                         
 -11  -2   6         72.28         73.02        14.48 o                         
 -10  -2   6         14.65         12.46         8.26 o                         
  -9  -2   6         53.51         41.13        10.48 o                         
  -8  -2   6        184.81        188.55        20.33 o                         
  -7  -2   6        583.33        615.05        36.71 o                         
  -6  -2   6        102.98         97.18        11.80 o                         
  -5  -2   6         50.72         57.37         9.01 o                         
  -4  -2   6        208.57        204.79        16.92 o                         
  -3  -2   6         75.85         68.27         9.81 o                         
  -2  -2   6        604.91        590.55        32.90 o                         
  -1  -2   6        204.23        245.08        20.63 o                         
   0  -2   6        364.64        381.60        22.51 o                         
   1  -2   6        701.25        806.19        68.98 o                         
   2  -2   6        199.72        225.42        24.89 o                         
   3  -2   6        107.99         99.42        14.83 o                         
   4  -2   6        330.45        306.56        26.94 o                         
   5  -2   6         35.13         30.18         8.95 o                         
   6  -2   6         84.36         86.38        18.38 o                         
   8  -2   6         19.03         20.88        18.82 o                         
   9  -2   6         15.33         15.03        14.02 o                         
  10  -2   6         28.06         42.94        22.69 o                         
  11  -2   6          6.66         -3.80        17.58 o                         
  12  -2   6          4.48         11.51        32.34 o                         
  13  -2   6          0.88         20.36        45.68 o                         
 -16  -1   6          7.65         11.54        16.90 o                         
 -15  -1   6         10.66         11.41        12.88 o                         
 -14  -1   6         24.76         19.07        14.45 o                         
 -13  -1   6         12.42         -3.57         8.74 o                         
 -12  -1   6         18.90         10.63        10.87 o                         
 -11  -1   6        531.17        530.26        41.71 o                         
 -10  -1   6        194.67        182.22        20.11 o                         
  -9  -1   6         14.99         13.87         7.14 o                         
  -8  -1   6         27.15         34.36         8.19 o                         
  -7  -1   6        169.76        175.45        16.23 o                         
  -6  -1   6          8.26          9.28         5.95 o                         
  -5  -1   6        986.80       1003.57        47.70 o                         
  -4  -1   6        433.09        417.21        25.91 o                         
  -3  -1   6       1350.26       1411.53        50.19 o                         
  -1  -1   6       1949.38       1967.06        73.82 o                         
   0  -1   6        534.40        599.53        31.25 o                         
   6  -1   6         35.77         46.16        12.40 o                         
   7  -1   6         12.82         16.60        43.14 o                         
   8  -1   6         88.87         79.37        21.44 o                         
   9  -1   6         39.84         39.84        21.03 o                         
  10  -1   6          0.34         35.50        44.22 o                         
  12  -1   6          6.40         -2.12        20.05 o                         
  13  -1   6          0.80         16.11        44.95 o                         
 -16   0   6          7.41         12.86        19.63 o                         
 -15   0   6         23.72         12.37        13.01 o                         
 -14   0   6          2.05         -0.11        10.59 o                         
 -13   0   6          8.61          4.77         9.59 o                         
 -12   0   6          0.38         -7.22         7.29 o                         
 -11   0   6          2.43          1.10         9.18 o                         
 -10   0   6        399.78        376.23        32.45 o                         
  -9   0   6          0.37          0.48         5.82 o                         
  -8   0   6         85.65         69.17        11.95 o                         
  -7   0   6         10.56          6.39         5.26 o                         
  -6   0   6         17.72         11.47         4.86 o                         
  -5   0   6          0.18          2.62         4.39 o                         
  -4   0   6        599.72        623.55        28.48 o                         
  -3   0   6        339.10        340.24        19.46 o                         
  -2   0   6        336.37        327.39        17.60 o                         
  -1   0   6        359.52        335.17        18.14 o                         
   0   0   6        114.28        101.65         9.19 o                         
   1   0   6        666.47        763.30       122.03 o                         
   2   0   6        457.58        447.21        26.24 o                         
   4   0   6        750.64        815.32        45.25 o                         
   5   0   6         12.89         15.21         8.25 o                         
   6   0   6         42.05         44.21        13.03 o                         
   7   0   6         13.17          7.62         9.76 o                         
   8   0   6          4.42          8.65        11.99 o                         
   9   0   6         25.81         39.33        17.98 o                         
  11   0   6          5.27         -1.07        17.11 o                         
  12   0   6          8.24          6.99        22.15 o                         
  13   0   6          5.17         -5.82        42.53 o                         
 -16   1   6          7.66          3.78        14.27 o                         
 -15   1   6         10.64          5.83        12.17 o                         
 -14   1   6         24.77         18.57        12.30 o                         
 -13   1   6         12.52         18.46        12.26 o                         
 -12   1   6         18.94          8.82         9.58 o                         
 -11   1   6        531.61        503.57        37.35 o                         
 -10   1   6        194.89        181.81        19.88 o                         
  -9   1   6         14.86         11.05         6.99 o                         
  -8   1   6         27.21         27.58         7.58 o                         
  -7   1   6        170.13        182.75        15.58 o                         
  -6   1   6          8.27         10.38         4.90 o                         
  -5   1   6        988.26       1017.72        61.35 o                         
  -4   1   6        433.33        421.47        23.94 o                         
  -3   1   6       1350.70       1392.24        51.38 o                         
  -1   1   6       1949.53       1895.42        63.31 o                         
   0   1   6        534.02        589.31        26.95 o                         
   2   1   6       1284.91       1234.78       173.49 o                         
   6   1   6         35.77         35.04        12.33 o                         
   7   1   6         12.76         23.03        45.69 o                         
   8   1   6         88.87         79.25        20.55 o                         
   9   1   6         39.74         45.11        17.42 o                         
  10   1   6          0.35         13.98        32.98 o                         
  12   1   6          6.41          7.64        16.57 o                         
  13   1   6          0.79         15.58        29.51 o                         
 -16   2   6         11.26         -3.81        14.73 o                         
 -15   2   6         11.79         11.33        12.84 o                         
 -14   2   6         20.20          9.06        13.87 o                         
 -13   2   6         37.20         19.18        12.54 o                         
 -12   2   6         59.10         33.28        12.17 o                         
 -11   2   6         72.26         53.02        12.92 o                         
 -10   2   6         14.58          7.78         8.13 o                         
  -9   2   6         53.73         41.89         9.83 o                         
  -8   2   6        185.02        160.70        16.36 o                         
  -7   2   6        583.05        618.65        32.75 o                         
  -6   2   6        102.99         96.62        10.50 o                         
  -5   2   6         50.77         47.05         6.83 o                         
  -4   2   6        208.47        213.10        14.84 o                         
  -3   2   6         75.38         67.31         7.15 o                         
  -2   2   6        604.37        561.29        31.53 o                         
  -1   2   6        204.30        219.42        18.94 o                         
   0   2   6        364.70        360.99        17.73 o                         
   1   2   6        701.00        622.85        79.87 o                         
   2   2   6        199.39        201.62        28.60 o                         
   3   2   6        108.17        122.06         9.16 o                         
   4   2   6        330.37        354.83        21.02 o                         
   5   2   6         35.05         26.56         9.22 o                         
   6   2   6         84.39         65.35        16.82 o                         
   8   2   6         19.05         31.03        34.18 o                         
   9   2   6         15.34         10.43        13.92 o                         
  10   2   6         28.05         24.01        16.93 o                         
  11   2   6          6.65         -6.21        13.72 o                         
  12   2   6          4.48          0.14        24.44 o                         
  13   2   6          0.87          2.84        22.14 o                         
 -16   3   6          7.22          0.64        18.19 o                         
 -15   3   6          2.82          2.12        16.27 o                         
 -14   3   6         13.15          1.97        10.33 o                         
 -13   3   6         89.61         75.54        18.22 o                         
 -12   3   6          0.86          2.23         7.59 o                         
 -11   3   6         75.23         65.37        14.42 o                         
 -10   3   6         91.88         69.66        12.71 o                         
  -9   3   6        235.57        239.70        22.37 o                         
  -8   3   6         53.84         68.83        11.94 o                         
  -7   3   6        158.95        152.23        14.68 o                         
  -6   3   6        118.40        124.39        12.34 o                         
  -5   3   6        158.47        164.97        13.16 o                         
  -4   3   6        317.46        318.37        18.49 o                         
  -3   3   6        350.51        349.59        20.86 o                         
  -2   3   6          8.39         10.03         3.79 o                         
  -1   3   6        320.65        328.51        18.36 o                         
   0   3   6        572.53        600.69        26.13 o                         
   1   3   6        321.30        310.18        25.77 o                         
   2   3   6         17.35          9.88         4.32 o                         
   3   3   6        513.55        552.41        24.41 o                         
   4   3   6        137.86        177.20        23.46 o                         
   5   3   6        335.39        387.43        31.98 o                         
   6   3   6        145.49        170.48        22.86 o                         
   7   3   6         18.91         39.02        30.73 o                         
   8   3   6         78.79         68.12        19.36 o                         
   9   3   6        188.42        208.33        33.07 o                         
  10   3   6         19.74         -4.72        18.17 o                         
  11   3   6         39.59         38.48        21.75 o                         
  12   3   6          3.30         13.43        21.36 o                         
  13   3   6          5.99         18.42        43.14 o                         
 -15   4   6         10.03          1.55        14.11 o                         
 -14   4   6          8.66         11.37        12.64 o                         
 -13   4   6         26.80         40.24        12.18 o                         
 -12   4   6         17.60         14.42        10.13 o                         
 -11   4   6         33.94         20.18         9.17 o                         
 -10   4   6         60.24         54.38        11.48 o                         
  -9   4   6         25.76         25.14         9.04 o                         
  -8   4   6        277.52        282.29        22.80 o                         
  -7   4   6        146.80        134.45        14.79 o                         
  -6   4   6        110.28        135.10        14.33 o                         
  -5   4   6         80.48         78.53        10.77 o                         
  -4   4   6        122.96        139.21        12.68 o                         
  -3   4   6          2.57         -0.99         4.26 o                         
  -2   4   6         58.91         53.06         8.72 o                         
  -1   4   6         42.75         53.05         9.47 o                         
   0   4   6         70.24         69.57         9.70 o                         
   1   4   6        104.99        110.76        10.59 o                         
   2   4   6         54.09         43.65         7.83 o                         
   3   4   6         38.92         55.62         8.74 o                         
   4   4   6         50.06         65.80         9.91 o                         
   5   4   6         21.63         22.26        11.97 o                         
   6   4   6          4.06          2.47        13.30 o                         
   7   4   6        124.60        127.07        24.05 o                         
   9   4   6          9.19         15.07        14.18 o                         
  10   4   6         19.21         21.03        18.93 o                         
  11   4   6          7.65         -6.43        15.41 o                         
  12   4   6          3.37          6.70        24.45 o                         
 -14   5   6          1.45          8.07        18.02 o                         
 -13   5   6          1.14         10.93        13.28 o                         
 -12   5   6         21.46         16.09        15.25 o                         
 -11   5   6         20.33         26.11        10.90 o                         
 -10   5   6         13.93         12.85         9.31 o                         
  -9   5   6         35.18         34.57        10.96 o                         
  -8   5   6         76.93         80.67        14.64 o                         
  -7   5   6        152.41        194.92        19.75 o                         
  -6   5   6         47.98         49.47        14.71 o                         
  -5   5   6        385.34        441.08        29.63 o                         
  -4   5   6        598.38        710.38        38.13 o                         
  -3   5   6        200.07        244.00        19.24 o                         
  -2   5   6          2.90          4.99         5.31 o                         
  -1   5   6        102.57        105.21        11.95 o                         
   0   5   6         11.54          8.81         5.31 o                         
   1   5   6        156.78        168.27        18.00 o                         
   2   5   6         31.89         17.46         7.16 o                         
   3   5   6         94.23         89.69        14.23 o                         
   5   5   6        295.28        352.31        38.97 o                         
   6   5   6        322.54        302.63        35.80 o                         
   7   5   6         24.10         18.96        17.51 o                         
   8   5   6         66.23         53.19        16.43 o                         
   9   5   6          2.42          0.49        12.89 o                         
  10   5   6         17.84          5.00        10.53 o                         
  11   5   6          2.68         -9.36        16.30 o                         
 -13   6   6          8.93          2.59        17.85 o                         
 -12   6   6         27.18         39.78        17.38 o                         
 -11   6   6         39.39         35.81        14.81 o                         
 -10   6   6          8.53         17.49        11.25 o                         
  -9   6   6         65.56         69.08        15.05 o                         
  -8   6   6         38.81         39.53        11.30 o                         
  -7   6   6         32.21         25.49        10.12 o                         
  -6   6   6         14.41          7.29         9.17 o                         
  -5   6   6         19.02         19.91         7.95 o                         
  -4   6   6          7.03          5.67         6.00 o                         
  -3   6   6         18.38         21.20         7.10 o                         
  -2   6   6          1.76          2.01         6.05 o                         
  -1   6   6         13.85          9.92         5.90 o                         
   0   6   6         16.78         17.04         6.67 o                         
   1   6   6         14.13         12.17         6.79 o                         
   2   6   6         83.57         50.12        10.47 o                         
   3   6   6         33.10         22.27         8.57 o                         
   4   6   6         15.56         12.85         7.08 o                         
   5   6   6          2.03          1.35         8.57 o                         
   6   6   6         14.72         -5.32        10.53 o                         
   7   6   6         12.02          6.79        11.31 o                         
   8   6   6         34.21         38.71        18.55 o                         
   9   6   6         14.86         19.43        18.56 o                         
  10   6   6          0.06          5.99        17.17 o                         
 -12   7   6         14.68         21.49        24.89 o                         
 -11   7   6          8.33         -3.32        15.06 o                         
 -10   7   6         17.66         10.25        17.33 o                         
  -9   7   6         63.40         49.27        15.36 o                         
  -8   7   6         10.46          9.84         9.77 o                         
  -7   7   6         32.32         31.81        12.81 o                         
  -6   7   6         12.15         11.67        10.08 o                         
  -5   7   6         16.05         28.65        11.51 o                         
  -4   7   6         34.93         46.53        11.52 o                         
  -3   7   6         93.81         83.85        13.07 o                         
  -2   7   6         22.75         24.25         8.20 o                         
  -1   7   6          9.62         10.86         6.23 o                         
   0   7   6         22.05         15.77         7.27 o                         
   1   7   6         20.18         15.48         8.09 o                         
   2   7   6         64.99         49.17        11.37 o                         
   3   7   6         32.84         25.12         9.21 o                         
   4   7   6          3.94          7.39         9.01 o                         
   5   7   6         86.93         50.13        16.77 o                         
   6   7   6         55.88         34.02        15.65 o                         
   7   7   6          1.68         -0.15        12.24 o                         
   8   7   6         59.92         51.46        20.08 o                         
   9   7   6         19.71         15.09        21.23 o                         
 -10   8   6          4.04         10.98        23.61 o                         
  -9   8   6         30.42         30.08        19.48 o                         
  -8   8   6          1.13          0.09        12.07 o                         
  -7   8   6         10.70          7.51        11.81 o                         
  -6   8   6          0.58          1.62         9.99 o                         
  -5   8   6         14.76         13.30         9.84 o                         
  -4   8   6          7.86         18.84        12.23 o                         
  -3   8   6         29.93         30.54        10.61 o                         
  -2   8   6         41.09         40.31        10.89 o                         
  -1   8   6          6.90         -5.30         7.44 o                         
   0   8   6          7.19          3.13         8.68 o                         
   1   8   6          8.79         12.87        10.11 o                         
   2   8   6          7.91          8.73         9.37 o                         
   3   8   6          2.64         11.21        10.61 o                         
   4   8   6         29.61         29.12        16.40 o                         
   5   8   6          3.80          0.52        14.22 o                         
   6   8   6          1.42          4.97        17.01 o                         
   7   8   6          0.50         11.63        36.95 o                         
  -7   9   6          0.05        -10.66        14.54 o                         
  -6   9   6          4.56         -2.33        13.92 o                         
  -5   9   6         15.34          6.99        13.76 o                         
  -4   9   6          0.13         -7.19        12.03 o                         
  -3   9   6         13.26          6.53        14.01 o                         
  -2   9   6          1.02         -0.15         9.82 o                         
  -1   9   6          0.78          4.48         8.86 o                         
   0   9   6          5.90          4.39        11.02 o                         
   1   9   6          5.39         12.58        11.81 o                         
   2   9   6         26.26         18.77        11.62 o                         
   3   9   6          3.32         15.30        15.74 o                         
  -6  -9   7          2.37         -0.03        22.70 o                         
  -5  -9   7          9.64          2.25        19.08 o                         
  -4  -9   7          4.02          9.81        12.59 o                         
  -3  -9   7          3.31          5.71        13.69 o                         
  -2  -9   7          4.36          0.95        14.91 o                         
  -1  -9   7          2.68         -4.41        13.97 o                         
   0  -9   7          4.33         -7.04        13.34 o                         
   1  -9   7         13.55         14.73        19.87 o                         
   2  -9   7          7.91         17.97        24.31 o                         
  -9  -8   7          2.57          1.78        16.41 o                         
  -8  -8   7         10.02          7.96        15.49 o                         
  -7  -8   7          3.57          0.57        14.51 o                         
  -6  -8   7          9.19         11.75        15.15 o                         
  -5  -8   7         65.11         43.53        23.29 o                         
  -4  -8   7          0.08         -4.38        10.45 o                         
  -3  -8   7         19.98         25.94        14.11 o                         
  -2  -8   7         48.22         23.31        15.12 o                         
  -1  -8   7         40.04         18.47        14.16 o                         
   0  -8   7          7.20          4.37        11.70 o                         
   1  -8   7         33.28         19.45        17.40 o                         
   2  -8   7         25.28         12.58        11.84 o                         
   3  -8   7          5.23          4.83        13.27 o                         
   4  -8   7          5.22         -5.06        10.79 o                         
   5  -8   7          1.98          2.51        13.53 o                         
   6  -8   7          0.06          0.27        16.81 o                         
 -11  -7   7          0.36         -4.78        20.80 o                         
 -10  -7   7          6.23          9.58        22.64 o                         
  -9  -7   7         36.18         59.41        20.12 o                         
  -8  -7   7          4.16         11.54        12.03 o                         
  -7  -7   7         13.03         21.55        12.62 o                         
  -6  -7   7          2.39         -6.90        11.71 o                         
  -5  -7   7         16.31         10.55        12.94 o                         
  -4  -7   7        118.82        142.13        26.08 o                         
  -3  -7   7          9.08          5.99        11.33 o                         
  -2  -7   7         48.91         55.15        17.60 o                         
  -1  -7   7          9.65          4.27        14.50 o                         
   0  -7   7         14.60          2.66        11.30 o                         
   1  -7   7          4.33         -4.59        12.12 o                         
   2  -7   7          8.49         -4.70        11.09 o                         
   3  -7   7         33.64         25.51        16.75 o                         
   4  -7   7         35.80         26.94        23.18 o                         
   5  -7   7         12.89          8.03        17.80 o                         
   6  -7   7          5.82         15.65        16.30 o                         
   7  -7   7         12.01          2.57        15.04 o                         
   8  -7   7          1.61         -6.96        20.42 o                         
 -13  -6   7          2.60          0.54        22.07 o                         
 -12  -6   7          0.16         -7.00        15.57 o                         
 -11  -6   7         16.82         28.93        19.21 o                         
 -10  -6   7         55.06         48.85        19.88 o                         
  -9  -6   7         37.00         38.35        17.49 o                         
  -8  -6   7         10.42         16.11        12.76 o                         
  -7  -6   7         29.61         40.99        14.63 o                         
  -6  -6   7         58.57         53.06        16.58 o                         
  -5  -6   7         73.92         58.76        14.80 o                         
  -4  -6   7        193.27        247.57        28.38 o                         
  -3  -6   7         63.05         76.15        16.53 o                         
  -2  -6   7         39.07         30.06        12.67 o                         
  -1  -6   7         45.73         42.53        13.50 o                         
   0  -6   7         18.39         10.27        14.81 o                         
   1  -6   7         18.70         19.31        13.54 o                         
   2  -6   7         52.66         52.71        19.60 o                         
   3  -6   7        121.01         95.30        28.21 o                         
   5  -6   7         60.62         54.54        24.39 o                         
   6  -6   7          1.53          0.41        15.18 o                         
   7  -6   7         33.29         17.93        17.83 o                         
   8  -6   7         33.08         15.23        19.54 o                         
   9  -6   7         37.74          8.08        23.21 o                         
 -14  -5   7          0.76         -3.68        18.90 o                         
 -13  -5   7         14.51         34.09        20.90 o                         
 -12  -5   7         15.37         20.61        15.97 o                         
 -11  -5   7         67.21         55.09        17.87 o                         
 -10  -5   7         61.95         79.72        20.03 o                         
  -9  -5   7         27.19         16.84        11.85 o                         
  -8  -5   7        105.45         87.80        19.64 o                         
  -7  -5   7        128.67        116.11        21.19 o                         
  -6  -5   7         89.36        101.01        18.48 o                         
  -5  -5   7        402.55        469.54        38.20 o                         
  -4  -5   7        107.31        112.74        17.67 o                         
  -3  -5   7         34.04         30.86        10.76 o                         
  -2  -5   7         21.68         14.89         8.71 o                         
  -1  -5   7         27.82         23.33        11.13 o                         
   0  -5   7         22.20         18.38        10.81 o                         
   1  -5   7         47.65         54.73        18.25 o                         
   2  -5   7         70.49         72.62        20.26 o                         
   3  -5   7         20.68         28.35        19.05 o                         
   4  -5   7         39.12         22.16        16.30 o                         
   6  -5   7        105.31        127.24        32.63 o                         
   7  -5   7         75.71         55.61        23.70 o                         
   8  -5   7         15.52         16.84        18.80 o                         
   9  -5   7          3.84          4.00        15.29 o                         
  10  -5   7         13.71         17.59        24.71 o                         
 -15  -4   7          1.28          3.31        17.68 o                         
 -14  -4   7          3.40          4.62        17.73 o                         
 -13  -4   7         10.48         23.27        14.96 o                         
 -12  -4   7         43.54         29.67        13.93 o                         
 -11  -4   7         53.16         41.86        14.21 o                         
 -10  -4   7         34.90         31.44        12.65 o                         
  -9  -4   7        258.91        242.96        30.11 o                         
  -8  -4   7        209.23        209.37        24.33 o                         
  -7  -4   7         33.29         33.02        10.92 o                         
  -6  -4   7         41.38         47.72        12.52 o                         
  -5  -4   7        157.99        153.32        19.85 o                         
  -4  -4   7         34.64         42.54        10.63 o                         
  -3  -4   7        172.95        161.73        19.44 o                         
  -2  -4   7        149.18        164.56        21.65 o                         
  -1  -4   7         39.33         42.99        12.09 o                         
   0  -4   7        113.97        117.34        18.62 o                         
   1  -4   7         27.28         26.42        12.05 o                         
   2  -4   7          6.19         24.23        35.02 o                         
   4  -4   7          2.93         -7.87        10.85 o                         
   5  -4   7        110.65        108.37        27.82 o                         
   6  -4   7         93.15         71.94        22.22 o                         
   7  -4   7        129.10        105.28        28.97 o                         
   8  -4   7         62.56         45.97        24.63 o                         
   9  -4   7         31.23          3.11        18.30 o                         
  10  -4   7         22.11         10.25        20.24 o                         
  11  -4   7          7.19          3.06        23.29 o                         
 -16  -3   7         21.57        231.44        95.24 o                         
 -15  -3   7          7.81          3.17        18.70 o                         
 -14  -3   7          9.85         22.40        15.87 o                         
 -13  -3   7          5.38          1.37        12.11 o                         
 -12  -3   7         41.42         34.67        14.28 o                         
 -11  -3   7         37.57         26.22        11.59 o                         
 -10  -3   7         12.74          7.43         9.11 o                         
  -9  -3   7         42.33         42.97        12.25 o                         
  -8  -3   7        153.07        195.24        21.94 o                         
  -7  -3   7        256.70        287.67        23.85 o                         
  -6  -3   7         60.89         61.48        11.37 o                         
  -5  -3   7         67.01         74.87        11.87 o                         
  -4  -3   7        372.96        378.84        26.04 o                         
  -2  -3   7        373.11        390.32        26.18 o                         
  -1  -3   7         31.62         31.22         7.94 o                         
   0  -3   7        164.60        178.92        21.95 o                         
   1  -3   7        106.77        105.11        14.83 o                         
   2  -3   7        132.40        137.11        31.45 o                         
   3  -3   7        408.84        486.46        46.93 o                         
   4  -3   7         68.20        116.01        49.20 o                         
   5  -3   7        111.88         99.93        24.39 o                         
   6  -3   7        213.61        205.09        33.64 o                         
   7  -3   7        114.95        111.33        28.22 o                         
   8  -3   7        115.52         92.43        25.98 o                         
   9  -3   7         54.58         51.65        29.80 o                         
  10  -3   7          8.85         -4.02        22.59 o                         
  11  -3   7         11.48          3.40        23.58 o                         
 -16  -2   7         38.74         63.83        24.33 o                         
 -15  -2   7         51.51         45.66        17.87 o                         
 -14  -2   7         15.04         12.13        12.82 o                         
 -13  -2   7         26.29         10.59        13.45 o                         
 -12  -2   7          3.24         -8.03         8.28 o                         
 -11  -2   7          6.38         -0.53         7.73 o                         
 -10  -2   7        280.28        289.80        26.28 o                         
  -9  -2   7         34.60         21.49         9.84 o                         
  -8  -2   7        141.05        127.44        17.82 o                         
  -7  -2   7        122.71        126.62        15.91 o                         
  -6  -2   7         21.77         20.36         7.56 o                         
  -5  -2   7        171.59        161.35        15.63 o                         
  -4  -2   7        297.17        321.05        20.87 o                         
  -3  -2   7        926.53        923.22        38.37 o                         
  -2  -2   7         30.96         34.75         6.87 o                         
  -1  -2   7         79.34         90.30        10.44 o                         
   0  -2   7        218.84        248.23        21.81 o                         
   1  -2   7         83.04        110.56        13.99 o                         
   2  -2   7         42.62         39.89        10.98 o                         
   4  -2   7         96.09        106.98        27.47 o                         
   5  -2   7        228.86        254.00        28.55 o                         
   6  -2   7         69.54         50.68        18.31 o                         
   7  -2   7        173.18        141.61        30.09 o                         
   8  -2   7        117.34         87.01        25.17 o                         
   9  -2   7        121.72         90.35        26.83 o                         
  10  -2   7         56.45         76.60        40.42 o                         
  11  -2   7         23.44         36.37        28.45 o                         
  12  -2   7          0.27         -3.76        33.20 o                         
 -16  -1   7         18.23         13.71        14.90 o                         
 -15  -1   7          0.62         -0.75        12.14 o                         
 -14  -1   7         35.78         36.52        15.99 o                         
 -13  -1   7        128.68        101.42        20.03 o                         
 -12  -1   7          9.26          6.19         9.47 o                         
 -11  -1   7        290.13        317.33        31.63 o                         
 -10  -1   7        155.65        174.59        21.21 o                         
  -9  -1   7        233.85        268.98        24.55 o                         
  -8  -1   7         73.65         70.76        12.96 o                         
  -7  -1   7         31.16         26.56         8.63 o                         
  -6  -1   7         77.69         87.68        12.22 o                         
  -5  -1   7        177.56        182.62        15.15 o                         
  -4  -1   7        117.92        124.00        12.35 o                         
  -3  -1   7        806.22        827.74        35.72 o                         
  -2  -1   7        768.12        810.51        32.13 o                         
  -1  -1   7        335.39        372.27        21.30 o                         
   0  -1   7          8.83          8.26         5.27 o                         
   1  -1   7        404.19        439.75        29.40 o                         
   2  -1   7        575.78        608.73        42.93 o                         
   3  -1   7        751.20        904.35        48.42 o                         
   4  -1   7        152.67        113.83        19.17 o                         
   5  -1   7         52.63         66.07        16.82 o                         
   6  -1   7         22.09         28.40        16.34 o                         
   7  -1   7        177.09        173.29        33.46 o                         
   8  -1   7         52.90         54.14        23.09 o                         
  10  -1   7         16.87         13.37        20.94 o                         
  11  -1   7         22.12         63.01        48.72 o                         
  12  -1   7          0.71        -12.00        33.44 o                         
  13  -1   7          4.09         -3.64        44.35 o                         
 -16   0   7         16.75         20.10        16.81 o                         
 -15   0   7         13.38         12.18        11.79 o                         
 -14   0   7         47.47         52.07        16.95 o                         
 -13   0   7          7.08         -2.01         9.40 o                         
 -12   0   7         10.04          6.29         9.38 o                         
 -11   0   7        291.55        347.26        32.68 o                         
 -10   0   7       1007.39       1089.06        55.31 o                         
  -9   0   7        486.62        455.12        30.58 o                         
  -8   0   7         67.56         59.82        10.32 o                         
  -7   0   7        103.95         96.08        12.74 o                         
  -6   0   7         22.08         27.25         6.64 o                         
  -5   0   7         30.56         30.97         6.91 o                         
  -4   0   7         22.72         22.10         5.81 o                         
  -3   0   7       3613.45       3671.59       124.81 o                         
  -2   0   7        159.27        167.56        13.79 o                         
  -1   0   7         77.54         75.10         8.33 o                         
   0   0   7         39.94         32.53         4.46 o                         
   1   0   7        125.60        103.79        13.06 o                         
   2   0   7        329.04        387.36        37.04 o                         
   4   0   7          1.79          3.31         6.48 o                         
   5   0   7        196.90        253.39        26.42 o                         
   6   0   7         83.13        105.06        18.82 o                         
   7   0   7        118.27         84.36        21.00 o                         
   8   0   7        313.26        295.81        40.43 o                         
  12   0   7          3.03         16.36        39.14 o                         
  13   0   7          0.18         12.48        34.53 o                         
 -16   1   7         18.26         -3.12        13.45 o                         
 -15   1   7          0.60         -3.81        11.70 o                         
 -14   1   7         35.77         38.79        14.73 o                         
 -13   1   7        128.57        136.81        21.73 o                         
 -12   1   7          9.35         -0.93         8.09 o                         
 -11   1   7        290.24        264.21        26.65 o                         
 -10   1   7        155.60        154.51        18.42 o                         
  -9   1   7        233.99        228.37        19.96 o                         
  -8   1   7         73.60         64.80        10.56 o                         
  -7   1   7         31.07         39.34         7.95 o                         
  -6   1   7         77.88         76.78         9.98 o                         
  -5   1   7        177.58        162.18        13.83 o                         
  -4   1   7        118.24        122.52        11.82 o                         
  -3   1   7        805.39        796.05        34.38 o                         
  -2   1   7        768.20        791.73        31.04 o                         
  -1   1   7        335.31        345.78        16.99 o                         
   0   1   7          8.78          6.34         3.50 o                         
   1   1   7        404.32        400.90        26.39 o                         
   2   1   7        575.86        614.85        41.38 o                         
   3   1   7        750.64        938.79        49.74 o                         
   4   1   7        152.36        163.25        18.84 o                         
   5   1   7         52.67         69.07        19.36 o                         
   6   1   7         22.10         27.92        12.25 o                         
   7   1   7        177.26        160.24        24.63 o                         
   8   1   7         52.92         57.56        20.66 o                         
  10   1   7         16.86         11.98        18.35 o                         
  11   1   7         22.11         41.08        56.47 o                         
  12   1   7          0.71        -14.54        20.96 o                         
  13   1   7          4.07        -20.24        42.65 o                         
 -16   2   7         38.74         29.60        18.92 o                         
 -15   2   7         51.46         45.05        16.91 o                         
 -14   2   7         15.02         12.26        12.21 o                         
 -13   2   7         26.26         19.10        12.31 o                         
 -12   2   7          3.22          3.07         9.14 o                         
 -11   2   7          6.41          0.42         7.10 o                         
 -10   2   7        280.35        282.39        26.06 o                         
  -9   2   7         34.46         32.53        10.22 o                         
  -8   2   7        140.79        122.19        14.55 o                         
  -7   2   7        123.05        118.52        14.25 o                         
  -6   2   7         21.77         16.16         6.39 o                         
  -5   2   7        171.49        167.10        13.61 o                         
  -4   2   7        297.18        300.04        17.61 o                         
  -3   2   7        925.81        918.24        32.99 o                         
  -2   2   7         31.30         35.34         6.11 o                         
  -1   2   7         79.47         87.11         8.40 o                         
   0   2   7        218.65        226.51        14.06 o                         
   1   2   7         83.06         92.32         8.42 o                         
   2   2   7         42.50         47.91         7.10 o                         
   3   2   7        313.70        457.02       109.60 o                         
   4   2   7         96.09        117.30        33.72 o                         
   5   2   7        228.87        274.66        27.01 o                         
   6   2   7         69.65         60.26        16.64 o                         
   7   2   7        172.97        181.44        27.38 o                         
   8   2   7        117.24        101.84        22.59 o                         
   9   2   7        121.89         91.88        24.64 o                         
  10   2   7         56.47         67.70        36.64 o                         
  11   2   7         23.38          2.72        17.96 o                         
  12   2   7          0.27         -4.55        23.50 o                         
 -15   3   7          7.85          0.90        15.46 o                         
 -14   3   7          9.82         11.43        11.60 o                         
 -13   3   7          5.45         -3.19         7.98 o                         
 -12   3   7         41.34         34.09        11.67 o                         
 -11   3   7         37.50         37.45        11.98 o                         
 -10   3   7         12.73          9.81         9.08 o                         
  -9   3   7         42.25         32.01         8.74 o                         
  -8   3   7        153.30        180.26        18.75 o                         
  -7   3   7        256.37        269.80        19.83 o                         
  -6   3   7         60.71         57.08         8.88 o                         
  -5   3   7         67.13         62.19         9.12 o                         
  -4   3   7        373.17        370.55        20.98 o                         
  -2   3   7        373.40        403.23        22.42 o                         
  -1   3   7         31.57         38.02         6.59 o                         
   0   3   7        164.66        177.00        13.45 o                         
   1   3   7        106.54        119.92        11.90 o                         
   2   3   7        132.42        112.13        21.01 o                         
   3   3   7        408.85        452.44        37.26 o                         
   5   3   7        111.73        150.11        21.10 o                         
   6   3   7        213.98        255.53        32.61 o                         
   7   3   7        114.73         99.64        22.98 o                         
   8   3   7        115.59        105.46        23.44 o                         
   9   3   7         54.71         42.20        19.62 o                         
  10   3   7          8.84          2.96        16.46 o                         
  11   3   7         11.51          8.75        16.67 o                         
  12   3   7         21.78         24.78        28.73 o                         
 -15   4   7          1.30         -2.73        13.87 o                         
 -14   4   7          3.42         -7.29        11.68 o                         
 -13   4   7         10.45          8.00        11.75 o                         
 -12   4   7         43.48         27.57        11.01 o                         
 -11   4   7         53.07         33.54        10.56 o                         
 -10   4   7         34.96         26.02         9.62 o                         
  -9   4   7        259.13        251.97        23.17 o                         
  -8   4   7        208.94        233.07        21.36 o                         
  -7   4   7         33.12         31.35         9.12 o                         
  -6   4   7         41.46         49.65         9.98 o                         
  -5   4   7        157.95        182.61        17.03 o                         
  -4   4   7         34.59         29.45         7.76 o                         
  -3   4   7        172.68        168.01        15.59 o                         
  -2   4   7        149.01        173.81        14.73 o                         
  -1   4   7         39.38         37.91         7.75 o                         
   0   4   7        113.76        108.49        11.83 o                         
   1   4   7         27.31         28.09         6.79 o                         
   2   4   7          6.19         22.66        24.48 o                         
   4   4   7          2.97          2.30         8.27 o                         
   5   4   7        110.53        141.69        24.48 o                         
   6   4   7         93.05        101.85        21.25 o                         
   7   4   7        129.15        134.24        29.53 o                         
   8   4   7         62.49         68.24        23.30 o                         
   9   4   7         31.29          8.27        20.21 o                         
  10   4   7         22.12         15.56        18.48 o                         
  11   4   7          7.15         -2.48        16.51 o                         
 -14   5   7          0.75          6.86        13.39 o                         
 -13   5   7         14.51         -3.48        11.28 o                         
 -12   5   7         15.35         22.49        11.46 o                         
 -11   5   7         67.13         59.81        14.59 o                         
 -10   5   7         61.99         72.40        15.36 o                         
  -9   5   7         27.05         23.07         9.49 o                         
  -8   5   7        105.35        110.76        15.77 o                         
  -7   5   7        128.75        143.75        19.78 o                         
  -6   5   7         89.33         87.97        16.60 o                         
  -5   5   7        402.79        437.79        31.19 o                         
  -4   5   7        107.46        104.67        14.05 o                         
  -3   5   7         34.01         28.20         8.65 o                         
  -2   5   7         21.63         16.19         6.12 o                         
  -1   5   7         27.74         27.79         7.50 o                         
   0   5   7         22.10         22.45         6.84 o                         
   1   5   7         47.57         47.46         9.21 o                         
   2   5   7         70.49         59.29        10.30 o                         
   3   5   7         20.59         25.81        11.85 o                         
   4   5   7         39.16         46.39        15.72 o                         
   6   5   7        105.50         88.66        19.63 o                         
   7   5   7         75.88         57.50        18.77 o                         
   8   5   7         15.49          8.38        15.34 o                         
   9   5   7          3.83          1.20        14.12 o                         
  10   5   7         13.77         11.31        18.08 o                         
 -13   6   7          2.60         12.70        16.19 o                         
 -12   6   7          0.15          3.58        14.99 o                         
 -11   6   7         16.76         19.01        14.34 o                         
 -10   6   7         55.13         60.27        15.37 o                         
  -9   6   7         36.99         33.67        13.69 o                         
  -8   6   7         10.37         12.07        10.31 o                         
  -7   6   7         29.60         25.18         9.85 o                         
  -6   6   7         58.52         59.18        13.01 o                         
  -5   6   7         74.01         76.58        13.13 o                         
  -4   6   7        193.34        208.26        21.19 o                         
  -3   6   7         63.12         60.84        10.59 o                         
  -2   6   7         39.08         28.02         8.26 o                         
  -1   6   7         45.76         48.40         9.83 o                         
   0   6   7         18.33         15.96         7.49 o                         
   1   6   7         18.72         12.53         7.83 o                         
   2   6   7         52.80         34.70         9.37 o                         
   3   6   7        121.04        110.66        22.09 o                         
   5   6   7         60.68         69.21        20.19 o                         
   6   6   7          1.53         -3.04        11.29 o                         
   7   6   7         33.24         34.93        14.73 o                         
   8   6   7         33.06         20.32        16.21 o                         
   9   6   7         37.73         27.10        18.84 o                         
 -11   7   7          0.36         -4.07        23.23 o                         
 -10   7   7          6.24         14.43        16.97 o                         
  -9   7   7         36.26         37.00        15.58 o                         
  -8   7   7          4.16         20.83        11.79 o                         
  -7   7   7         13.06          9.22         9.53 o                         
  -6   7   7          2.37          0.44         7.99 o                         
  -5   7   7         16.38          7.94         9.04 o                         
  -4   7   7        119.03        150.92        17.35 o                         
  -3   7   7          9.09          7.82         7.07 o                         
  -2   7   7         49.00         63.69        11.29 o                         
  -1   7   7          9.67          1.56         7.36 o                         
   0   7   7         14.63         10.30         6.92 o                         
   1   7   7          4.31         -0.89         6.78 o                         
   2   7   7          8.51          0.65         7.49 o                         
   3   7   7         33.60         24.23        13.54 o                         
   4   7   7         35.80         50.38        17.88 o                         
   5   7   7         12.86          9.10        12.86 o                         
   6   7   7          5.83          2.17        11.70 o                         
   7   7   7         12.04         17.94        16.79 o                         
   8   7   7          1.62         -5.92        17.00 o                         
  -9   8   7          2.57          9.42        16.30 o                         
  -8   8   7          9.99         15.66        22.08 o                         
  -7   8   7          3.60         -0.04        11.50 o                         
  -6   8   7          9.17          7.56        11.61 o                         
  -5   8   7         65.09         65.88        15.39 o                         
  -4   8   7          0.08          8.14        11.60 o                         
  -3   8   7         19.93          9.94         9.43 o                         
  -2   8   7         48.13         45.33        12.92 o                         
  -1   8   7         40.02         29.68        12.74 o                         
   0   8   7          7.20          1.14         8.51 o                         
   1   8   7         33.23         20.51        11.68 o                         
   2   8   7         25.30         30.78        13.66 o                         
   3   8   7          5.23          5.73        13.85 o                         
   4   8   7          5.21         -6.89        12.70 o                         
   5   8   7          1.99         -9.55        12.07 o                         
   6   8   7          0.06          2.60        27.16 o                         
  -6   9   7          2.39          6.12        12.53 o                         
  -5   9   7          9.63         12.53        15.38 o                         
  -4   9   7          4.02          7.45        12.60 o                         
  -3   9   7          3.32         12.54        16.35 o                         
  -2   9   7          4.37          2.90        13.65 o                         
  -1   9   7          2.66         -9.34         9.34 o                         
   0   9   7          4.35          5.48        10.64 o                         
   1   9   7         13.56         18.07        13.07 o                         
   2   9   7          7.94         27.77        20.09 o                         
  -4  -9   8          7.04          1.60        17.95 o                         
  -3  -9   8          8.49         -6.15        14.78 o                         
  -2  -9   8          8.90          1.73        15.96 o                         
  -1  -9   8          9.34          2.16        15.98 o                         
   0  -9   8          4.33          4.83        22.14 o                         
  -9  -8   8          2.96         18.62        22.73 o                         
  -8  -8   8         16.13          3.68        13.01 o                         
  -7  -8   8          3.09          9.14        15.37 o                         
  -6  -8   8          6.28          3.22        16.30 o                         
  -5  -8   8         25.74         16.54        15.78 o                         
  -4  -8   8          1.69        -10.41        10.41 o                         
  -3  -8   8         18.53          7.06        12.80 o                         
  -2  -8   8          2.15         -1.28        11.12 o                         
  -1  -8   8         24.98         15.97        12.83 o                         
   0  -8   8         19.68         26.48        17.44 o                         
   1  -8   8          6.26          2.36        13.63 o                         
   2  -8   8          0.99         -8.57         8.57 o                         
   3  -8   8         27.01         28.85        21.08 o                         
   4  -8   8          1.53         -0.28        16.62 o                         
 -11  -7   8          0.46         -8.32        18.03 o                         
 -10  -7   8         19.56         25.70        23.73 o                         
  -9  -7   8         10.50         18.23        15.45 o                         
  -8  -7   8         27.13         46.24        18.60 o                         
  -7  -7   8          3.08          0.15        14.70 o                         
  -6  -7   8         19.05         30.38        17.20 o                         
  -5  -7   8         16.06          0.77        12.24 o                         
  -4  -7   8         69.40         62.02        22.63 o                         
  -3  -7   8         15.13         11.59        13.57 o                         
  -2  -7   8        147.89        127.02        29.54 o                         
  -1  -7   8          2.64          6.25        14.51 o                         
   0  -7   8         27.60         15.25        13.06 o                         
   1  -7   8          0.46          1.49         9.31 o                         
   2  -7   8         14.39          3.56        15.33 o                         
   3  -7   8          1.43         -1.49        12.51 o                         
   4  -7   8         14.03          1.64        15.13 o                         
   5  -7   8         12.11         11.97        18.56 o                         
   6  -7   8         15.77          2.72        14.61 o                         
   7  -7   8          0.23          0.00        17.22 o                         
 -13  -6   8          2.28          8.50        21.75 o                         
 -12  -6   8         20.60         18.68        22.03 o                         
 -11  -6   8          3.43         -2.19        14.26 o                         
 -10  -6   8         28.90         23.67        16.87 o                         
  -9  -6   8         14.81         17.13        13.80 o                         
  -8  -6   8         12.55         28.50        15.14 o                         
  -7  -6   8         45.22         60.68        17.10 o                         
  -6  -6   8         54.31         56.30        17.36 o                         
  -5  -6   8         69.03         70.11        18.28 o                         
  -4  -6   8        206.19        204.74        31.79 o                         
  -3  -6   8         15.00         22.70        12.50 o                         
  -2  -6   8         57.66         46.22        15.38 o                         
  -1  -6   8         20.28         35.03        17.72 o                         
   0  -6   8         30.09         18.67        12.85 o                         
   1  -6   8         10.70         -1.00        10.90 o                         
   2  -6   8         27.75          8.70        17.37 o                         
   3  -6   8          3.26         -5.69        15.87 o                         
   4  -6   8         14.82         -5.10        19.94 o                         
   5  -6   8         11.36          4.65        16.09 o                         
   6  -6   8         15.87         12.91        19.44 o                         
   7  -6   8         18.80         -0.11        15.52 o                         
   8  -6   8         20.24          4.77        11.89 o                         
 -14  -5   8          0.81         -5.15        19.91 o                         
 -13  -5   8          7.73          8.57        16.35 o                         
 -12  -5   8         16.30         17.12        17.71 o                         
 -11  -5   8          1.30         -0.06        11.39 o                         
 -10  -5   8          2.22          1.76        12.72 o                         
  -9  -5   8         44.95         46.79        17.95 o                         
  -8  -5   8          4.94         -0.43         9.68 o                         
  -7  -5   8         81.27         76.85        18.08 o                         
  -6  -5   8         12.95          7.03         8.70 o                         
  -5  -5   8        116.38         97.30        17.24 o                         
  -4  -5   8        500.49        500.93        40.29 o                         
  -3  -5   8        125.91        145.23        22.50 o                         
  -2  -5   8         28.32         32.67        14.79 o                         
  -1  -5   8        197.45        218.74        26.70 o                         
   0  -5   8          9.79         17.44        13.34 o                         
   1  -5   8         54.99         90.08        32.92 o                         
   2  -5   8         40.16         38.96        17.21 o                         
   3  -5   8         63.57         49.60        22.31 o                         
   5  -5   8        139.82        119.09        43.87 o                         
   6  -5   8         14.47          9.60        17.10 o                         
   7  -5   8          5.82          4.24        12.54 o                         
   8  -5   8         12.63          5.66        15.09 o                         
   9  -5   8          6.12         13.88        19.63 o                         
 -15  -4   8          5.96        -12.48        17.11 o                         
 -14  -4   8          0.53          2.25        19.98 o                         
 -13  -4   8          7.34          5.60        13.05 o                         
 -12  -4   8          4.44          7.45        12.58 o                         
 -11  -4   8        146.50        176.67        27.30 o                         
 -10  -4   8         60.12         42.25        13.40 o                         
  -9  -4   8         10.79          2.16        10.95 o                         
  -8  -4   8         36.99         24.18        11.64 o                         
  -7  -4   8         63.60         49.50        14.24 o                         
  -6  -4   8         43.02         38.29        12.37 o                         
  -5  -4   8        713.99        747.71        49.15 o                         
  -4  -4   8          6.96          1.61         6.53 o                         
  -3  -4   8        492.93        496.60        37.37 o                         
  -2  -4   8        283.32        303.43        30.75 o                         
  -1  -4   8         82.63         89.48        19.56 o                         
   0  -4   8        177.55        219.76        38.57 o                         
   1  -4   8          7.44          7.53        11.82 o                         
   4  -4   8          6.77          9.74        13.60 o                         
   6  -4   8        137.71         97.30        27.01 o                         
   7  -4   8         27.52         30.50        19.23 o                         
   8  -4   8          6.48         10.15        15.49 o                         
   9  -4   8         55.51         40.31        25.82 o                         
  10  -4   8          3.82          1.32        19.24 o                         
 -15  -3   8         15.30         21.14        21.09 o                         
 -14  -3   8         14.25          3.93        16.06 o                         
 -13  -3   8          4.74          0.84        13.94 o                         
 -12  -3   8         10.23          2.24        11.42 o                         
 -11  -3   8         92.55         87.28        18.05 o                         
 -10  -3   8         23.11         18.91        10.76 o                         
  -9  -3   8          1.88          2.65         8.09 o                         
  -8  -3   8         47.64         35.19        10.97 o                         
  -7  -3   8        655.57        678.95        42.14 o                         
  -6  -3   8        262.02        284.09        23.91 o                         
  -5  -3   8        180.95        183.50        18.54 o                         
  -4  -3   8         34.13         38.83         9.38 o                         
  -3  -3   8         49.83         47.17        10.52 o                         
  -2  -3   8        306.87        317.57        25.21 o                         
  -1  -3   8        133.79        134.83        16.55 o                         
   0  -3   8         16.20         11.49         8.50 o                         
   1  -3   8         11.53         27.70        17.81 o                         
   2  -3   8        182.77        220.99        34.13 o                         
   3  -3   8        203.86        161.22        34.19 o                         
   4  -3   8        114.03        101.06        23.89 o                         
   5  -3   8        114.35         98.18        32.27 o                         
   6  -3   8         50.03        111.29        44.67 o                         
   8  -3   8         14.26         -1.72        15.02 o                         
   9  -3   8         43.59         35.49        23.82 o                         
  10  -3   8         12.02         18.48        22.28 o                         
  11  -3   8          7.26         -9.81        28.72 o                         
 -16  -2   8         40.48         56.83        23.83 o                         
 -15  -2   8          9.20         15.07        18.33 o                         
 -14  -2   8          1.41         -2.03        11.87 o                         
 -13  -2   8          6.89         -2.40         9.40 o                         
 -12  -2   8         14.74         13.78        12.22 o                         
 -11  -2   8        138.94        160.28        22.38 o                         
 -10  -2   8        161.12        150.55        21.23 o                         
  -9  -2   8         25.94         19.85        10.23 o                         
  -8  -2   8         43.67         47.66        11.63 o                         
  -7  -2   8         43.70         29.55         8.67 o                         
  -6  -2   8         72.08         77.99        12.57 o                         
  -5  -2   8         69.78         72.93        10.91 o                         
  -4  -2   8        374.84        416.25        25.44 o                         
  -1  -2   8         82.33         89.60        10.80 o                         
   0  -2   8         10.01         13.41         7.23 o                         
   1  -2   8         99.62        112.64        16.16 o                         
   2  -2   8        159.82        172.27        22.97 o                         
   3  -2   8        868.49        950.89        90.28 o                         
   5  -2   8        304.26        300.49        47.77 o                         
   6  -2   8        212.90        182.17        31.04 o                         
   7  -2   8         72.93         46.49        18.86 o                         
   8  -2   8         41.15         35.53        18.59 o                         
   9  -2   8         70.12         33.56        21.25 o                         
  10  -2   8         12.43          4.81        22.48 o                         
  11  -2   8          3.22         -1.94        37.68 o                         
 -16  -1   8          5.12         -7.13        15.81 o                         
 -15  -1   8          4.42          0.63        12.40 o                         
 -14  -1   8         18.15         28.34        14.94 o                         
 -13  -1   8         48.50         55.96        14.62 o                         
 -12  -1   8          4.12          6.59        10.09 o                         
 -11  -1   8          4.42          5.81         9.29 o                         
 -10  -1   8        172.49        168.50        21.20 o                         
  -9  -1   8         73.21         65.89        13.33 o                         
  -8  -1   8         56.34         53.23        11.93 o                         
  -7  -1   8         99.41         94.89        13.40 o                         
  -6  -1   8        189.98        174.14        16.17 o                         
  -5  -1   8        299.10        328.02        21.62 o                         
  -4  -1   8         63.48         70.52         9.78 o                         
  -3  -1   8        505.34        542.36        28.76 o                         
  -2  -1   8         53.83         52.56         7.54 o                         
  -1  -1   8        142.37        158.78        12.99 o                         
   0  -1   8         17.36          7.90         6.66 o                         
   1  -1   8         94.27        106.78        16.02 o                         
   2  -1   8        224.34        246.13        26.67 o                         
   4  -1   8        166.90        142.71        22.27 o                         
   5  -1   8        135.87        158.08        26.36 o                         
   6  -1   8        108.54        107.59        28.56 o                         
   7  -1   8         12.77          7.95        18.57 o                         
   8  -1   8         31.47         30.60        22.10 o                         
   9  -1   8         11.90         11.43        19.30 o                         
  10  -1   8         36.44         33.13        28.46 o                         
  11  -1   8         36.59          4.64        26.60 o                         
  12  -1   8          0.86         32.23        47.86 o                         
 -16   0   8          0.01         -0.78        14.53 o                         
 -15   0   8          6.90         -1.79        11.55 o                         
 -14   0   8          9.50          9.89        12.08 o                         
 -13   0   8          5.17          1.55         9.62 o                         
 -12   0   8        101.00         80.63        16.29 o                         
 -11   0   8        521.68        465.24        36.56 o                         
 -10   0   8        254.11        280.69        24.67 o                         
  -9   0   8        684.45        672.44        39.72 o                         
  -8   0   8          5.26          5.14         6.46 o                         
  -7   0   8        334.10        335.49        25.60 o                         
  -6   0   8        125.81        127.06        14.57 o                         
  -5   0   8        314.37        278.66        20.52 o                         
  -3   0   8        259.75        263.76        18.90 o                         
  -2   0   8        105.61        110.05        11.13 o                         
  -1   0   8         88.56         78.97         8.47 o                         
   0   0   8         24.20         22.55         4.53 o                         
   1   0   8         45.86         29.88         8.58 o                         
   2   0   8        100.23        118.76        15.16 o                         
   4   0   8        540.78        619.41        64.16 o                         
   5   0   8        321.58        350.77        40.01 o                         
   6   0   8        175.51        174.30        28.74 o                         
   7   0   8        363.57        352.30        51.79 o                         
   8   0   8         11.77         13.48        17.72 o                         
  12   0   8          2.33         -5.09        30.65 o                         
 -16   1   8          5.10          3.64        15.19 o                         
 -15   1   8          4.41          4.99        12.18 o                         
 -14   1   8         18.07          3.78        11.16 o                         
 -13   1   8         48.43         30.61        12.93 o                         
 -12   1   8          4.14         -4.92         7.07 o                         
 -11   1   8          4.40         -1.34         7.55 o                         
 -10   1   8        172.55        148.38        19.70 o                         
  -9   1   8         73.08         61.87        11.75 o                         
  -8   1   8         56.41         71.82        12.37 o                         
  -7   1   8         99.69        104.86        13.53 o                         
  -6   1   8        189.90        189.69        16.39 o                         
  -5   1   8        298.92        318.77        20.73 o                         
  -4   1   8         63.49         58.85         8.66 o                         
  -3   1   8        505.97        551.38        26.91 o                         
  -2   1   8         53.92         43.23         6.94 o                         
  -1   1   8        142.28        134.73         9.97 o                         
   0   1   8         17.38         11.88         4.22 o                         
   1   1   8         94.20         91.23        15.06 o                         
   2   1   8        224.53        266.74        22.97 o                         
   4   1   8        166.84        196.74        25.47 o                         
   5   1   8        135.69        172.62        26.18 o                         
   6   1   8        108.70        104.28        20.54 o                         
   7   1   8         12.76         -9.29        18.91 o                         
   8   1   8         31.51         32.90        18.40 o                         
   9   1   8         11.89         16.98        18.45 o                         
  10   1   8         36.51         25.01        22.62 o                         
  11   1   8         36.55         19.73        25.91 o                         
  12   1   8          0.87         21.93        46.04 o                         
 -16   2   8         40.61         47.18        21.04 o                         
 -15   2   8          9.19         -0.09        14.52 o                         
 -14   2   8          1.40         -1.47         9.99 o                         
 -13   2   8          6.93         -0.19         9.02 o                         
 -12   2   8         14.70         12.20         9.58 o                         
 -11   2   8        138.81        136.29        20.13 o                         
 -10   2   8        161.24        159.75        21.14 o                         
  -9   2   8         25.94         39.50        11.52 o                         
  -8   2   8         43.82         41.60        10.01 o                         
  -7   2   8         43.62         33.43         8.95 o                         
  -6   2   8         71.94         62.61        10.44 o                         
  -5   2   8         69.81         64.04         8.99 o                         
  -4   2   8        375.22        391.53        22.07 o                         
  -1   2   8         82.59         85.09         8.72 o                         
   0   2   8         10.09          8.65         4.47 o                         
   1   2   8         99.47         90.92        14.98 o                         
   2   2   8        160.04        167.21        20.95 o                         
   3   2   8        868.48        980.35       129.61 o                         
   5   2   8        304.26        362.36        42.50 o                         
   6   2   8        213.19        229.15        29.38 o                         
   7   2   8         72.83         42.90        16.81 o                         
   8   2   8         41.12         38.26        16.95 o                         
   9   2   8         70.25         51.93        20.64 o                         
  10   2   8         12.43          4.89        36.83 o                         
  11   2   8          3.21          9.69        44.71 o                         
  12   2   8         10.29         17.81        47.02 o                         
 -15   3   8         15.29          4.73        18.02 o                         
 -14   3   8         14.26          4.75        12.13 o                         
 -13   3   8          4.76          8.85        10.45 o                         
 -12   3   8         10.22          9.58        10.47 o                         
 -11   3   8         92.62         82.42        14.87 o                         
 -10   3   8         23.04         15.40         8.36 o                         
  -9   3   8          1.87         -3.59         5.98 o                         
  -8   3   8         47.49         50.64        10.83 o                         
  -7   3   8        655.71        673.68        36.79 o                         
  -6   3   8        261.97        276.21        20.83 o                         
  -5   3   8        181.33        177.54        15.83 o                         
  -4   3   8         34.23         37.10         8.16 o                         
  -3   3   8         49.65         48.42         8.50 o                         
  -2   3   8        306.58        325.51        20.19 o                         
  -1   3   8        134.18        147.18        12.19 o                         
   0   3   8         16.17         20.05         5.49 o                         
   1   3   8         11.48         31.02        33.33 o                         
   2   3   8        182.81        211.50        25.55 o                         
   3   3   8        203.78        213.01        24.27 o                         
   4   3   8        113.89         97.04        18.22 o                         
   5   3   8        114.37        108.64        21.29 o                         
   8   3   8         14.30         19.07        13.61 o                         
   9   3   8         43.63         10.30        15.36 o                         
  10   3   8         12.01         22.17        19.55 o                         
  11   3   8          7.28          6.27        18.60 o                         
 -15   4   8          5.96          9.30        17.18 o                         
 -14   4   8          0.53        -10.51        12.27 o                         
 -13   4   8          7.37          3.61        10.02 o                         
 -12   4   8          4.38          0.06         9.18 o                         
 -11   4   8        146.47        116.72        18.11 o                         
 -10   4   8         60.01         54.04        12.66 o                         
  -9   4   8         10.79          7.93         8.36 o                         
  -8   4   8         37.02         37.27        11.00 o                         
  -7   4   8         63.81         55.79        11.50 o                         
  -6   4   8         42.95         48.18        10.69 o                         
  -5   4   8        715.16        774.02        44.06 o                         
  -4   4   8          7.00         11.56         6.36 o                         
  -3   4   8        492.81        527.59        30.41 o                         
  -2   4   8        283.39        291.41        21.17 o                         
  -1   4   8         82.62         85.07        10.64 o                         
   0   4   8        177.59        233.70        18.04 o                         
   1   4   8          7.49         12.70         9.73 o                         
   4   4   8          6.78          9.02         9.50 o                         
   6   4   8        137.79         87.13        25.54 o                         
   7   4   8         27.46         33.18        15.93 o                         
   8   4   8          6.46         13.15        15.86 o                         
   9   4   8         55.58         42.14        18.55 o                         
  10   4   8          3.83          9.17        15.77 o                         
  11   4   8          1.80          1.09        40.59 o                         
 -14   5   8          0.80          4.48        14.62 o                         
 -13   5   8          7.73         10.68        14.54 o                         
 -12   5   8         16.31         25.84        13.79 o                         
 -11   5   8          1.30         -1.75         8.91 o                         
 -10   5   8          2.21          0.04        11.26 o                         
  -9   5   8         44.84         38.07        12.53 o                         
  -8   5   8          4.97          7.31         8.98 o                         
  -7   5   8         81.30         99.76        17.52 o                         
  -6   5   8         12.96         10.47         7.85 o                         
  -5   5   8        116.23        106.23        14.13 o                         
  -4   5   8        500.34        582.84        33.95 o                         
  -3   5   8        126.02        135.92        14.98 o                         
  -2   5   8         28.40         25.71         7.60 o                         
  -1   5   8        197.09        191.97        17.34 o                         
   0   5   8          9.75          7.95         6.40 o                         
   1   5   8         55.11         55.45        16.19 o                         
   2   5   8         40.08         53.29        15.38 o                         
   3   5   8         63.47         54.89        17.12 o                         
   5   5   8        139.77        172.49        28.03 o                         
   6   5   8         14.49         19.60        12.43 o                         
   7   5   8          5.77         -7.27        24.23 o                         
   8   5   8         12.62          4.26        13.83 o                         
   9   5   8          6.12          2.07        13.08 o                         
  10   5   8         16.87         34.80        47.13 o                         
 -13   6   8          2.26         -2.63        19.63 o                         
 -12   6   8         20.65         19.09        16.12 o                         
 -11   6   8          3.42         -1.35        12.13 o                         
 -10   6   8         28.95         35.20        15.23 o                         
  -9   6   8         14.83         10.82        10.29 o                         
  -8   6   8         12.57         18.67        10.86 o                         
  -7   6   8         45.18         30.29        11.00 o                         
  -6   6   8         54.38         78.55        15.28 o                         
  -5   6   8         68.91         65.85        13.28 o                         
  -4   6   8        206.25        250.50        23.29 o                         
  -3   6   8         15.07         18.77         8.74 o                         
  -2   6   8         57.58         71.86        11.26 o                         
  -1   6   8         20.32         18.31         7.44 o                         
   0   6   8         30.05         25.27         8.56 o                         
   1   6   8         10.77          8.25         9.46 o                         
   2   6   8         27.77         19.36        13.91 o                         
   3   6   8          3.25          4.69        11.90 o                         
   4   6   8         14.83         13.16        19.85 o                         
   5   6   8         11.36         20.64        14.65 o                         
   6   6   8         15.90         12.54        16.31 o                         
   7   6   8         18.78          9.20        13.75 o                         
   8   6   8         20.29          7.98        13.14 o                         
   9   6   8         32.55         58.78        50.66 o                         
 -11   7   8          0.46          1.13        16.57 o                         
 -10   7   8         19.52         28.04        18.57 o                         
  -9   7   8         10.49          9.48        11.34 o                         
  -8   7   8         27.03         23.66        13.53 o                         
  -7   7   8          3.10          4.74        10.72 o                         
  -6   7   8         19.07         28.00        11.63 o                         
  -5   7   8         16.05          9.54         9.68 o                         
  -4   7   8         69.22         76.76        13.30 o                         
  -3   7   8         15.13         10.13         7.70 o                         
  -2   7   8        147.77        160.83        20.65 o                         
  -1   7   8          2.65         -1.13         8.39 o                         
   0   7   8         27.58         24.67         9.31 o                         
   1   7   8          0.45         -0.98         8.88 o                         
   2   7   8         14.41         17.03        13.79 o                         
   3   7   8          1.45          4.05        11.38 o                         
   4   7   8         14.05          8.53        11.57 o                         
   5   7   8         12.12          3.86        13.44 o                         
   6   7   8         15.80         23.78        16.43 o                         
   7   7   8          0.22          9.47        15.37 o                         
  -9   8   8          2.96          1.45        13.67 o                         
  -8   8   8         16.13          4.92        13.56 o                         
  -7   8   8          3.13          0.04        14.55 o                         
  -6   8   8          6.26         12.88        12.52 o                         
  -5   8   8         25.79         22.26        11.43 o                         
  -4   8   8          1.68         -2.98         8.99 o                         
  -3   8   8         18.53         28.96        11.22 o                         
  -2   8   8          2.16         -5.63         9.04 o                         
  -1   8   8         24.99         28.09        11.62 o                         
   0   8   8         19.62         10.68        11.77 o                         
   1   8   8          6.29         15.99        16.49 o                         
   2   8   8          0.99          0.02        12.03 o                         
   3   8   8         27.08         12.99        14.89 o                         
   4   8   8          1.53          9.04        16.31 o                         
   5   8   8          4.13          9.87        22.23 o                         
  -4   9   8          7.05         -1.23        14.77 o                         
  -3   9   8          8.48         12.15        14.66 o                         
  -2   9   8          8.89          9.33        14.30 o                         
  -1   9   8          9.34          1.07        15.01 o                         
   0   9   8          4.36          4.75        13.35 o                         
  -8  -8   9          5.25         10.37        19.20 o                         
  -7  -8   9          5.02          4.87        14.89 o                         
  -6  -8   9          0.78         -3.86        21.12 o                         
  -5  -8   9         12.40         14.77        19.44 o                         
  -4  -8   9          8.76          7.55        20.19 o                         
  -3  -8   9         11.11          5.38        17.22 o                         
  -2  -8   9         21.05          1.07        11.33 o                         
  -1  -8   9          4.15          5.88        12.19 o                         
   0  -8   9          2.88         -2.17         8.57 o                         
   1  -8   9          1.19          1.97        15.38 o                         
   2  -8   9          9.74          2.39         9.31 o                         
   3  -8   9          0.05         -4.75        20.07 o                         
 -11  -7   9          3.92         24.37        25.65 o                         
 -10  -7   9         28.63         22.76        21.80 o                         
  -9  -7   9         10.65         11.34        18.15 o                         
  -8  -7   9         48.88         49.34        18.09 o                         
  -7  -7   9         26.93         23.85        18.02 o                         
  -6  -7   9          6.03         -2.65        11.92 o                         
  -5  -7   9          3.12          1.90        12.47 o                         
  -4  -7   9          0.93          3.70        12.70 o                         
  -3  -7   9         17.53         11.38        13.51 o                         
  -2  -7   9         64.34         41.80        19.39 o                         
  -1  -7   9          8.76          5.80        14.65 o                         
   0  -7   9         32.64         29.77        16.32 o                         
   1  -7   9         25.46         14.15        12.83 o                         
   2  -7   9          3.37         -3.28        13.75 o                         
   3  -7   9          1.90         -0.29        12.85 o                         
   4  -7   9          3.88         -1.15        14.77 o                         
   5  -7   9         17.91         13.09        15.68 o                         
   6  -7   9         13.77          2.59        14.40 o                         
 -12  -6   9          0.46         16.05        19.89 o                         
 -11  -6   9          2.92          5.35        19.14 o                         
 -10  -6   9          5.28          3.64        13.26 o                         
  -9  -6   9         29.96         24.79        15.05 o                         
  -8  -6   9         61.34         83.32        20.71 o                         
  -7  -6   9         23.81         25.50        14.73 o                         
  -6  -6   9          1.24          4.61         9.57 o                         
  -5  -6   9          8.25          7.14        12.62 o                         
  -4  -6   9         12.04         21.89        12.93 o                         
  -3  -6   9         17.14         19.97        13.58 o                         
  -2  -6   9         63.65         62.25        27.60 o                         
  -1  -6   9          8.15          3.83        11.17 o                         
   0  -6   9         15.04         13.92        15.94 o                         
   1  -6   9         32.56         12.65        12.74 o                         
   2  -6   9         11.71          2.04        14.12 o                         
   3  -6   9          0.28         -5.31        12.81 o                         
   4  -6   9         39.18         25.38        20.22 o                         
   5  -6   9         19.72         14.46        17.40 o                         
   6  -6   9         10.03          2.25        12.89 o                         
   7  -6   9          1.26         -2.04        16.33 o                         
   8  -6   9          3.37         52.10        58.16 o                         
 -14  -5   9         15.52          3.29        20.90 o                         
 -13  -5   9          3.13         14.48        21.61 o                         
 -12  -5   9          1.58         -0.27        14.27 o                         
 -11  -5   9         12.53         11.17        12.83 o                         
 -10  -5   9         11.56         12.54        15.78 o                         
  -9  -5   9         25.12         21.25        15.60 o                         
  -8  -5   9        104.09        107.88        22.15 o                         
  -7  -5   9        284.92        308.18        35.22 o                         
  -6  -5   9         41.29         38.45        14.85 o                         
  -5  -5   9        114.30        116.12        20.59 o                         
  -4  -5   9         26.28         22.77        10.46 o                         
  -3  -5   9        178.59        190.73        31.98 o                         
  -2  -5   9          0.14         -4.06        10.84 o                         
  -1  -5   9         22.83         19.66        17.87 o                         
   0  -5   9         60.15         69.87        25.63 o                         
   1  -5   9         32.82         53.09        20.46 o                         
   2  -5   9         10.76          5.43        13.82 o                         
   3  -5   9         62.72         40.85        17.71 o                         
   4  -5   9          3.30         13.13        17.53 o                         
   5  -5   9          3.17          7.23        17.97 o                         
   6  -5   9         10.09         -2.90         9.80 o                         
   7  -5   9          5.59          9.09        58.40 o                         
   8  -5   9          3.98        -14.47        23.15 o                         
   9  -5   9          0.20         -3.48        18.29 o                         
 -14  -4   9          1.63        -14.10        22.78 o                         
 -13  -4   9         16.11         14.69        14.60 o                         
 -12  -4   9         15.94         14.11        12.87 o                         
 -11  -4   9         26.50         31.64        16.46 o                         
 -10  -4   9         93.42         82.59        19.64 o                         
  -9  -4   9         40.72         59.41        17.25 o                         
  -8  -4   9         48.03         43.64        14.52 o                         
  -7  -4   9         79.55         98.26        18.87 o                         
  -6  -4   9        165.27        174.07        24.39 o                         
  -5  -4   9         14.29          8.25         9.01 o                         
  -4  -4   9         20.16         25.71         9.73 o                         
  -3  -4   9        741.99        800.97        48.87 o                         
  -2  -4   9         12.27         28.00        11.48 o                         
  -1  -4   9         97.42         89.88        21.74 o                         
   0  -4   9        132.57        135.50        32.36 o                         
   1  -4   9         21.45         35.36        22.18 o                         
   2  -4   9         27.50         42.79        21.84 o                         
   4  -4   9        121.49        112.07        33.27 o                         
   5  -4   9         33.83         23.41        20.05 o                         
   6  -4   9         64.61         37.94        20.74 o                         
   7  -4   9          7.23          1.61        26.41 o                         
   8  -4   9         14.98          0.20        15.33 o                         
   9  -4   9         15.13          2.45        13.77 o                         
  10  -4   9          5.45         15.27        41.68 o                         
 -15  -3   9         35.68         22.78        20.94 o                         
 -14  -3   9         55.66         44.45        21.71 o                         
 -13  -3   9         16.18          5.25        14.04 o                         
 -12  -3   9         20.96         13.89        14.31 o                         
 -11  -3   9          3.79          1.86        10.92 o                         
 -10  -3   9         18.27          7.46         8.60 o                         
  -9  -3   9        149.57        146.51        20.62 o                         
  -8  -3   9        112.79        129.51        19.05 o                         
  -7  -3   9        232.81        223.58        22.87 o                         
  -6  -3   9         21.06         33.05        11.03 o                         
  -5  -3   9        120.20        109.57        16.52 o                         
  -4  -3   9        243.35        229.27        23.98 o                         
  -3  -3   9         84.74         85.79        14.25 o                         
  -2  -3   9          6.14         16.13         7.24 o                         
  -1  -3   9        108.38        108.74        21.34 o                         
   0  -3   9         28.93         38.09        15.94 o                         
   1  -3   9         39.50         26.59        15.92 o                         
   2  -3   9         85.53         64.72        21.21 o                         
   3  -3   9         17.65          8.00        14.31 o                         
   4  -3   9        542.41        438.31       159.48 o                         
   5  -3   9         29.38         28.91        23.79 o                         
   6  -3   9         21.74          1.28        22.10 o                         
   8  -3   9         12.59         11.53        20.06 o                         
   9  -3   9          7.61         39.97        32.34 o                         
  10  -3   9         15.93         -3.23        15.30 o                         
 -16  -2   9          3.93        -16.61        19.54 o                         
 -15  -2   9         14.65         13.33        21.01 o                         
 -14  -2   9         36.98         34.76        16.52 o                         
 -13  -2   9          3.19         -0.51        11.20 o                         
 -12  -2   9          1.19          3.42        11.10 o                         
 -11  -2   9         54.75         50.17        15.53 o                         
 -10  -2   9         62.62         54.27        14.38 o                         
  -9  -2   9        120.01        133.53        19.36 o                         
  -8  -2   9        146.50        146.40        19.25 o                         
  -7  -2   9        137.92        146.71        17.99 o                         
  -6  -2   9         49.51         45.60        10.11 o                         
  -5  -2   9        204.88        214.61        20.20 o                         
  -4  -2   9        336.97        368.74        26.45 o                         
  -3  -2   9        132.23        132.15        14.67 o                         
  -2  -2   9        289.31        290.69        22.03 o                         
  -1  -2   9        114.75        156.37        16.65 o                         
   0  -2   9         69.35         92.04        15.01 o                         
   1  -2   9         19.59         17.22        13.81 o                         
   3  -2   9         66.52         70.92        17.08 o                         
   4  -2   9         81.62        105.39        69.85 o                         
   5  -2   9        160.90        124.58        27.95 o                         
   6  -2   9         45.34         54.42        21.23 o                         
   7  -2   9         54.18         55.15        22.07 o                         
   8  -2   9         17.09         39.43        28.41 o                         
   9  -2   9          0.96          7.19        33.36 o                         
  10  -2   9         24.33          1.33        34.90 o                         
 -16  -1   9         24.50         33.13        19.59 o                         
 -15  -1   9          7.65          0.35        13.80 o                         
 -14  -1   9         82.50         50.26        15.63 o                         
 -13  -1   9         28.93         18.41        12.76 o                         
 -12  -1   9          9.30         20.00        12.91 o                         
 -11  -1   9          8.72          0.87         8.34 o                         
 -10  -1   9        112.05        111.09        17.76 o                         
  -9  -1   9        489.63        450.44        34.49 o                         
  -8  -1   9         25.37         21.92         9.00 o                         
  -7  -1   9        119.22        121.36        15.16 o                         
  -6  -1   9         20.35         19.60         7.02 o                         
  -5  -1   9        625.99        645.75        32.76 o                         
  -4  -1   9         68.85         77.87        11.19 o                         
  -3  -1   9         95.55        121.64        14.69 o                         
  -2  -1   9         40.99         41.22         8.40 o                         
  -1  -1   9        477.68        472.42        39.01 o                         
   0  -1   9         33.88         38.89        10.88 o                         
   2  -1   9         34.55         20.25        10.17 o                         
   3  -1   9        316.18        380.17        39.05 o                         
   4  -1   9        307.26        289.78        34.73 o                         
   6  -1   9          2.89         -4.67        12.17 o                         
   7  -1   9         21.05         20.71        19.18 o                         
   8  -1   9          7.33         14.31        15.28 o                         
  10  -1   9         12.66         19.46        20.18 o                         
  11  -1   9         54.93         78.54        57.46 o                         
 -16   0   9          7.38         -9.09        14.47 o                         
 -15   0   9         46.87         47.59        20.37 o                         
 -14   0   9          0.53         -0.58        12.43 o                         
 -13   0   9          0.28          0.28         9.63 o                         
 -12   0   9        187.15        241.92        29.06 o                         
 -11   0   9          6.98          0.23         8.62 o                         
 -10   0   9         41.26         38.42        11.66 o                         
  -9   0   9          2.15         -0.94         6.36 o                         
  -8   0   9         28.31         23.62         9.09 o                         
  -7   0   9        135.05        138.24        16.16 o                         
  -6   0   9        100.33        107.77        12.76 o                         
  -5   0   9          8.27          4.48         4.75 o                         
  -3   0   9          0.11          1.45        22.78 o                         
  -2   0   9        320.79        327.77        20.50 o                         
  -1   0   9        665.25        644.23        42.45 o                         
   0   0   9         45.11         42.04        10.45 o                         
   1   0   9        213.19        284.56        41.29 o                         
   2   0   9        141.52        153.00        36.69 o                         
   3   0   9        164.19        223.37        32.34 o                         
   4   0   9        313.61        411.37        45.14 o                         
   5   0   9          0.02          8.11        10.56 o                         
   6   0   9         25.74          8.68        13.95 o                         
   7   0   9         13.44         31.16        19.86 o                         
   8   0   9         28.69          8.05        13.02 o                         
   9   0   9         23.90         14.33        17.05 o                         
  10   0   9         15.54         15.87        19.35 o                         
  11   0   9          0.76        -10.58        21.28 o                         
 -16   1   9         24.52         13.89        18.25 o                         
 -15   1   9          7.67          6.34        13.81 o                         
 -14   1   9         82.21         89.33        19.50 o                         
 -13   1   9         28.93         20.90        13.27 o                         
 -12   1   9          9.38         21.02        12.66 o                         
 -11   1   9          8.74          4.49         7.48 o                         
 -10   1   9        112.02        111.42        18.44 o                         
  -9   1   9        490.29        509.22        37.64 o                         
  -8   1   9         25.44         29.42         9.97 o                         
  -7   1   9        119.31        106.45        13.84 o                         
  -6   1   9         20.33         32.35         8.86 o                         
  -5   1   9        625.89        598.82        32.26 o                         
  -4   1   9         68.84         60.20         9.61 o                         
  -3   1   9         95.50        108.59        11.77 o                         
  -2   1   9         40.89         35.61         6.14 o                         
  -1   1   9        477.92        493.12        36.51 o                         
   0   1   9         33.90         33.92        10.05 o                         
   2   1   9         34.64         27.45         9.46 o                         
   3   1   9        316.34        351.72        41.59 o                         
   4   1   9        307.06        343.90        41.49 o                         
   6   1   9          2.86          3.72        11.90 o                         
   7   1   9         21.06         27.55        18.50 o                         
   8   1   9          7.34          5.05        16.47 o                         
  10   1   9         12.71          1.06        19.37 o                         
  11   1   9         54.90         39.11        52.36 o                         
 -16   2   9          3.93         -4.94        18.10 o                         
 -15   2   9         14.62         19.38        14.68 o                         
 -14   2   9         36.97         29.55        14.79 o                         
 -13   2   9          3.20         -3.07         9.17 o                         
 -12   2   9          1.20         -6.51         9.34 o                         
 -11   2   9         54.61         51.79        13.94 o                         
 -10   2   9         62.62         57.36        14.13 o                         
  -9   2   9        120.01        129.77        18.28 o                         
  -8   2   9        146.55        150.60        18.68 o                         
  -7   2   9        138.03        137.83        16.87 o                         
  -6   2   9         49.42         58.46        10.38 o                         
  -5   2   9        204.85        196.72        17.81 o                         
  -4   2   9        337.38        320.70        20.32 o                         
  -3   2   9        132.05        156.61        13.03 o                         
  -2   2   9        289.35        296.69        18.54 o                         
  -1   2   9        114.60        128.38        15.05 o                         
   0   2   9         69.35         64.99        13.38 o                         
   1   2   9         19.38         19.43        14.49 o                         
   3   2   9         66.67         90.16        17.21 o                         
   4   2   9         81.57        101.52        39.46 o                         
   5   2   9        160.79        161.37        28.25 o                         
   6   2   9         45.46         51.08        16.79 o                         
   7   2   9         54.23         48.48        18.98 o                         
   8   2   9         17.04         30.80        22.97 o                         
   9   2   9          0.95          9.67        28.33 o                         
  10   2   9         24.34          4.65        20.51 o                         
  11   2   9         18.07         17.14        27.65 o                         
 -15   3   9         35.67         35.68        16.64 o                         
 -14   3   9         55.64         38.59        15.81 o                         
 -13   3   9         16.13         16.02        10.34 o                         
 -12   3   9         21.06         11.77        11.76 o                         
 -11   3   9          3.77          6.32         9.16 o                         
 -10   3   9         18.14         14.92         8.88 o                         
  -9   3   9        149.51        127.22        19.01 o                         
  -8   3   9        113.18        103.92        14.99 o                         
  -7   3   9        232.74        213.21        20.30 o                         
  -6   3   9         21.18         24.03         7.78 o                         
  -5   3   9        120.02        115.97        13.61 o                         
  -4   3   9        243.37        241.95        19.48 o                         
  -3   3   9         84.62         73.92        10.21 o                         
  -2   3   9          6.09          7.18         5.02 o                         
  -1   3   9        108.11         94.79        12.48 o                         
   0   3   9         29.06         34.75        10.62 o                         
   1   3   9         39.46         32.39        10.94 o                         
   2   3   9         85.62         68.63        15.45 o                         
   3   3   9         17.62         18.23         9.89 o                         
   4   3   9        542.10        539.47        49.13 o                         
   5   3   9         29.44         32.57        17.25 o                         
   6   3   9         21.83         25.75        16.83 o                         
   8   3   9         12.55          2.94        13.19 o                         
   9   3   9          7.62         17.34        21.23 o                         
  10   3   9         15.91         18.30        21.41 o                         
 -14   4   9          1.63         -6.54        14.22 o                         
 -13   4   9         16.14          8.85        10.71 o                         
 -12   4   9         15.88         20.81        11.05 o                         
 -11   4   9         26.46         14.68        11.85 o                         
 -10   4   9         93.40         99.37        17.56 o                         
  -9   4   9         40.76         36.67        13.12 o                         
  -8   4   9         47.99         35.10        11.76 o                         
  -7   4   9         79.67         89.31        13.67 o                         
  -6   4   9        165.31        196.16        19.36 o                         
  -5   4   9         14.46         12.55         6.99 o                         
  -4   4   9         20.19         16.09         6.76 o                         
  -3   4   9        741.58        782.85        38.45 o                         
  -2   4   9         12.27         20.76         7.12 o                         
  -1   4   9         97.32         99.06        12.87 o                         
   0   4   9        132.50        114.19        21.11 o                         
   1   4   9         21.46         29.80        16.27 o                         
   2   4   9         27.53         20.21        11.49 o                         
   4   4   9        121.53        130.73        23.65 o                         
   5   4   9         33.79         32.76        16.06 o                         
   6   4   9         64.55         43.68        18.96 o                         
   7   4   9          7.20         21.73        21.16 o                         
   8   4   9         15.03         21.62        13.92 o                         
   9   4   9         15.11          6.42        13.53 o                         
  10   4   9          5.44         -2.86        21.68 o                         
 -14   5   9         15.45         19.27        32.72 o                         
 -13   5   9          3.13         12.72        16.40 o                         
 -12   5   9          1.59          4.84        11.52 o                         
 -11   5   9         12.53         14.37        11.05 o                         
 -10   5   9         11.62          3.47         9.80 o                         
  -9   5   9         25.09         16.46        12.92 o                         
  -8   5   9        104.17         92.46        16.31 o                         
  -7   5   9        285.09        315.68        29.06 o                         
  -6   5   9         41.17         60.35        12.74 o                         
  -5   5   9        114.13        113.73        15.97 o                         
  -4   5   9         26.24         22.94         8.90 o                         
  -3   5   9        178.65        169.58        17.18 o                         
  -2   5   9          0.14         -1.41         4.63 o                         
  -1   5   9         22.71         18.59         8.97 o                         
   0   5   9         60.03         49.02        15.63 o                         
   1   5   9         32.97         33.81        12.79 o                         
   2   5   9         10.76          5.88        10.01 o                         
   3   5   9         62.75         84.72        20.60 o                         
   4   5   9          3.26          4.60         8.91 o                         
   5   5   9          3.17          3.77        12.74 o                         
   6   5   9         10.06          9.66        13.75 o                         
   7   5   9          5.62         13.33        32.96 o                         
   8   5   9          3.98          6.14        16.66 o                         
   9   5   9          0.20         -8.36        14.83 o                         
 -12   6   9          0.46          8.06        16.64 o                         
 -11   6   9          2.90         -3.36        13.97 o                         
 -10   6   9          5.29         13.15        12.83 o                         
  -9   6   9         29.87         34.63        13.76 o                         
  -8   6   9         61.35         63.87        15.83 o                         
  -7   6   9         23.81         32.70        12.51 o                         
  -6   6   9          1.24         -0.86         7.38 o                         
  -5   6   9          8.22         -1.71         8.07 o                         
  -4   6   9         12.00         10.34         7.84 o                         
  -3   6   9         17.18         19.87         8.03 o                         
  -2   6   9         63.74         75.79        13.06 o                         
  -1   6   9          8.11          5.19         8.27 o                         
   0   6   9         15.00         11.19        12.09 o                         
   1   6   9         32.65         14.19        10.96 o                         
   2   6   9         11.70         13.88        12.08 o                         
   3   6   9          0.28         -0.25        12.66 o                         
   4   6   9         39.20         36.54        16.91 o                         
   5   6   9         19.73         21.65        13.88 o                         
   6   6   9         10.06          6.20        11.95 o                         
   7   6   9          1.26         -0.82        13.90 o                         
   8   6   9          3.37         -4.11        21.37 o                         
 -11   7   9          3.89         -6.75        19.57 o                         
 -10   7   9         28.63         27.20        17.84 o                         
  -9   7   9         10.64         25.63        16.36 o                         
  -8   7   9         48.82         40.52        16.73 o                         
  -7   7   9         27.02         28.68        13.09 o                         
  -6   7   9          5.97         10.83        10.67 o                         
  -5   7   9          3.11          4.46         9.11 o                         
  -4   7   9          0.95          1.53         7.58 o                         
  -3   7   9         17.49         11.67         9.72 o                         
  -2   7   9         64.29         75.05        13.74 o                         
  -1   7   9          8.78          6.85        11.52 o                         
   0   7   9         32.68         15.49        11.71 o                         
   1   7   9         25.51          9.94        12.23 o                         
   2   7   9          3.36         -4.19        11.28 o                         
   3   7   9          1.88          6.07        12.10 o                         
   4   7   9          3.89          6.10        12.13 o                         
   5   7   9         17.92         24.38        14.22 o                         
   6   7   9         13.76         11.32        14.42 o                         
  -8   8   9          5.25         11.88        16.31 o                         
  -7   8   9          4.99          8.45        13.75 o                         
  -6   8   9          0.78         -1.97        15.34 o                         
  -5   8   9         12.41         18.88        12.94 o                         
  -4   8   9          8.76         14.54        10.78 o                         
  -3   8   9         11.09          6.87        11.81 o                         
  -2   8   9         21.08         24.02        11.38 o                         
  -1   8   9          4.15          1.72        11.62 o                         
   0   8   9          2.88          1.70        11.41 o                         
   1   8   9          1.19         10.28        12.20 o                         
   2   8   9          9.72          3.46        12.74 o                         
   3   8   9          0.05         12.28        15.96 o                         
  -7  -8  10         16.75          9.56        17.42 o                         
  -6  -8  10          4.58         -7.93        17.54 o                         
  -5  -8  10         16.84          3.21        14.75 o                         
  -4  -8  10          9.87         -6.85        25.01 o                         
  -3  -8  10          7.04         12.13        20.68 o                         
  -2  -8  10          0.36         -0.08        11.17 o                         
  -1  -8  10         50.32         24.90        23.99 o                         
   0  -8  10          8.29          1.02        17.56 o                         
   1  -8  10          6.53          6.65        18.75 o                         
 -10  -7  10          5.37         16.74        24.13 o                         
  -9  -7  10         14.56          8.90        22.92 o                         
  -8  -7  10         17.51          6.79        16.52 o                         
  -7  -7  10         13.43         12.34        16.13 o                         
  -6  -7  10         11.62          9.12        14.79 o                         
  -5  -7  10          1.16         -1.15        12.33 o                         
  -4  -7  10          8.72         20.58        17.28 o                         
  -3  -7  10         13.21         21.28        20.91 o                         
  -2  -7  10         78.60         66.80        26.83 o                         
  -1  -7  10          9.50          2.03        13.61 o                         
   0  -7  10         11.00         -3.64        14.93 o                         
   1  -7  10          1.21          2.17        13.98 o                         
   2  -7  10         32.45         10.46        13.56 o                         
   3  -7  10          0.33         -4.94        15.61 o                         
   4  -7  10          2.32         -4.52        14.00 o                         
   5  -7  10          0.75          0.83        16.10 o                         
 -12  -6  10          0.59          1.27        20.80 o                         
 -11  -6  10         29.26         23.92        22.32 o                         
 -10  -6  10         21.17          5.91        16.90 o                         
  -9  -6  10          1.93         -1.52        14.45 o                         
  -8  -6  10         78.60         86.05        21.92 o                         
  -7  -6  10         20.60         32.31        17.35 o                         
  -6  -6  10         15.95         14.83        13.45 o                         
  -5  -6  10        185.23        219.35        35.91 o                         
  -4  -6  10         51.52         43.21        16.04 o                         
  -3  -6  10         13.85          4.18        20.52 o                         
  -2  -6  10         11.84          5.79        17.19 o                         
  -1  -6  10         19.71          6.57        14.38 o                         
   0  -6  10         43.07         33.69        20.75 o                         
   1  -6  10          9.17          1.79        13.15 o                         
   2  -6  10          5.62         -7.82        13.98 o                         
   3  -6  10         15.66         -8.55        12.08 o                         
   4  -6  10         17.13         13.77        16.89 o                         
   5  -6  10         13.30         27.51        54.53 o                         
   6  -6  10          5.94         -0.01        17.04 o                         
 -13  -5  10          4.06          3.16        18.53 o                         
 -12  -5  10          4.02         -1.97        17.71 o                         
 -11  -5  10         15.36         33.69        19.96 o                         
 -10  -5  10         10.44         14.38        14.53 o                         
  -9  -5  10         43.68         55.85        19.97 o                         
  -8  -5  10         11.33         -1.94        10.62 o                         
  -7  -5  10         41.12         69.97        18.91 o                         
  -6  -5  10         28.33         26.56        11.42 o                         
  -5  -5  10         30.50         39.73        14.45 o                         
  -4  -5  10         19.94         12.64         8.28 o                         
  -3  -5  10         43.00         45.62        15.29 o                         
  -2  -5  10         73.41         96.05        30.55 o                         
  -1  -5  10         12.12          7.68        14.91 o                         
   0  -5  10         30.40         29.36        21.18 o                         
   1  -5  10          8.25         -0.13        14.73 o                         
   2  -5  10         37.29         30.65        20.06 o                         
   3  -5  10         50.64         16.40        21.28 o                         
   4  -5  10         26.10         12.46        19.24 o                         
   5  -5  10          8.74         10.61        17.67 o                         
   6  -5  10          4.45          4.75        18.74 o                         
   7  -5  10         17.64          8.55        15.03 o                         
   8  -5  10          2.99          2.40        22.42 o                         
 -14  -4  10          5.79         -1.97        22.30 o                         
 -13  -4  10         14.49         10.32        16.24 o                         
 -12  -4  10         35.08         54.50        20.02 o                         
 -11  -4  10         15.55          9.34        12.37 o                         
 -10  -4  10         41.72         30.07        15.87 o                         
  -9  -4  10         81.80         77.14        17.59 o                         
  -8  -4  10         94.59        100.24        21.21 o                         
  -7  -4  10        448.48        516.67        46.80 o                         
  -6  -4  10         39.94         47.09        14.88 o                         
  -5  -4  10         70.09         73.27        15.61 o                         
  -4  -4  10        106.41        108.41        19.97 o                         
  -3  -4  10        164.38        161.41        20.58 o                         
  -2  -4  10        332.90        347.58        42.88 o                         
  -1  -4  10        143.02        116.19        31.66 o                         
   0  -4  10         31.93         37.02        20.55 o                         
   1  -4  10         28.82         28.05        19.04 o                         
   3  -4  10         61.37         42.65        30.88 o                         
   4  -4  10         35.83         17.90        20.55 o                         
   5  -4  10         65.27         32.67        21.23 o                         
   6  -4  10         58.08         36.84        32.42 o                         
   7  -4  10          1.97          8.24        62.39 o                         
   8  -4  10         35.49          9.52        19.84 o                         
   9  -4  10          1.65          5.94        28.11 o                         
 -15  -3  10          3.62        -12.36        19.51 o                         
 -14  -3  10          0.68         -2.23        16.50 o                         
 -13  -3  10          5.95         -0.51        12.84 o                         
 -12  -3  10          5.75         13.42        11.86 o                         
 -11  -3  10         24.71         23.94        11.87 o                         
 -10  -3  10         29.76         21.81        11.11 o                         
  -9  -3  10         43.40         29.89        12.66 o                         
  -8  -3  10         62.27         56.26        15.02 o                         
  -7  -3  10         58.51         61.47        16.43 o                         
  -6  -3  10         17.38         11.53        10.10 o                         
  -5  -3  10         24.87         20.95         9.73 o                         
  -4  -3  10         34.19         31.99        11.70 o                         
  -3  -3  10        242.37        235.50        24.42 o                         
  -2  -3  10         75.67         94.00        22.37 o                         
  -1  -3  10        216.59        224.37        39.58 o                         
   0  -3  10         45.63         56.11        21.94 o                         
   1  -3  10         42.15         65.37        27.02 o                         
   2  -3  10        124.76         96.96        25.84 o                         
   4  -3  10          6.29          9.05        18.28 o                         
   5  -3  10         30.59         15.57        18.81 o                         
   6  -3  10         44.16         28.45        22.33 o                         
   7  -3  10          5.05          5.33        12.71 o                         
   8  -3  10          0.43         -1.11        11.85 o                         
   9  -3  10          5.14         -2.76        13.36 o                         
  10  -3  10         17.80          2.30        22.30 o                         
 -15  -2  10         18.97         26.62        21.18 o                         
 -14  -2  10         56.52         52.81        21.03 o                         
 -13  -2  10          1.97          0.91        13.68 o                         
 -12  -2  10          0.98          6.03        10.08 o                         
 -11  -2  10         16.16         14.16        10.67 o                         
 -10  -2  10         61.60         60.07        15.16 o                         
  -9  -2  10        104.97         94.67        16.13 o                         
  -8  -2  10        217.82        235.42        25.53 o                         
  -7  -2  10        322.60        339.17        30.21 o                         
  -6  -2  10        121.07        109.80        15.32 o                         
  -5  -2  10        272.44        264.19        26.56 o                         
  -4  -2  10         11.83         11.22         7.84 o                         
  -3  -2  10          4.68          8.65         6.21 o                         
  -2  -2  10          4.71         10.70         7.87 o                         
  -1  -2  10         29.33         38.96        12.05 o                         
   0  -2  10         55.28         47.64        14.34 o                         
   1  -2  10        118.03        141.53        23.92 o                         
   2  -2  10         55.31         46.88        15.43 o                         
   3  -2  10         48.33         36.22        14.18 o                         
   4  -2  10         88.18         90.19        20.75 o                         
   6  -2  10          6.57          4.44        18.81 o                         
   8  -2  10          3.39        -11.51        70.51 o                         
   9  -2  10          7.64          1.64        21.75 o                         
  10  -2  10         10.32         18.54        42.41 o                         
 -16  -1  10          6.35          2.12        18.24 o                         
 -15  -1  10         46.27         44.74        23.27 o                         
 -14  -1  10         36.62         49.30        19.41 o                         
 -13  -1  10          9.22         10.68        12.82 o                         
 -12  -1  10          4.69          0.57        10.06 o                         
 -11  -1  10          5.18         -1.20         7.65 o                         
 -10  -1  10        135.40        112.28        17.42 o                         
  -9  -1  10        835.12        873.34        51.83 o                         
  -8  -1  10        189.05        216.04        22.06 o                         
  -7  -1  10         37.77         33.14         9.55 o                         
  -6  -1  10        242.60        256.51        20.93 o                         
  -5  -1  10        132.03        135.44        16.89 o                         
  -4  -1  10         32.59         38.52         9.65 o                         
  -3  -1  10         77.78         80.95        13.60 o                         
  -1  -1  10        343.26        379.22        36.86 o                         
   0  -1  10         55.97         59.69        14.47 o                         
   2  -1  10        288.46        300.47        36.46 o                         
   3  -1  10         31.87         38.81        16.35 o                         
   4  -1  10         99.62         87.42        21.63 o                         
   5  -1  10         40.36         46.63        17.21 o                         
   6  -1  10          6.40         69.66        58.77 o                         
   7  -1  10          2.41         -0.17        15.20 o                         
   8  -1  10          8.89        110.62        74.27 o                         
 -16   0  10         11.89         13.59        16.91 o                         
 -15   0  10          0.21         14.19        14.46 o                         
 -14   0  10          7.23        -10.22        10.22 o                         
 -13   0  10          5.08          4.21        11.16 o                         
 -12   0  10        120.44        111.52        21.51 o                         
 -11   0  10          4.48         -6.77         8.57 o                         
 -10   0  10         74.64         93.00        16.19 o                         
  -9   0  10         19.34         23.43        10.48 o                         
  -8   0  10         23.38         27.94         9.94 o                         
  -7   0  10        302.29        300.67        25.26 o                         
  -6   0  10        379.86        363.10        25.97 o                         
  -5   0  10          5.31          9.59         6.61 o                         
  -4   0  10          6.83          9.13         5.40 o                         
  -3   0  10        194.96        186.40        18.26 o                         
  -2   0  10        132.52        173.08        23.55 o                         
  -1   0  10         80.08         78.65        17.31 o                         
   0   0  10         81.96         76.96        16.71 o                         
   1   0  10        281.36        344.24        45.32 o                         
   4   0  10        163.13        153.63        27.08 o                         
   5   0  10         80.07         59.19        19.27 o                         
   8   0  10          1.02         -4.96        17.13 o                         
   9   0  10         10.09         -8.76        13.88 o                         
  10   0  10          9.22         -3.45        23.09 o                         
  11   0  10          4.60          4.12        45.56 o                         
 -16   1  10          6.38         -0.37        15.25 o                         
 -15   1  10         46.22         71.07        23.68 o                         
 -14   1  10         36.57         40.91        15.29 o                         
 -13   1  10          9.20         -1.05         9.68 o                         
 -12   1  10          4.71         -1.18         9.46 o                         
 -11   1  10          5.19         12.92        10.72 o                         
 -10   1  10        135.42        131.02        19.61 o                         
  -9   1  10        834.65        843.40        52.90 o                         
  -8   1  10        189.27        224.46        23.20 o                         
  -7   1  10         37.74         42.25        11.36 o                         
  -6   1  10        243.05        236.32        20.91 o                         
  -5   1  10        131.90        158.37        16.44 o                         
  -4   1  10         32.50         35.44         9.49 o                         
  -3   1  10         77.85         80.15        11.34 o                         
  -2   1  10         20.40         37.37        23.75 o                         
  -1   1  10        342.97        363.43        32.04 o                         
   0   1  10         56.06         54.50        12.52 o                         
   2   1  10        288.66        325.26        42.38 o                         
   3   1  10         31.95         52.68        19.46 o                         
   4   1  10         99.53        108.13        27.02 o                         
   5   1  10         40.39         41.78        19.53 o                         
   7   1  10          2.40          1.62        16.22 o                         
   8   1  10          8.87         40.62        39.07 o                         
  10   1  10         23.69         30.18        48.11 o                         
 -15   2  10         19.01         30.49        17.22 o                         
 -14   2  10         56.44         55.21        16.20 o                         
 -13   2  10          1.94          9.63        10.80 o                         
 -12   2  10          1.00          0.80         8.62 o                         
 -11   2  10         16.14          4.35         8.73 o                         
 -10   2  10         61.48         37.89        11.74 o                         
  -9   2  10        104.99        116.07        17.49 o                         
  -8   2  10        218.15        229.60        24.69 o                         
  -7   2  10        322.28        357.37        29.17 o                         
  -6   2  10        120.88        108.48        15.08 o                         
  -5   2  10        272.44        276.92        22.37 o                         
  -4   2  10         11.87          9.68         5.09 o                         
  -3   2  10          4.69          1.52         4.21 o                         
  -2   2  10          4.71          5.42         6.76 o                         
  -1   2  10         29.23         24.60        10.79 o                         
   0   2  10         55.13         37.16        10.83 o                         
   1   2  10        118.11        121.53        18.62 o                         
   2   2  10         55.40         49.89        14.67 o                         
   3   2  10         48.35         54.45        17.04 o                         
   4   2  10         88.17         82.62        20.14 o                         
   5   2  10         29.88         53.94        61.32 o                         
   6   2  10          6.53         26.63        14.93 o                         
   8   2  10          3.36         66.15        76.44 o                         
   9   2  10          7.64         29.66        34.71 o                         
  10   2  10         10.34         18.57        24.92 o                         
 -15   3  10          3.64         -5.11        16.98 o                         
 -14   3  10          0.68          0.07        12.94 o                         
 -13   3  10          5.93          2.66        11.44 o                         
 -12   3  10          5.77          7.46         9.35 o                         
 -11   3  10         24.76         13.67        12.15 o                         
 -10   3  10         29.72         11.98        11.25 o                         
  -9   3  10         43.45         30.49        11.65 o                         
  -8   3  10         62.40         52.97        12.05 o                         
  -7   3  10         58.54         59.20        11.88 o                         
  -6   3  10         17.33         16.95         8.35 o                         
  -5   3  10         24.80         18.66         7.33 o                         
  -4   3  10         34.20         29.88         8.33 o                         
  -3   3  10        242.36        259.56        19.52 o                         
  -2   3  10         75.82         75.34        16.93 o                         
  -1   3  10        216.11        213.44        26.27 o                         
   0   3  10         45.68         32.48        12.29 o                         
   1   3  10         42.12         45.48        15.17 o                         
   2   3  10        124.81        129.21        20.80 o                         
   4   3  10          6.31          0.21        10.30 o                         
   5   3  10         30.62         33.84        15.69 o                         
   6   3  10         44.27         58.08        19.56 o                         
   7   3  10          5.03         -6.78        11.64 o                         
   8   3  10          0.42         -3.28        14.55 o                         
   9   3  10          5.14         15.01        23.51 o                         
  10   3  10         17.78          0.48        49.20 o                         
 -14   4  10          5.79         13.52        15.56 o                         
 -13   4  10         14.52         13.76        15.20 o                         
 -12   4  10         35.05         30.89        14.33 o                         
 -11   4  10         15.59         20.65        12.63 o                         
 -10   4  10         41.74         37.01        13.60 o                         
  -9   4  10         81.74        110.95        20.76 o                         
  -8   4  10         94.66         88.23        16.25 o                         
  -7   4  10        448.10        504.53        34.43 o                         
  -6   4  10         39.87         60.64        11.99 o                         
  -5   4  10         70.25         80.91        12.88 o                         
  -4   4  10        106.57        127.10        14.22 o                         
  -3   4  10        164.20        188.27        17.17 o                         
  -2   4  10        332.73        400.23        40.59 o                         
  -1   4  10        143.05        131.23        22.40 o                         
   0   4  10         31.85         46.03        14.90 o                         
   1   4  10         28.76         16.91        15.23 o                         
   3   4  10         61.52         43.34        16.36 o                         
   4   4  10         35.74         16.34        12.29 o                         
   5   4  10         65.30         64.07        20.23 o                         
   6   4  10         58.01         62.76        20.94 o                         
   8   4  10         35.52         42.07        22.85 o                         
   9   4  10          1.64        -12.11        18.39 o                         
 -13   5  10          4.06         16.79        16.18 o                         
 -12   5  10          4.02         -0.17        15.56 o                         
 -11   5  10         15.28         14.30        14.19 o                         
 -10   5  10         10.46         10.03        10.75 o                         
  -9   5  10         43.67         41.58        14.03 o                         
  -8   5  10         11.37         14.63        10.26 o                         
  -7   5  10         41.15         52.02        12.85 o                         
  -6   5  10         28.23         42.17        11.29 o                         
  -5   5  10         30.61         34.78        10.36 o                         
  -4   5  10         19.89         23.45         8.30 o                         
  -3   5  10         43.10         42.54        10.43 o                         
  -2   5  10         73.54         70.35        18.67 o                         
  -1   5  10         12.13         17.55        11.54 o                         
   0   5  10         30.43          8.92        11.01 o                         
   1   5  10          8.21          9.05        11.28 o                         
   2   5  10         37.33         41.11        15.91 o                         
   3   5  10         50.68         47.85        15.60 o                         
   4   5  10         26.15         21.03        14.40 o                         
   5   5  10          8.73         11.43        14.88 o                         
   6   5  10          4.45         10.07        15.64 o                         
   7   5  10         17.63          3.23        16.02 o                         
   8   5  10          3.00          4.13        18.09 o                         
 -12   6  10          0.59          3.81        17.14 o                         
 -11   6  10         29.22          4.92        18.04 o                         
 -10   6  10         21.20         17.13        14.11 o                         
  -9   6  10          1.93         -0.12        11.59 o                         
  -8   6  10         78.52         84.87        18.33 o                         
  -7   6  10         20.57         17.70        11.43 o                         
  -6   6  10         15.96         16.63        10.54 o                         
  -5   6  10        185.24        221.62        22.16 o                         
  -4   6  10         51.52         40.87        11.42 o                         
  -3   6  10         13.92         19.35         8.89 o                         
  -2   6  10         11.80         -3.42         9.42 o                         
  -1   6  10         19.73         25.85        14.81 o                         
   0   6  10         43.11         32.44        14.63 o                         
   1   6  10          9.11         10.63        11.27 o                         
   2   6  10          5.62          3.09        12.41 o                         
   3   6  10         15.63         18.41        13.09 o                         
   4   6  10         17.13         15.22        12.77 o                         
   5   6  10         13.31          8.64        26.11 o                         
   6   6  10          5.92         13.37        16.43 o                         
   7   6  10          8.92          3.68        15.79 o                         
 -10   7  10          5.39         16.86        19.24 o                         
  -9   7  10         14.56         21.06        17.31 o                         
  -8   7  10         17.47         14.89        13.65 o                         
  -7   7  10         13.40         11.58        11.32 o                         
  -6   7  10         11.69          9.69        12.07 o                         
  -5   7  10          1.17          3.63         8.52 o                         
  -4   7  10          8.75         16.15        10.27 o                         
  -3   7  10         13.27          8.54         8.79 o                         
  -2   7  10         78.66         60.01        19.92 o                         
  -1   7  10          9.47         14.20        13.90 o                         
   0   7  10         11.00          5.13        13.92 o                         
   1   7  10          1.22          4.00        11.58 o                         
   2   7  10         32.39         27.16        15.97 o                         
   3   7  10          0.33         -4.32        10.43 o                         
   4   7  10          2.32         -2.63        10.58 o                         
   5   7  10          0.74         -1.34        15.13 o                         
  -7   8  10         16.75         20.26        16.76 o                         
  -6   8  10          4.58          8.32        14.91 o                         
  -5   8  10         16.86         19.18        13.62 o                         
  -4   8  10          9.85         13.63        11.72 o                         
  -3   8  10          7.02         13.45        14.20 o                         
  -2   8  10          0.36          6.41        12.40 o                         
  -1   8  10         50.28         23.90        16.34 o                         
   0   8  10          8.31          9.54        13.76 o                         
   1   8  10          6.54          4.66        14.52 o                         
   2   8  10          1.42         15.09        18.12 o                         
  -5  -8  11         16.52          7.39        32.72 o                         
  -4  -8  11         43.49          9.45        32.21 o                         
  -3  -8  11         40.88         23.68        22.85 o                         
  -2  -8  11         10.79          5.97        18.39 o                         
  -1  -8  11         61.88         33.51        33.59 o                         
  -9  -7  11          8.82          6.37        20.73 o                         
  -8  -7  11          2.62          7.20        18.14 o                         
  -7  -7  11          7.33          3.99        16.41 o                         
  -6  -7  11         11.37         16.18        17.07 o                         
  -5  -7  11         55.58         52.62        23.09 o                         
  -4  -7  11          4.87         17.55        20.65 o                         
  -3  -7  11         15.99         -2.82        13.84 o                         
  -2  -7  11         18.89          8.61        17.86 o                         
  -1  -7  11          2.48         -1.50        14.63 o                         
   0  -7  11         17.39         -2.74        18.45 o                         
   1  -7  11         14.29          3.43        14.34 o                         
   2  -7  11         20.57          5.34        19.00 o                         
   3  -7  11          0.31          2.52        19.01 o                         
 -11  -6  11          1.71        -14.34        19.25 o                         
 -10  -6  11         20.98         22.47        23.11 o                         
  -9  -6  11         14.07         25.87        19.84 o                         
  -8  -6  11         35.43         39.67        18.50 o                         
  -7  -6  11         17.06         15.91        14.39 o                         
  -6  -6  11         12.06          7.39        14.73 o                         
  -5  -6  11         20.51         16.68        14.10 o                         
  -4  -6  11         62.48         53.25        21.43 o                         
  -3  -6  11         72.66         74.71        31.61 o                         
  -2  -6  11         31.42         29.06        18.07 o                         
  -1  -6  11         28.05          6.74        17.68 o                         
   0  -6  11        143.69         82.36        29.78 o                         
   1  -6  11          2.70          6.21        13.00 o                         
   2  -6  11         10.86         -2.14        15.89 o                         
   3  -6  11          1.59         -3.15        15.89 o                         
   4  -6  11          3.91         -1.30        13.04 o                         
   5  -6  11         12.54         -4.69        10.56 o                         
 -13  -5  11          6.31          2.27        22.31 o                         
 -12  -5  11          9.73         -9.35        18.05 o                         
 -11  -5  11          2.48         -0.34        17.05 o                         
 -10  -5  11         18.27         22.00        17.76 o                         
  -9  -5  11         16.67         32.02        18.60 o                         
  -8  -5  11         33.02         30.74        17.37 o                         
  -7  -5  11         30.46         25.72        12.91 o                         
  -6  -5  11         73.45         71.13        18.65 o                         
  -5  -5  11         30.12         37.78        13.54 o                         
  -4  -5  11         25.68          9.79        14.04 o                         
  -3  -5  11         10.74         17.04        19.64 o                         
  -2  -5  11         79.47         96.79        31.11 o                         
  -1  -5  11         96.15         54.80        22.58 o                         
   0  -5  11         27.28         17.07        19.18 o                         
   1  -5  11         56.19         54.48        24.44 o                         
   2  -5  11         63.87         26.57        23.26 o                         
   3  -5  11         12.48          5.61        16.46 o                         
   4  -5  11          0.77          2.44        14.86 o                         
   5  -5  11         20.89          4.81        20.01 o                         
   6  -5  11          3.02         -3.47        16.20 o                         
   7  -5  11          2.14          2.11        17.82 o                         
 -14  -4  11         19.52         70.42        35.56 o                         
 -13  -4  11          0.24         -4.63        17.44 o                         
 -12  -4  11          5.24          9.06        15.13 o                         
 -11  -4  11          6.04          2.24        12.72 o                         
 -10  -4  11          0.42          3.45         9.86 o                         
  -9  -4  11         18.43         32.24        17.22 o                         
  -8  -4  11        113.47        135.14        26.03 o                         
  -7  -4  11         25.46         24.91        12.41 o                         
  -6  -4  11         47.08         40.07        14.55 o                         
  -5  -4  11         57.95         70.99        17.25 o                         
  -4  -4  11        159.48        183.94        31.95 o                         
  -3  -4  11         27.12         27.05        14.94 o                         
  -2  -4  11        182.00        155.54        35.88 o                         
  -1  -4  11        287.70        318.30        50.54 o                         
   0  -4  11          2.60         -1.71        15.91 o                         
   1  -4  11         74.09         61.65        32.08 o                         
   2  -4  11         28.77         25.95        24.99 o                         
   3  -4  11          0.97          5.22        20.26 o                         
   4  -4  11          6.98         -1.45        49.56 o                         
   5  -4  11         26.83         19.63        26.27 o                         
   6  -4  11         35.47          3.02        19.43 o                         
   7  -4  11          4.37          6.06        20.50 o                         
   8  -4  11          1.39         -4.12        17.57 o                         
 -14  -3  11         37.19         24.32        20.94 o                         
 -13  -3  11         12.68          6.92        14.20 o                         
 -12  -3  11         23.16         32.05        17.08 o                         
 -11  -3  11          6.53          9.32        12.25 o                         
 -10  -3  11          2.51         -6.07         9.07 o                         
  -9  -3  11        136.98        135.96        24.24 o                         
  -8  -3  11        152.11        146.08        25.33 o                         
  -7  -3  11         72.27         95.93        20.27 o                         
  -6  -3  11         28.62         32.40        12.90 o                         
  -5  -3  11        342.50        386.92        34.93 o                         
  -4  -3  11        384.03        432.50        48.61 o                         
  -3  -3  11         14.69          3.71        11.21 o                         
  -2  -3  11         39.77         29.75        15.44 o                         
  -1  -3  11        198.41        179.40        38.57 o                         
   0  -3  11        240.12        213.16        46.55 o                         
   1  -3  11         87.81         65.82        26.83 o                         
   2  -3  11         30.29         17.88        14.53 o                         
   3  -3  11         45.29         20.35        15.06 o                         
   6  -3  11         84.74         43.90        25.18 o                         
   7  -3  11         15.77          0.88        16.25 o                         
   8  -3  11          0.49        -15.75        56.46 o                         
 -15  -2  11         71.01         75.91        24.29 o                         
 -14  -2  11          2.75          3.74        14.15 o                         
 -13  -2  11         26.57         20.79        15.28 o                         
 -12  -2  11         29.48         29.41        13.44 o                         
 -11  -2  11        137.53        131.50        22.32 o                         
 -10  -2  11         96.00         90.30        18.18 o                         
  -9  -2  11        269.98        259.84        28.31 o                         
  -8  -2  11        122.91        110.02        18.36 o                         
  -7  -2  11        645.55        675.26        46.15 o                         
  -6  -2  11        134.14        123.77        17.89 o                         
  -5  -2  11        435.35        445.81        34.20 o                         
  -4  -2  11        191.47        225.04        28.72 o                         
  -3  -2  11        113.09        122.22        20.24 o                         
  -2  -2  11         11.46          8.62         8.87 o                         
  -1  -2  11         86.92         88.78        20.84 o                         
   0  -2  11        207.62        234.54        30.58 o                         
   1  -2  11        119.07         89.41        25.33 o                         
   2  -2  11         57.79         51.68        19.26 o                         
   3  -2  11         86.89         85.01        24.24 o                         
   4  -2  11         26.21         42.10        39.88 o                         
   6  -2  11          6.20         88.56        78.75 o                         
   8  -2  11          2.38         12.40        30.74 o                         
 -15  -1  11          0.42         -7.37        13.60 o                         
 -14  -1  11         10.30         23.02        16.47 o                         
 -13  -1  11         32.02         35.31        16.17 o                         
 -12  -1  11         89.27        105.38        20.38 o                         
 -11  -1  11         39.77         46.92        12.88 o                         
 -10  -1  11         85.15        114.05        18.17 o                         
  -9  -1  11          6.67         12.08         7.73 o                         
  -8  -1  11        185.39        183.16        21.82 o                         
  -7  -1  11          6.93          6.61         7.65 o                         
  -6  -1  11        116.61        115.42        17.18 o                         
  -5  -1  11        222.23        223.65        22.61 o                         
  -4  -1  11         98.45         85.60        17.87 o                         
  -3  -1  11        115.18        110.08        20.68 o                         
  -2  -1  11         47.44         51.26        14.79 o                         
  -1  -1  11        231.95        249.49        30.85 o                         
   0  -1  11         79.26         83.94        21.98 o                         
   1  -1  11        272.49        279.47        43.47 o                         
   2  -1  11         33.77         23.12        14.96 o                         
   3  -1  11         35.15         42.69        18.22 o                         
   4  -1  11         35.39         39.90        18.11 o                         
   5  -1  11         51.59         44.76        29.95 o                         
   6  -1  11         19.08         25.31        18.57 o                         
   7  -1  11          9.34         10.91        18.29 o                         
   8  -1  11          6.78         19.75        26.35 o                         
   9  -1  11          6.43          2.92        22.44 o                         
  10  -1  11         11.78         -8.72        32.23 o                         
 -15   0  11         18.14         19.12        17.72 o                         
 -14   0  11          0.19          3.55        15.05 o                         
 -13   0  11         14.93          3.54        11.00 o                         
 -12   0  11          0.08         -3.18        10.36 o                         
 -11   0  11        195.29        230.13        27.64 o                         
 -10   0  11        110.88        107.75        18.84 o                         
  -9   0  11        178.34        152.29        19.95 o                         
  -8   0  11        628.82        594.32        39.68 o                         
  -7   0  11        459.44        471.16        33.42 o                         
  -6   0  11        349.44        329.28        28.16 o                         
  -5   0  11        281.57        275.33        24.83 o                         
  -4   0  11        244.68        233.93        29.24 o                         
  -3   0  11         83.89         74.80        17.10 o                         
  -2   0  11        272.28        265.86        31.83 o                         
  -1   0  11         17.94         16.72         9.47 o                         
   0   0  11         95.44         90.86        18.47 o                         
   1   0  11        138.32        161.04        29.50 o                         
   3   0  11         66.99         52.63        21.39 o                         
   4   0  11          2.06         43.62        54.28 o                         
   5   0  11         28.10         57.93        47.51 o                         
   9   0  11         12.06         36.72        47.26 o                         
  10   0  11         31.37         46.54        54.78 o                         
 -15   1  11          0.41         -8.62        12.75 o                         
 -14   1  11         10.31         11.61        15.46 o                         
 -13   1  11         31.92         26.93        14.95 o                         
 -12   1  11         89.18         87.79        19.68 o                         
 -11   1  11         39.85         29.21        13.90 o                         
 -10   1  11         84.94         91.09        17.71 o                         
  -9   1  11          6.63          8.00         8.58 o                         
  -8   1  11        185.46        195.13        21.91 o                         
  -7   1  11          6.93          6.12         8.79 o                         
  -6   1  11        116.40        137.60        18.20 o                         
  -5   1  11        222.20        217.21        20.06 o                         
  -4   1  11         98.58        103.15        17.29 o                         
  -3   1  11        114.92        119.25        18.07 o                         
  -2   1  11         47.50         47.81        13.17 o                         
  -1   1  11        231.88        222.30        30.08 o                         
   0   1  11         79.19         80.34        18.61 o                         
   1   1  11        272.43        286.50        40.80 o                         
   2   1  11         33.67         48.37        20.58 o                         
   3   1  11         35.12         27.65        19.53 o                         
   4   1  11         35.41         61.99        21.26 o                         
   5   1  11         51.62         69.11        30.19 o                         
   6   1  11         19.13         24.72        14.98 o                         
   7   1  11          9.34         16.64        19.62 o                         
   8   1  11          6.79         -2.33        41.17 o                         
   9   1  11          6.47         17.96        26.80 o                         
  10   1  11         11.80         25.08        40.84 o                         
 -15   2  11         71.22         79.64        25.61 o                         
 -14   2  11          2.73         18.85        16.69 o                         
 -13   2  11         26.55         42.28        17.30 o                         
 -12   2  11         29.47         20.31        12.40 o                         
 -11   2  11        137.55        126.32        24.77 o                         
 -10   2  11         95.93         63.53        18.18 o                         
  -9   2  11        269.89        258.57        32.16 o                         
  -8   2  11        123.29        126.22        18.22 o                         
  -7   2  11        645.55        582.91        40.19 o                         
  -6   2  11        134.05        134.54        17.22 o                         
  -5   2  11        435.58        424.97        27.71 o                         
  -4   2  11        191.66        172.36        24.42 o                         
  -3   2  11        112.95        111.66        20.07 o                         
  -2   2  11         11.41         16.17        10.49 o                         
  -1   2  11         86.92         84.70        16.70 o                         
   0   2  11        207.87        193.46        24.66 o                         
   1   2  11        119.08        114.69        19.61 o                         
   2   2  11         57.84         83.96        22.75 o                         
   3   2  11         86.86         87.11        24.51 o                         
   4   2  11         26.27         38.08        24.15 o                         
   6   2  11          6.23          3.23        23.29 o                         
   8   2  11          2.38         -3.97        24.63 o                         
   9   2  11          6.75         45.92        48.95 o                         
 -14   3  11         37.16         49.56        23.62 o                         
 -13   3  11         12.66          9.39        12.04 o                         
 -12   3  11         23.13         10.17        10.99 o                         
 -11   3  11          6.56         -2.16        10.32 o                         
 -10   3  11          2.50         -5.56         8.06 o                         
  -9   3  11        136.74        134.50        21.21 o                         
  -8   3  11        151.99        142.29        18.32 o                         
  -7   3  11         72.35         80.41        13.57 o                         
  -6   3  11         28.56         38.18        10.49 o                         
  -5   3  11        342.43        340.06        25.59 o                         
  -4   3  11        384.39        441.34        43.01 o                         
  -3   3  11         14.86         17.73        11.95 o                         
  -2   3  11         39.79         48.84        14.02 o                         
  -1   3  11        198.49        197.27        25.66 o                         
   0   3  11        240.08        240.10        30.98 o                         
   1   3  11         87.73         62.62        17.38 o                         
   2   3  11         30.26         41.65        14.89 o                         
   3   3  11         45.20         17.16        11.45 o                         
   6   3  11         84.76         35.94        21.63 o                         
   7   3  11         15.76         -4.75        15.38 o                         
   8   3  11          0.49         43.86        66.14 o                         
   9   3  11          3.39        -12.00        40.59 o                         
 -14   4  11         19.52         27.66        20.26 o                         
 -13   4  11          0.24         -1.51        15.25 o                         
 -12   4  11          5.23          8.34        11.93 o                         
 -11   4  11          6.04          6.38        10.85 o                         
 -10   4  11          0.42          9.61        10.37 o                         
  -9   4  11         18.48         17.62        11.08 o                         
  -8   4  11        113.55        139.68        18.37 o                         
  -7   4  11         25.41         21.91         9.82 o                         
  -6   4  11         47.10         41.96        10.96 o                         
  -5   4  11         58.00         72.03        12.70 o                         
  -4   4  11        159.69        175.93        28.09 o                         
  -3   4  11         27.18         32.62        14.27 o                         
  -2   4  11        182.02        190.26        28.70 o                         
  -1   4  11        287.72        303.01        33.53 o                         
   0   4  11          2.61          8.01        11.11 o                         
   1   4  11         74.03         60.03        21.31 o                         
   2   4  11         28.75         14.91        16.80 o                         
   3   4  11          0.98         -2.60        10.54 o                         
   5   4  11         26.81         17.47        15.98 o                         
   6   4  11         35.43         28.65        12.84 o                         
   7   4  11          4.38         -0.51        13.25 o                         
   8   4  11          1.39         -4.27        18.31 o                         
 -13   5  11          6.34          0.38        16.48 o                         
 -12   5  11          9.74          7.25        15.64 o                         
 -11   5  11          2.48         -3.19        13.27 o                         
 -10   5  11         18.33         10.00        12.15 o                         
  -9   5  11         16.69          9.67        11.37 o                         
  -8   5  11         33.00         28.90        13.46 o                         
  -7   5  11         30.48         35.82        11.76 o                         
  -6   5  11         73.54         74.31        14.11 o                         
  -5   5  11         30.06         30.61        10.89 o                         
  -4   5  11         25.57         15.63        11.99 o                         
  -3   5  11         10.79         22.46        13.27 o                         
  -2   5  11         79.69         74.98        19.85 o                         
  -1   5  11         96.17         89.25        21.04 o                         
   0   5  11         27.27         29.27        14.08 o                         
   1   5  11         56.08         27.67        13.75 o                         
   2   5  11         64.00         62.27        18.42 o                         
   3   5  11         12.42         15.48         9.66 o                         
   4   5  11          0.78          0.27        11.99 o                         
   5   5  11         20.89          3.87        13.35 o                         
   6   5  11          3.01          1.15        14.20 o                         
   7   5  11          2.14         -1.54        13.87 o                         
 -11   6  11          1.71         13.96        16.31 o                         
 -10   6  11         20.98         31.74        17.49 o                         
  -9   6  11         14.06         22.44        13.58 o                         
  -8   6  11         35.39         37.68        14.14 o                         
  -7   6  11         17.08         21.18        11.26 o                         
  -6   6  11         12.11          9.60        10.09 o                         
  -5   6  11         20.40         15.98        11.51 o                         
  -4   6  11         62.60         68.48        21.98 o                         
  -3   6  11         72.67         63.53        20.20 o                         
  -2   6  11         31.42         30.35        16.82 o                         
  -1   6  11         28.06         16.86        15.68 o                         
   0   6  11        143.53        111.20        25.49 o                         
   1   6  11          2.70         -5.73         9.75 o                         
   2   6  11         10.87          8.24        11.52 o                         
   3   6  11          1.60         -0.56        10.90 o                         
   4   6  11          3.90         -1.44         8.52 o                         
   5   6  11         12.57         14.08        14.03 o                         
   6   6  11          0.68         -2.30        20.84 o                         
  -9   7  11          8.84          7.98        17.04 o                         
  -8   7  11          2.63         -2.47        13.40 o                         
  -7   7  11          7.31          3.27        12.35 o                         
  -6   7  11         11.34          0.78        11.95 o                         
  -5   7  11         55.64         94.50        20.67 o                         
  -4   7  11          4.89         12.35        18.88 o                         
  -3   7  11         16.00         19.99        17.21 o                         
  -2   7  11         18.92         13.97        16.18 o                         
  -1   7  11          2.50          7.19        11.36 o                         
   0   7  11         17.41         20.51        14.67 o                         
   1   7  11         14.32          0.80        10.18 o                         
   2   7  11         20.55         21.26        17.29 o                         
   3   7  11          0.31          2.50        11.50 o                         
  -5   8  11         16.53         15.36        18.71 o                         
  -4   8  11         43.45         37.72        22.58 o                         
  -3   8  11         40.96         66.14        24.86 o                         
  -2   8  11         10.75         12.35        14.97 o                         
  -1   8  11         61.83         69.07        25.07 o                         
  -8  -7  12          1.01          3.58        23.44 o                         
  -7  -7  12         52.47         46.29        23.71 o                         
  -6  -7  12         16.35          3.87        17.92 o                         
  -5  -7  12          9.79         22.26        32.11 o                         
  -4  -7  12         14.26          4.00        21.98 o                         
  -3  -7  12         26.75          8.13        19.86 o                         
  -2  -7  12         15.16          0.84        14.58 o                         
  -1  -7  12         23.90         10.76        14.50 o                         
   0  -7  12          4.25          9.09        18.59 o                         
   1  -7  12          1.69         -4.45        19.52 o                         
 -10  -6  12         25.83         40.51        24.89 o
[truncated: 90,397 more chars]
